# Supplementary material for: Mixed valence mono- and hetero-metallic grid catenanes
Source: Chem Sci. 2015 Jun 30;6(10):5712–8. doi: 10.1039/c5sc01851j (PMC5512231; doi:10.1039/c5sc01851j)
Supplement: Supplementary file 2 [file SC-006-C5SC01851J-s002.cif]

# Electronic Supplementary Material (ESI) for Chemical Science.
# This journal is © The Royal Society of Chemistry 2015

####################################################################### 
# 
# This file contains crystal structure data downloaded from the 
# Cambridge Structural Database (CSD) hosted by the Cambridge 
# Crystallographic Data Centre (CCDC).
# 
# Full information about CCDC data access policies and citation 
# guidelines are available at http://www.ccdc.cam.ac.uk/access/V1 
# 
# Audit and citation data items may have been added by the CCDC. 
# Please retain this information to preserve the provenance of 
# this file and to allow appropriate attribution of the data. 
# 
#######################################################################

data_6
_database_code_depnum_ccdc_archive 'CCDC 1054509'
_audit_update_record             
;
2015-05-08 deposited with the CCDC.
2015-06-29 downloaded from the CCDC.
;

_audit_creation_method           SHELXL-2013
_chemical_formula_moiety         
'2(C160 H106 Cu2 N48 O40 S8 Zn6), 11.5 Na, 1.65(C3 H7 N O), O33.9'
_chemical_formula_sum            
'C324.95 H223.55 Cu4 N97.65 Na11.50 O115.55 S16 Zn12'
_chemical_formula_weight         9160.80

loop_
_atom_type_symbol
_atom_type_description
_atom_type_scat_dispersion_real
_atom_type_scat_dispersion_imag
_atom_type_scat_source
C C 0.0181 0.0091 'International Tables Vol C Tables 4.2.6.8 and 6.1.1.4'
H H 0.0000 0.0000 'International Tables Vol C Tables 4.2.6.8 and 6.1.1.4'
Cu Cu -1.9646 0.5888 'International Tables Vol C Tables 4.2.6.8 and 6.1.1.4'
N N 0.0311 0.0180 'International Tables Vol C Tables 4.2.6.8 and 6.1.1.4'
Na Na 0.1353 0.1239 'International Tables Vol C Tables 4.2.6.8 and 6.1.1.4'
O O 0.0492 0.0322 'International Tables Vol C Tables 4.2.6.8 and 6.1.1.4'
S S 0.3331 0.5567 'International Tables Vol C Tables 4.2.6.8 and 6.1.1.4'
Zn Zn -1.5491 0.6778 'International Tables Vol C Tables 4.2.6.8 and 6.1.1.4'

_space_group_crystal_system      monoclinic
_space_group_IT_number           7
_space_group_name_H-M_alt        'P n'
_space_group_name_Hall           'P -2yac'

_shelx_space_group_comment       
;
The symmetry employed for this shelxl refinement is uniquely defined
by the following loop, which should always be used as a source of
symmetry information in preference to the above space-group names.
They are only intended as comments.
;

loop_
_space_group_symop_operation_xyz
'x, y, z'
'x+1/2, -y, z+1/2'

_cell_length_a                   21.91216(13)
_cell_length_b                   32.64068(17)
_cell_length_c                   35.0386(2)
_cell_angle_alpha                90
_cell_angle_beta                 98.2694(6)
_cell_angle_gamma                90
_cell_volume                     24800.0(2)
_cell_formula_units_Z            2
_cell_measurement_temperature    123.0(1)
_cell_measurement_reflns_used    38303
_cell_measurement_theta_min      3.3000
_cell_measurement_theta_max      74.2200

_exptl_crystal_description       plate
_exptl_crystal_colour            brown
_exptl_crystal_density_method    'not measured'
_exptl_crystal_density_diffrn    1.227
_exptl_crystal_F_000             9279.4
_exptl_crystal_size_max          0.239
_exptl_crystal_size_mid          0.187
_exptl_crystal_size_min          0.086
_exptl_absorpt_coefficient_mu    2.188
_shelx_estimated_absorpt_T_min   0.623
_shelx_estimated_absorpt_T_max   0.834
_exptl_absorpt_correction_type   analytical
_exptl_absorpt_correction_T_min  0.694
_exptl_absorpt_correction_T_max  0.856
_exptl_absorpt_process_details   
;
CrysAlisPro, Agilent Technologies,
Version 1.171.36.32 (release 02-08-2013 CrysAlis171 .NET)
(compiled Aug  2 2013,16:46:58)
Analytical numeric absorption correction using a multifaceted crystal
 model based on expressions derived by R.C. Clark & J.S. Reid.
(Clark, R. C. & Reid, J. S. (1995). Acta Cryst. A51, 887-897)
;

_diffrn_ambient_temperature      123.0(1)
_diffrn_radiation_wavelength     1.54184
_diffrn_radiation_type           CuK\a
_diffrn_radiation_source         'SuperNova (Cu) X-ray Source'
_diffrn_radiation_monochromator  mirror
_diffrn_measurement_device_type  'SuperNova, Dual, Cu at zero, Atlas'
_diffrn_measurement_method       '\w scans'
_diffrn_detector_area_resol_mean 10.3953
_diffrn_reflns_number            79830
_diffrn_reflns_av_unetI/netI     0.0331
_diffrn_reflns_av_R_equivalents  0.0271
_diffrn_reflns_limit_h_min       -26
_diffrn_reflns_limit_h_max       26
_diffrn_reflns_limit_k_min       -37
_diffrn_reflns_limit_k_max       39
_diffrn_reflns_limit_l_min       -42
_diffrn_reflns_limit_l_max       34
_diffrn_reflns_theta_min         3.315
_diffrn_reflns_theta_max         67.749
_diffrn_reflns_theta_full        67.750
_diffrn_measured_fraction_theta_max 0.985
_diffrn_measured_fraction_theta_full 0.985
_diffrn_reflns_Laue_measured_fraction_max 0.985
_diffrn_reflns_Laue_measured_fraction_full 0.985
_diffrn_reflns_point_group_measured_fraction_max 0.985
_diffrn_reflns_point_group_measured_fraction_full 0.985
_reflns_number_total             52904
_reflns_number_gt                48845
_reflns_threshold_expression     'I > 2\s(I)'
_reflns_Friedel_coverage         0.999
_reflns_Friedel_fraction_max     0.985
_reflns_Friedel_fraction_full    0.985

_reflns_special_details          
;
 Reflections were merged by SHELXL according to the crystal
 class for the calculation of statistics and refinement.
 
 Structure factors included contributions from the .fab file.
 
 _reflns_Friedel_fraction is defined as the number of unique
 Friedel pairs measured divided by the number that would be
 possible theoretically, ignoring centric projections and
 systematic absences.
;

_computing_data_collection       
;
CrysAlisPro, Agilent Technologies,
Version 1.171.36.32 (release 02-08-2013 CrysAlis171 .NET)
(compiled Aug  2 2013,16:46:58)
;
_computing_cell_refinement       
;
CrysAlisPro, Agilent Technologies,
Version 1.171.36.32 (release 02-08-2013 CrysAlis171 .NET)
(compiled Aug  2 2013,16:46:58)
;
_computing_data_reduction        
;
CrysAlisPro, Agilent Technologies,
Version 1.171.36.32 (release 02-08-2013 CrysAlis171 .NET)
(compiled Aug  2 2013,16:46:58)
;
_computing_structure_solution    'Superflip (Palatinus & Chapuis, 2007)'
_computing_structure_refinement  'SHELXL-2013 (Sheldrick, 2008)'
_computing_publication_material  'WinGX (Farrugia, 2012)'

_refine_special_details          
;
Refined as a 2-component inversion twin.

SQUEEZE routine of PLATON (Spek, 2009) was used to estimate the contribution of
disordered regions to the structure factors. Resulting .fab file was
subsequently used in the refinement.
;
_refine_ls_structure_factor_coef Fsqd
_refine_ls_matrix_type           full
_refine_ls_weighting_scheme      calc
_refine_ls_weighting_details     
'w=1/[\s^2^(Fo^2^)+(0.1566P)^2^+2.8606P] where P=(Fo^2^+2Fc^2^)/3'
_atom_sites_solution_primary     iterative
_atom_sites_solution_secondary   difmap
_atom_sites_solution_hydrogens   geom
_refine_ls_hydrogen_treatment    constr
_refine_ls_extinction_method     none
_refine_ls_abs_structure_details 
;
 Refined as an inversion twin.
;
_refine_ls_abs_structure_Flack   0.347(16)
_refine_ls_number_reflns         52904
_refine_ls_number_parameters     5333
_refine_ls_number_restraints     6844
_refine_ls_R_factor_all          0.0699
_refine_ls_R_factor_gt           0.0663
_refine_ls_wR_factor_ref         0.1937
_refine_ls_wR_factor_gt          0.1866
_refine_ls_goodness_of_fit_ref   1.037
_refine_ls_restrained_S_all      1.002
_refine_ls_shift/su_max          0.001
_refine_ls_shift/su_mean         0.000

# start Validation Reply Form
_vrf_PLAT306_ODZ463A_130111_sm3_Freq_outrej_anal 
;
PROBLEM: Isolated Oxygen Atom (H-atoms Missing ?) .......         O1 Check 
PROBLEM: Isolated Oxygen Atom (H-atoms Missing ?) .......         O2 Check 
PROBLEM: Isolated Oxygen Atom (H-atoms Missing ?) .......         O3 Check 
PROBLEM: Isolated Oxygen Atom (H-atoms Missing ?) .......         O4 Check 
PROBLEM: Isolated Oxygen Atom (H-atoms Missing ?) .......         O5 Check 
PROBLEM: Isolated Oxygen Atom (H-atoms Missing ?) .......         O6 Check 
PROBLEM: Isolated Oxygen Atom (H-atoms Missing ?) .......         O7 Check 
PROBLEM: Isolated Oxygen Atom (H-atoms Missing ?) .......         O8 Check 
PROBLEM: Isolated Oxygen Atom (H-atoms Missing ?) .......         O9 Check 
PROBLEM: Isolated Oxygen Atom (H-atoms Missing ?) .......        O10 Check 
PROBLEM: Isolated Oxygen Atom (H-atoms Missing ?) .......        O11 Check 
PROBLEM: Isolated Oxygen Atom (H-atoms Missing ?) .......        O12 Check 
PROBLEM: Isolated Oxygen Atom (H-atoms Missing ?) .......        O13 Check 
PROBLEM: Isolated Oxygen Atom (H-atoms Missing ?) .......        O14 Check 
PROBLEM: Isolated Oxygen Atom (H-atoms Missing ?) .......        O15 Check 
PROBLEM: Isolated Oxygen Atom (H-atoms Missing ?) .......        O16 Check 
PROBLEM: Isolated Oxygen Atom (H-atoms Missing ?) .......        O17 Check 
PROBLEM: Isolated Oxygen Atom (H-atoms Missing ?) .......        O18 Check 
PROBLEM: Isolated Oxygen Atom (H-atoms Missing ?) .......        O19 Check 
PROBLEM: Isolated Oxygen Atom (H-atoms Missing ?) .......        O20 Check 
PROBLEM: Isolated Oxygen Atom (H-atoms Missing ?) .......        O21 Check 
PROBLEM: Isolated Oxygen Atom (H-atoms Missing ?) .......        O22 Check 
PROBLEM: Isolated Oxygen Atom (H-atoms Missing ?) .......        O23 Check 
PROBLEM: Isolated Oxygen Atom (H-atoms Missing ?) .......        O24 Check 
RESPONSE: These O atoms represent water molecules. Due to bad disorder and weak diffracting power the hydrogen atoms could not be found in the difference map and were thus omitted from the model.
;
_vrf_PLAT910_ODZ463A_130111_sm3_Freq_outrej_anal 
;
PROBLEM: Missing # of FCF Reflections Below Th(Min) .....         11 Why ? 
RESPONSE: These reflections ended up behind the beamstop.
;
# end Validation Reply Form

loop_
_platon_squeeze_void_nr
_platon_squeeze_void_average_x
_platon_squeeze_void_average_y
_platon_squeeze_void_average_z
_platon_squeeze_void_volume
_platon_squeeze_void_count_electrons
_platon_squeeze_void_content
1 0.246 0.500 0.400 6288 1157 ' '

loop_
_atom_site_label
_atom_site_type_symbol
_atom_site_fract_x
_atom_site_fract_y
_atom_site_fract_z
_atom_site_U_iso_or_equiv
_atom_site_adp_type
_atom_site_occupancy
_atom_site_site_symmetry_order
_atom_site_calc_flag
_atom_site_refinement_flags_posn
_atom_site_refinement_flags_adp
_atom_site_refinement_flags_occupancy
_atom_site_disorder_assembly
_atom_site_disorder_group
Zn1 Zn 0.74137(5) 0.06981(3) -0.01761(3) 0.0572(2) Uani 1 1 d . U . . .
Cu2 Cu 0.42936(5) 0.11087(3) 0.08774(3) 0.0484(2) Uani 1 1 d . U . . .
Zn3 Zn 0.60318(7) 0.15499(4) 0.29861(3) 0.0729(3) Uani 1 1 d . U . . .
Zn4 Zn 0.92902(5) 0.08190(3) 0.20487(3) 0.0575(2) Uani 1 1 d . U . . .
Zn5 Zn 0.45503(4) 0.17845(3) -0.05305(3) 0.04808(19) Uani 1 1 d . U . . .
Zn6 Zn 0.13142(5) 0.08171(3) 0.01657(3) 0.0576(2) Uani 1 1 d . U . . .
Zn7 Zn 0.32048(5) 0.02621(3) 0.23633(3) 0.0636(3) Uani 1 1 d . U . . .
Cu8 Cu 0.63458(5) 0.11020(3) 0.14845(3) 0.0504(2) Uani 1 1 d . U . . .
Zn9 Zn 0.18882(6) 0.62218(4) 0.18946(4) 0.0691(3) Uani 1 1 d . U . . .
Cu10 Cu 0.48488(5) 0.56790(3) 0.08076(3) 0.0510(2) Uani 1 1 d . U . . .
Zn11 Zn 0.67757(4) 0.51432(3) 0.28081(3) 0.0496(2) Uani 1 1 d . U . . .
Zn12 Zn 0.41590(5) 0.61494(3) 0.40009(3) 0.0630(2) Uani 1 1 d . U . . .
Zn13 Zn 0.25756(4) 0.49928(3) 0.01628(3) 0.0512(2) Uani 1 1 d . U . . .
Zn14 Zn 0.53819(5) 0.60500(3) -0.08834(3) 0.0561(2) Uani 1 1 d . U . . .
Zn15 Zn 0.75813(6) 0.64083(3) 0.12176(4) 0.0707(3) Uani 1 1 d . U . . .
Cu16 Cu 0.45113(7) 0.56802(3) 0.22768(5) 0.0708(3) Uani 1 1 d . U . . .
C2A C 0.8461(5) 0.0198(3) -0.0496(3) 0.077(2) Uani 1 1 d . U . . .
H2A H 0.8204 -0.0036 -0.0493 0.092 Uiso 1 1 calc R U . . .
C3A C 0.9047(5) 0.0157(4) -0.0607(4) 0.090(3) Uani 1 1 d . U . . .
H3A H 0.9201 -0.0103 -0.0666 0.108 Uiso 1 1 calc R U . . .
C4A C 0.9402(6) 0.0517(5) -0.0629(5) 0.105(4) Uani 1 1 d . U . . .
H4A H 0.9784 0.0505 -0.0727 0.126 Uiso 1 1 calc R U . . .
C5A C 0.9199(5) 0.0863(4) -0.0513(4) 0.092(3) Uani 1 1 d . U . . .
H5A H 0.9449 0.1101 -0.0510 0.111 Uiso 1 1 calc R U . . .
C6A C 0.8618(4) 0.0890(3) -0.0392(3) 0.0655(18) Uani 1 1 d . U . . .
C7A C 0.8365(4) 0.1274(3) -0.0248(3) 0.0668(19) Uani 1 1 d . U . . .
H7A H 0.8584 0.1526 -0.0238 0.080 Uiso 1 1 calc R U . . .
C10A C 0.7034(3) 0.1444(2) 0.0110(2) 0.0508(14) Uani 1 1 d . U . . .
C12A C 0.6670(3) 0.1734(2) 0.0316(2) 0.0487(13) Uani 1 1 d . U . . .
C13A C 0.6849(3) 0.2135(2) 0.0421(2) 0.0490(13) Uani 1 1 d . U . . .
H13A H 0.7221 0.2243 0.0353 0.059 Uiso 1 1 calc R U . . .
C14A C 0.6484(3) 0.23746(16) 0.06240(19) 0.0443(12) Uani 1 1 d D U . . .
C15A C 0.5934(3) 0.22211(19) 0.07190(19) 0.0448(12) Uani 1 1 d . U . . .
H15A H 0.5687 0.2390 0.0856 0.054 Uiso 1 1 calc R U . . .
C16A C 0.5742(3) 0.18328(18) 0.06196(18) 0.0425(12) Uani 1 1 d . U . . .
C17A C 0.6108(3) 0.15864(18) 0.04119(19) 0.0447(12) Uani 1 1 d . U . . .
H17A H 0.5974 0.1318 0.0336 0.054 Uiso 1 1 calc R U . . .
C23A C 0.5170(3) 0.16541(19) 0.07254(18) 0.0460(12) Uani 1 1 d . U . . .
C26A C 0.3798(4) 0.1872(2) 0.1002(2) 0.0511(14) Uani 1 1 d . U . . .
H26A H 0.3749 0.2162 0.1002 0.061 Uiso 1 1 calc R U . . .
C27A C 0.3335(3) 0.1592(2) 0.1122(2) 0.0482(13) Uani 1 1 d . U . . .
C28A C 0.2801(4) 0.1707(2) 0.1253(2) 0.0560(15) Uani 1 1 d . U . . .
H28A H 0.2684 0.1987 0.1247 0.067 Uiso 1 1 calc R U . . .
C29A C 0.2435(4) 0.1417(3) 0.1393(3) 0.069(2) Uani 1 1 d . U . . .
H29A H 0.2067 0.1496 0.1487 0.083 Uiso 1 1 calc R U . . .
C30A C 0.2613(4) 0.1001(3) 0.1394(3) 0.0638(18) Uani 1 1 d . U . . .
H30A H 0.2370 0.0794 0.1488 0.077 Uiso 1 1 calc R U . . .
C31A C 0.3150(4) 0.0908(2) 0.1254(2) 0.0589(17) Uani 1 1 d . U . . .
H31A H 0.3271 0.0629 0.1253 0.071 Uiso 1 1 calc R U . . .
N1A N 0.8259(3) 0.0564(2) -0.0392(2) 0.0645(15) Uani 1 1 d . U . . .
N8A N 0.7859(3) 0.12467(19) -0.01419(19) 0.0553(13) Uani 1 1 d . U . . .
N9A N 0.7572(3) 0.15722(19) 0.0016(2) 0.0564(13) Uani 1 1 d . U . . .
N24A N 0.4761(3) 0.19170(16) 0.08077(17) 0.0489(12) Uani 1 1 d . U . . .
N25A N 0.4261(3) 0.17043(16) 0.08975(16) 0.0451(11) Uani 1 1 d . U . . .
N32A N 0.3511(3) 0.11833(17) 0.11205(18) 0.0498(12) Uani 1 1 d . U . . .
O11A O 0.6814(2) 0.10918(15) 0.00420(17) 0.0582(12) Uani 1 1 d . U . . .
O19A O 0.6984(3) 0.30616(15) 0.04830(17) 0.0674(13) Uani 1 1 d D U . . .
O20A O 0.6201(2) 0.30698(14) 0.09001(17) 0.0605(12) Uani 1 1 d D U . . .
O21A O 0.7193(3) 0.27955(15) 0.11302(17) 0.0648(13) Uani 1 1 d D U . . .
O22A O 0.5135(2) 0.12605(14) 0.07402(14) 0.0503(10) Uani 1 1 d . U . . .
S18A S 0.67346(8) 0.28680(4) 0.07935(5) 0.0498(3) Uani 1 1 d D U . . .
C2B C 0.3640(3) 0.0903(2) 0.0027(2) 0.0516(14) Uani 1 1 d . U . . .
H2B H 0.3591 0.1189 -0.0014 0.062 Uiso 1 1 calc R U . . .
C3B C 0.3424(4) 0.0639(3) -0.0270(2) 0.0590(16) Uani 1 1 d . U . . .
H3B H 0.3226 0.0744 -0.0509 0.071 Uiso 1 1 calc R U . . .
C4B C 0.3494(4) 0.0236(3) -0.0220(2) 0.0596(17) Uani 1 1 d . U . . .
H4B H 0.3350 0.0053 -0.0424 0.071 Uiso 1 1 calc R U . . .
C5B C 0.3779(3) 0.0083(2) 0.0132(2) 0.0525(14) Uani 1 1 d . U . . .
H5B H 0.3838 -0.0202 0.0174 0.063 Uiso 1 1 calc R U . . .
C6B C 0.3976(3) 0.0369(2) 0.0423(2) 0.0473(13) Uani 1 1 d . U . . .
C7B C 0.4286(3) 0.0228(2) 0.0798(2) 0.0465(13) Uani 1 1 d . U . . .
H7B H 0.4331 -0.0055 0.0859 0.056 Uiso 1 1 calc R U . . .
C10B C 0.4911(3) 0.00366(19) 0.15660(19) 0.0447(12) Uani 1 1 d . U . . .
C12B C 0.5259(3) 0.0019(2) 0.1961(2) 0.0465(13) Uani 1 1 d . U . . .
C13B C 0.5437(3) -0.0365(2) 0.2111(2) 0.0521(14) Uani 1 1 d . U . . .
H13B H 0.5344 -0.0606 0.1962 0.063 Uiso 1 1 calc R U . . .
C14B C 0.5751(4) -0.0388(2) 0.2479(2) 0.0586(16) Uani 1 1 d D U . . .
C15B C 0.5894(4) -0.0049(2) 0.2703(2) 0.0599(16) Uani 1 1 d . U . . .
H15B H 0.6108 -0.0078 0.2958 0.072 Uiso 1 1 calc R U . . .
C16B C 0.5727(4) 0.0336(2) 0.2558(2) 0.0521(14) Uani 1 1 d . U . . .
C17B C 0.5423(3) 0.0369(2) 0.2181(2) 0.0493(14) Uani 1 1 d . U . . .
H17B H 0.5327 0.0632 0.2073 0.059 Uiso 1 1 calc R U . . .
C23B C 0.5885(4) 0.0719(2) 0.2785(2) 0.0588(16) Uani 1 1 d . U . . .
C26B C 0.6509(8) 0.1076(4) 0.3669(3) 0.097(4) Uani 1 1 d . U . . .
H26B H 0.6648 0.0842 0.3818 0.117 Uiso 1 1 calc R U . . .
C27B C 0.6591(8) 0.1482(4) 0.3830(3) 0.098(4) Uani 1 1 d . U . . .
C28B C 0.6788(10) 0.1530(5) 0.4224(4) 0.124(6) Uani 1 1 d . U . . .
H28B H 0.6864 0.1302 0.4392 0.149 Uiso 1 1 calc R U . . .
C29B C 0.6869(10) 0.1930(5) 0.4357(4) 0.128(6) Uani 1 1 d . U . . .
H29B H 0.7053 0.1979 0.4616 0.153 Uiso 1 1 calc R U . . .
C30B C 0.6687(12) 0.2251(5) 0.4122(5) 0.152(8) Uani 1 1 d . U . . .
H30B H 0.6723 0.2524 0.4215 0.183 Uiso 1 1 calc R U . . .
C31B C 0.6437(10) 0.2167(4) 0.3725(4) 0.125(6) Uani 1 1 d . U . . .
H31B H 0.6293 0.2386 0.3559 0.150 Uiso 1 1 calc R U . . .
N1B N 0.3913(3) 0.07716(17) 0.03700(16) 0.0460(11) Uani 1 1 d . U . . .
N8B N 0.4496(3) 0.05083(15) 0.10416(15) 0.0439(11) Uani 1 1 d . U . . .
N9B N 0.4803(3) 0.04205(17) 0.14050(16) 0.0497(12) Uani 1 1 d . U . . .
H9B H 0.4944 0.0631 0.1548 0.060 Uiso 1 1 calc R U . . .
N24B N 0.6145(5) 0.0663(2) 0.3146(2) 0.0722(19) Uani 1 1 d . U . . .
N25B N 0.6244(5) 0.1037(2) 0.3321(2) 0.0747(19) Uani 1 1 d . U . . .
N32B N 0.6408(6) 0.1785(3) 0.3591(3) 0.094(3) Uani 1 1 d . U . . .
O11B O 0.4733(3) -0.02751(15) 0.13902(16) 0.0626(13) Uani 1 1 d . U . . .
O19B O 0.6256(5) -0.1081(2) 0.2388(2) 0.110(3) Uani 1 1 d D U . . .
O20B O 0.6378(5) -0.0797(3) 0.3027(3) 0.132(4) Uani 1 1 d D U . . .
O21B O 0.5415(4) -0.1066(2) 0.2747(3) 0.098(2) Uani 1 1 d D U . . .
O22B O 0.5751(3) 0.10523(16) 0.26140(15) 0.0627(13) Uani 1 1 d . U . . .
S18B S 0.59811(12) -0.08776(6) 0.26741(8) 0.0775(6) Uani 1 1 d D U . . .
C2C C 0.4677(7) 0.1476(4) 0.3188(4) 0.091(3) Uani 1 1 d . U . . .
H2C H 0.4795 0.1210 0.3280 0.109 Uiso 1 1 calc R U . . .
C3C C 0.4076(8) 0.1614(5) 0.3220(5) 0.109(4) Uani 1 1 d . U . . .
H3C H 0.3784 0.1440 0.3315 0.131 Uiso 1 1 calc R U . . .
C4C C 0.3935(7) 0.2004(4) 0.3111(4) 0.096(3) Uani 1 1 d . U . . .
H4C H 0.3557 0.2122 0.3158 0.115 Uiso 1 1 calc R U . . .
C5C C 0.4327(6) 0.2222(4) 0.2936(3) 0.091(3) Uani 1 1 d . U . . .
H5C H 0.4208 0.2483 0.2831 0.109 Uiso 1 1 calc R U . . .
C6C C 0.4920(5) 0.2068(3) 0.2906(3) 0.078(2) Uani 1 1 d . U . . .
C7C C 0.5378(5) 0.2302(3) 0.2735(3) 0.074(2) Uani 1 1 d . U . . .
H7C H 0.5303 0.2569 0.2631 0.089 Uiso 1 1 calc R U . . .
C10C C 0.6843(5) 0.2015(3) 0.2617(3) 0.0675(18) Uani 1 1 d . U . . .
C12C C 0.7406(5) 0.2147(2) 0.2447(3) 0.0681(18) Uani 1 1 d . U . . .
C13C C 0.7523(4) 0.2562(3) 0.2360(3) 0.0700(19) Uani 1 1 d . U . . .
H13C H 0.7249 0.2772 0.2415 0.084 Uiso 1 1 calc R U . . .
C14C C 0.8030(5) 0.2654(2) 0.2196(3) 0.075(2) Uani 1 1 d D U . . .
C15C C 0.8462(4) 0.2363(2) 0.2100(3) 0.070(2) Uani 1 1 d . U . . .
H15C H 0.8806 0.2437 0.1979 0.084 Uiso 1 1 calc R U . . .
C16C C 0.8345(5) 0.1949(2) 0.2199(3) 0.0662(17) Uani 1 1 d . U . . .
C17C C 0.7833(4) 0.1854(2) 0.2364(3) 0.0666(18) Uani 1 1 d . U . . .
H17C H 0.7764 0.1576 0.2424 0.080 Uiso 1 1 calc R U . . .
C23C C 0.8765(4) 0.1614(3) 0.2097(3) 0.0675(18) Uani 1 1 d . U . . .
C26C C 1.0031(5) 0.1396(4) 0.1686(3) 0.081(2) Uani 1 1 d . U . . .
H26C H 1.0175 0.1653 0.1608 0.097 Uiso 1 1 calc R U . . .
C27C C 1.0334(4) 0.1013(3) 0.1619(3) 0.071(2) Uani 1 1 d . U . . .
C28C C 1.0815(5) 0.1012(5) 0.1398(3) 0.092(3) Uani 1 1 d . U . . .
H28C H 1.0977 0.1257 0.1305 0.110 Uiso 1 1 calc R U . . .
C29C C 1.1048(5) 0.0607(5) 0.1320(3) 0.093(3) Uani 1 1 d . U . . .
H29C H 1.1373 0.0582 0.1169 0.112 Uiso 1 1 calc R U . . .
C30C C 1.0825(6) 0.0291(5) 0.1452(4) 0.100(3) Uani 1 1 d . U . . .
H30C H 1.0988 0.0032 0.1395 0.120 Uiso 1 1 calc R U . . .
C31C C 1.0336(5) 0.0302(4) 0.1685(3) 0.084(2) Uani 1 1 d . U . . .
H31C H 1.0174 0.0057 0.1778 0.100 Uiso 1 1 calc R U . . .
N1C N 0.5080(4) 0.1696(3) 0.3039(2) 0.0763(18) Uani 1 1 d . U . . .
N8C N 0.5907(4) 0.2108(2) 0.2738(2) 0.0670(15) Uani 1 1 d . U . . .
N9C N 0.6368(4) 0.2283(2) 0.2588(2) 0.0703(16) Uani 1 1 d . U . . .
N24C N 0.9239(4) 0.1722(2) 0.1933(2) 0.0687(16) Uani 1 1 d . U . . .
N25C N 0.9563(4) 0.1365(2) 0.1853(2) 0.0661(15) Uani 1 1 d . U . . .
N32C N 1.0117(3) 0.0671(2) 0.1766(2) 0.0646(15) Uani 1 1 d . U . . .
O11C O 0.6851(3) 0.16636(18) 0.27607(19) 0.0718(14) Uani 1 1 d . U . . .
O19C O 0.8643(4) 0.3198(2) 0.1873(3) 0.108(2) Uani 1 1 d D U . . .
O20C O 0.7594(3) 0.33408(18) 0.1915(2) 0.092(2) Uani 1 1 d D U . . .
O21C O 0.8348(4) 0.3364(2) 0.2480(2) 0.107(3) Uani 1 1 d D U . . .
O22C O 0.8629(3) 0.12529(17) 0.2189(2) 0.0708(15) Uani 1 1 d . U . . .
S18C S 0.81731(13) 0.31835(7) 0.21077(9) 0.0847(7) Uani 1 1 d D U . . .
C2D C 1.0153(5) 0.1170(3) 0.2778(2) 0.066(2) Uani 1 1 d . U . . .
H2D H 1.0207 0.1400 0.2620 0.079 Uiso 1 1 calc R U . . .
C3D C 1.0437(5) 0.1175(3) 0.3161(3) 0.075(2) Uani 1 1 d . U . . .
H3D H 1.0689 0.1397 0.3263 0.090 Uiso 1 1 calc R U . . .
C4D C 1.0332(6) 0.0836(3) 0.3390(3) 0.080(3) Uani 1 1 d . U . . .
H4D H 1.0511 0.0826 0.3653 0.096 Uiso 1 1 calc R U . . .
C5D C 0.9968(5) 0.0517(3) 0.3230(2) 0.073(2) Uani 1 1 d . U . . .
H5D H 0.9896 0.0286 0.3382 0.087 Uiso 1 1 calc R U . . .
C6D C 0.9709(4) 0.0537(3) 0.2844(2) 0.0592(16) Uani 1 1 d . U . . .
C7D C 0.9331(4) 0.0214(2) 0.2657(2) 0.0585(16) Uani 1 1 d . U . . .
H7D H 0.9252 -0.0031 0.2788 0.070 Uiso 1 1 calc R U . . .
C10D C 0.8580(3) 0.0153(2) 0.1726(2) 0.0544(14) Uani 1 1 d . U . . .
C12D C 0.8178(3) -0.0098(2) 0.1442(2) 0.0535(14) Uani 1 1 d . U . . .
C13D C 0.7899(4) -0.0463(2) 0.1529(2) 0.0556(15) Uani 1 1 d . U . . .
H13D H 0.7999 -0.0587 0.1775 0.067 Uiso 1 1 calc R U . . .
C14D C 0.7474(4) -0.0641(2) 0.1249(2) 0.0606(16) Uani 1 1 d D U . . .
C15D C 0.7337(4) -0.0487(2) 0.0879(2) 0.0598(17) Uani 1 1 d . U . . .
H15D H 0.7051 -0.0624 0.0692 0.072 Uiso 1 1 calc R U . . .
C16D C 0.7624(3) -0.0131(2) 0.0784(2) 0.0546(15) Uani 1 1 d . U . . .
C17D C 0.8035(3) 0.0068(2) 0.1073(2) 0.0515(14) Uani 1 1 d . U . . .
H17D H 0.8218 0.0320 0.1015 0.062 Uiso 1 1 calc R U . . .
C23D C 0.7486(3) 0.0074(2) 0.0413(2) 0.0539(14) Uani 1 1 d . U . . .
C26D C 0.6585(4) 0.0046(3) -0.0472(2) 0.0624(17) Uani 1 1 d . U . . .
H26D H 0.6374 -0.0209 -0.0478 0.075 Uiso 1 1 calc R U . . .
C27D C 0.6483(4) 0.0326(3) -0.0795(2) 0.0625(17) Uani 1 1 d . U . . .
C28D C 0.6041(5) 0.0264(4) -0.1114(3) 0.082(2) Uani 1 1 d . U . . .
H28D H 0.5785 0.0028 -0.1129 0.098 Uiso 1 1 calc R U . . .
C29D C 0.5974(6) 0.0539(5) -0.1405(3) 0.094(3) Uani 1 1 d . U . . .
H29D H 0.5667 0.0496 -0.1622 0.113 Uiso 1 1 calc R U . . .
C30D C 0.6341(6) 0.0880(5) -0.1392(3) 0.094(3) Uani 1 1 d . U . . .
H30D H 0.6300 0.1076 -0.1594 0.113 Uiso 1 1 calc R U . . .
C31D C 0.6788(6) 0.0919(4) -0.1057(3) 0.083(2) Uani 1 1 d . U . . .
H31D H 0.7061 0.1147 -0.1046 0.099 Uiso 1 1 calc R U . . .
N1D N 0.9820(3) 0.0866(2) 0.26283(17) 0.0553(13) Uani 1 1 d . U . . .
N8D N 0.9105(3) 0.02779(19) 0.22994(18) 0.0531(12) Uani 1 1 d . U . . .
N9D N 0.8748(3) -0.00080(19) 0.20844(19) 0.0531(12) Uani 1 1 d . U . . .
N24D N 0.7068(3) -0.0096(2) 0.01331(18) 0.0557(13) Uani 1 1 d . U . . .
N25D N 0.6971(3) 0.0155(2) -0.01783(18) 0.0567(13) Uani 1 1 d . U . . .
N32D N 0.6854(4) 0.0673(2) -0.0764(2) 0.0653(15) Uani 1 1 d . U . . .
O11D O 0.8730(3) 0.05015(18) 0.16205(16) 0.0650(13) Uani 1 1 d . U . . .
O19D O 0.6959(3) -0.13498(16) 0.10700(16) 0.0695(14) Uani 1 1 d D U . . .
O20D O 0.7398(3) -0.12313(19) 0.17290(17) 0.0796(18) Uani 1 1 d D U . . .
O21D O 0.6450(3) -0.08969(18) 0.14633(19) 0.0751(15) Uani 1 1 d D U . . .
O22D O 0.7741(3) 0.04235(16) 0.03762(15) 0.0565(11) Uani 1 1 d . U . . .
S18D S 0.70450(11) -0.10660(6) 0.13868(6) 0.0669(5) Uani 1 1 d D U . . .
C2E C 0.5922(4) 0.1817(2) -0.0752(2) 0.0605(17) Uani 1 1 d . U . . .
H2E H 0.5837 0.1557 -0.0871 0.073 Uiso 1 1 calc R U . . .
C3E C 0.6481(4) 0.1991(3) -0.0766(3) 0.069(2) Uani 1 1 d . U . . .
H3E H 0.6781 0.1852 -0.0888 0.083 Uiso 1 1 calc R U . . .
C4E C 0.6614(4) 0.2373(3) -0.0601(3) 0.068(2) Uani 1 1 d . U . . .
H4E H 0.6995 0.2507 -0.0619 0.082 Uiso 1 1 calc R U . . .
C5E C 0.6172(4) 0.2554(2) -0.0408(2) 0.0561(16) Uani 1 1 d . U . . .
H5E H 0.6250 0.2811 -0.0282 0.067 Uiso 1 1 calc R U . . .
C6E C 0.5617(3) 0.23549(19) -0.0403(2) 0.0476(13) Uani 1 1 d . U . . .
C7E C 0.5145(3) 0.25267(18) -0.0203(2) 0.0496(14) Uani 1 1 d . U . . .
H7E H 0.5197 0.2783 -0.0073 0.060 Uiso 1 1 calc R U . . .
C10E C 0.3725(3) 0.2150(2) -0.0078(2) 0.0529(14) Uani 1 1 d . U . . .
C12E C 0.3171(3) 0.2228(2) 0.0110(2) 0.0497(13) Uani 1 1 d . U . . .
C13E C 0.3066(4) 0.2602(2) 0.0282(2) 0.0569(16) Uani 1 1 d . U . . .
H13E H 0.3347 0.2822 0.0274 0.068 Uiso 1 1 calc R U . . .
C14E C 0.2544(3) 0.26501(18) 0.0467(2) 0.0539(15) Uani 1 1 d D U . . .
C15E C 0.2123(3) 0.2343(2) 0.0477(2) 0.0531(15) Uani 1 1 d . U . . .
H15E H 0.1763 0.2385 0.0593 0.064 Uiso 1 1 calc R U . . .
C16E C 0.2238(3) 0.1959(2) 0.0308(2) 0.0534(14) Uani 1 1 d . U . . .
C17E C 0.2746(3) 0.1916(2) 0.0130(2) 0.0503(14) Uani 1 1 d . U . . .
H17E H 0.2814 0.1660 0.0014 0.060 Uiso 1 1 calc R U . . .
C23E C 0.1814(3) 0.1601(2) 0.0315(2) 0.0530(15) Uani 1 1 d . U . . .
C26E C 0.0399(4) 0.1297(3) 0.0501(3) 0.070(2) Uani 1 1 d . U . . .
H26E H 0.0194 0.1530 0.0585 0.084 Uiso 1 1 calc R U . . .
C27E C 0.0106(4) 0.0884(3) 0.0458(3) 0.075(2) Uani 1 1 d . U . . .
C28E C -0.0464(5) 0.0819(4) 0.0539(4) 0.096(3) Uani 1 1 d . U . . .
H28E H -0.0693 0.1036 0.0631 0.116 Uiso 1 1 calc R U . . .
C29E C -0.0716(7) 0.0431(5) 0.0489(5) 0.112(4) Uani 1 1 d . U . . .
H29E H -0.1124 0.0377 0.0538 0.134 Uiso 1 1 calc R U . . .
C30E C -0.0351(7) 0.0117(5) 0.0363(5) 0.113(4) Uani 1 1 d . U . . .
H30E H -0.0491 -0.0158 0.0338 0.135 Uiso 1 1 calc R U . . .
C31E C 0.0207(5) 0.0227(3) 0.0280(4) 0.083(3) Uani 1 1 d . U . . .
H31E H 0.0451 0.0016 0.0193 0.100 Uiso 1 1 calc R U . . .
N1E N 0.5487(3) 0.19941(16) -0.05810(17) 0.0486(11) Uani 1 1 d . U . . .
N8E N 0.4644(3) 0.23094(15) -0.02097(16) 0.0446(11) Uani 1 1 d . U . . .
N9E N 0.4169(3) 0.24384(17) -0.00242(18) 0.0495(12) Uani 1 1 d . U . . .
N24E N 0.1276(3) 0.1667(2) 0.0447(2) 0.0633(16) Uani 1 1 d . U . . .
N25E N 0.0946(3) 0.1314(2) 0.0416(2) 0.0593(15) Uani 1 1 d . U . . .
N32E N 0.0447(3) 0.0591(2) 0.0306(2) 0.0636(15) Uani 1 1 d . U . . .
O11E O 0.3745(2) 0.18198(14) -0.02716(16) 0.0526(10) Uani 1 1 d . U . . .
O19E O 0.2072(3) 0.3366(2) 0.0355(2) 0.089(2) Uani 1 1 d D U . . .
O20E O 0.2084(3) 0.30609(19) 0.0981(2) 0.0817(17) Uani 1 1 d D U . . .
O21E O 0.3029(2) 0.33031(14) 0.07858(17) 0.0573(12) Uani 1 1 d D U . . .
O22E O 0.1988(3) 0.12662(16) 0.01834(19) 0.0635(13) Uani 1 1 d . U . . .
S18E S 0.24229(8) 0.31396(5) 0.06656(7) 0.0615(5) Uani 1 1 d D U . . .
C2F C 0.0613(5) 0.1320(3) -0.0583(3) 0.077(2) Uani 1 1 d . U . . .
H2F H 0.0491 0.1514 -0.0406 0.092 Uiso 1 1 calc R U . . .
C3F C 0.0442(7) 0.1386(4) -0.0982(4) 0.095(3) Uani 1 1 d . U . . .
H3F H 0.0213 0.1621 -0.1075 0.115 Uiso 1 1 calc R U . . .
C4F C 0.0616(6) 0.1098(4) -0.1231(4) 0.093(3) Uani 1 1 d . U . . .
H4F H 0.0499 0.1129 -0.1501 0.112 Uiso 1 1 calc R U . . .
C5F C 0.0954(6) 0.0772(3) -0.1091(3) 0.080(2) Uani 1 1 d . U . . .
H5F H 0.1077 0.0575 -0.1264 0.096 Uiso 1 1 calc R U . . .
C6F C 0.1120(5) 0.0720(3) -0.0703(3) 0.0698(19) Uani 1 1 d . U . . .
C7F C 0.1473(5) 0.0375(3) -0.0530(3) 0.076(2) Uani 1 1 d . U . . .
H7F H 0.1599 0.0163 -0.0687 0.091 Uiso 1 1 calc R U . . .
C10F C 0.2052(3) 0.0125(2) 0.0395(2) 0.0543(14) Uani 1 1 d . U . . .
C12F C 0.2472(3) -0.0175(2) 0.0646(2) 0.0547(15) Uani 1 1 d . U . . .
C13F C 0.2766(4) -0.0491(2) 0.0487(3) 0.0594(16) Uani 1 1 d . U . . .
H13F H 0.2687 -0.0547 0.0219 0.071 Uiso 1 1 calc R U . . .
C14F C 0.3185(4) -0.0728(2) 0.0736(3) 0.0614(16) Uani 1 1 d D U . . .
C15F C 0.3313(4) -0.0649(2) 0.1122(3) 0.0633(17) Uani 1 1 d . U . . .
H15F H 0.3603 -0.0812 0.1284 0.076 Uiso 1 1 calc R U . . .
C16F C 0.3005(4) -0.0319(2) 0.1276(3) 0.0602(16) Uani 1 1 d . U . . .
C17F C 0.2589(4) -0.0094(2) 0.1035(2) 0.0554(15) Uani 1 1 d . U . . .
H17F H 0.2375 0.0123 0.1138 0.066 Uiso 1 1 calc R U . . .
C23F C 0.3153(4) -0.0205(2) 0.1693(3) 0.0586(15) Uani 1 1 d . U . . .
C26F C 0.4093(4) -0.0382(3) 0.2544(3) 0.0676(18) Uani 1 1 d . U . . .
H26F H 0.4317 -0.0627 0.2516 0.081 Uiso 1 1 calc R U . . .
C27F C 0.4206(4) -0.0144(3) 0.2895(3) 0.0698(19) Uani 1 1 d . U . . .
C28F C 0.4666(5) -0.0229(4) 0.3182(3) 0.086(2) Uani 1 1 d . U . . .
H28F H 0.4921 -0.0463 0.3168 0.103 Uiso 1 1 calc R U . . .
C29F C 0.4764(6) 0.0042(4) 0.3512(3) 0.091(3) Uani 1 1 d . U . . .
H29F H 0.5092 0.0004 0.3718 0.109 Uiso 1 1 calc R U . . .
C30F C 0.4364(6) 0.0348(4) 0.3508(3) 0.088(3) Uani 1 1 d . U . . .
H30F H 0.4412 0.0532 0.3721 0.105 Uiso 1 1 calc R U . . .
C31F C 0.3884(5) 0.0417(3) 0.3215(3) 0.080(2) Uani 1 1 d . U . . .
H31F H 0.3607 0.0637 0.3234 0.096 Uiso 1 1 calc R U . . .
N1F N 0.0940(4) 0.0993(2) -0.0445(2) 0.0687(16) Uani 1 1 d . U . . .
N8F N 0.1613(3) 0.0358(2) -0.0167(2) 0.0600(14) Uani 1 1 d . U . . .
N9F N 0.1966(4) 0.0057(2) 0.0017(2) 0.0668(16) Uani 1 1 d . U . . .
N24F N 0.3574(4) -0.0424(2) 0.1916(2) 0.0660(16) Uani 1 1 d . U . . .
N25F N 0.3682(3) -0.0254(2) 0.2270(2) 0.0646(15) Uani 1 1 d . U . . .
N32F N 0.3809(3) 0.0179(2) 0.2910(2) 0.0652(15) Uani 1 1 d . U . . .
O11F O 0.1819(3) 0.04149(16) 0.05707(17) 0.0580(11) Uani 1 1 d . U . . .
O19F O 0.4096(3) -0.09056(19) 0.0390(2) 0.0829(18) Uani 1 1 d D U . . .
O20F O 0.3824(3) -0.13865(15) 0.08522(17) 0.0705(15) Uani 1 1 d D U . . .
O21F O 0.3201(4) -0.1326(2) 0.0242(2) 0.097(2) Uani 1 1 d D U . . .
O22F O 0.2880(3) 0.01083(17) 0.17964(18) 0.0636(13) Uani 1 1 d . U . . .
S18F S 0.36053(10) -0.11178(6) 0.05335(7) 0.0643(5) Uani 1 1 d D U . . .
C2G C 0.2109(6) -0.0319(4) 0.2583(5) 0.102(4) Uani 1 1 d . U . . .
H2G H 0.2378 -0.0543 0.2558 0.123 Uiso 1 1 calc R U . . .
C3G C 0.1506(6) -0.0403(5) 0.2656(5) 0.109(4) Uani 1 1 d . U . . .
H3G H 0.1374 -0.0676 0.2689 0.130 Uiso 1 1 calc R U . . .
C4G C 0.1117(6) -0.0083(4) 0.2677(4) 0.100(3) Uani 1 1 d . U . . .
H4G H 0.0710 -0.0126 0.2731 0.120 Uiso 1 1 calc R U . . .
C5G C 0.1327(5) 0.0304(4) 0.2620(4) 0.092(3) Uani 1 1 d . U . . .
H5G H 0.1056 0.0530 0.2629 0.110 Uiso 1 1 calc R U . . .
C6G C 0.1924(4) 0.0376(3) 0.2549(3) 0.070(2) Uani 1 1 d . U . . .
C7G C 0.2175(5) 0.0774(3) 0.2501(3) 0.074(2) Uani 1 1 d . U . . .
H7G H 0.1943 0.1016 0.2529 0.089 Uiso 1 1 calc R U . . .
C10G C 0.3551(4) 0.1085(2) 0.2231(2) 0.0572(15) Uani 1 1 d . U . . .
C12G C 0.3898(4) 0.1439(2) 0.2113(2) 0.0573(15) Uani 1 1 d . U . . .
C13G C 0.3692(4) 0.1844(2) 0.2096(2) 0.0566(16) Uani 1 1 d . U . . .
H13G H 0.3310 0.1912 0.2177 0.068 Uiso 1 1 calc R U . . .
C14G C 0.4046(4) 0.21412(19) 0.1963(2) 0.0577(16) Uani 1 1 d D U . . .
C15G C 0.4613(4) 0.2058(2) 0.1848(2) 0.0531(15) Uani 1 1 d . U . . .
H15G H 0.4852 0.2270 0.1758 0.064 Uiso 1 1 calc R U . . .
C16G C 0.4823(3) 0.16533(19) 0.1867(2) 0.0486(13) Uani 1 1 d . U . . .
C17G C 0.4466(4) 0.1356(2) 0.1992(2) 0.0511(14) Uani 1 1 d . U . . .
H17G H 0.4607 0.1080 0.1998 0.061 Uiso 1 1 calc R U . . .
C23G C 0.5407(4) 0.1541(2) 0.1731(2) 0.0499(13) Uani 1 1 d . U . . .
C26G C 0.6793(3) 0.18945(19) 0.15197(19) 0.0476(13) Uani 1 1 d . U . . .
H26G H 0.6830 0.2177 0.1584 0.057 Uiso 1 1 calc R U . . .
C27G C 0.7259(3) 0.1677(2) 0.1338(2) 0.0503(13) Uani 1 1 d . U . . .
C28G C 0.7788(4) 0.1841(2) 0.1246(2) 0.0578(16) Uani 1 1 d . U . . .
H28G H 0.7888 0.2118 0.1307 0.069 Uiso 1 1 calc R U . . .
C29G C 0.8170(4) 0.1609(2) 0.1067(3) 0.069(2) Uani 1 1 d . U . . .
H29G H 0.8548 0.1722 0.1012 0.082 Uiso 1 1 calc R U . . .
C30G C 0.8020(5) 0.1203(3) 0.0960(4) 0.079(3) Uani 1 1 d . U . . .
H30G H 0.8275 0.1039 0.0824 0.094 Uiso 1 1 calc R U . . .
C31G C 0.7460(4) 0.1057(2) 0.1069(3) 0.066(2) Uani 1 1 d . U . . .
H31G H 0.7338 0.0784 0.1000 0.079 Uiso 1 1 calc R U . . .
N1G N 0.2322(4) 0.0061(3) 0.2548(2) 0.0721(18) Uani 1 1 d . U . . .
N8G N 0.2730(3) 0.0792(2) 0.2420(2) 0.0619(14) Uani 1 1 d . U . . .
N9G N 0.2989(3) 0.1158(2) 0.2344(2) 0.0656(16) Uani 1 1 d . U . . .
N24G N 0.5829(3) 0.18380(17) 0.17265(18) 0.0538(13) Uani 1 1 d . U . . .
N25G N 0.6337(3) 0.16798(16) 0.15849(16) 0.0472(11) Uani 1 1 d . U . . .
N32G N 0.7107(3) 0.12712(18) 0.1255(2) 0.0557(13) Uani 1 1 d . U . . .
O11G O 0.3783(3) 0.07358(17) 0.22143(19) 0.0663(14) Uani 1 1 d . U . . .
O19G O 0.3724(3) 0.27401(15) 0.15012(15) 0.0654(13) Uani 1 1 d D U . . .
O20G O 0.3205(3) 0.26821(19) 0.2057(2) 0.0870(19) Uani 1 1 d D U . . .
O21G O 0.4250(3) 0.28909(17) 0.2145(2) 0.0863(19) Uani 1 1 d D U . . .
O22G O 0.5493(2) 0.11686(13) 0.16341(14) 0.0489(10) Uani 1 1 d . U . . .
S18G S 0.37889(10) 0.26609(5) 0.19118(6) 0.0606(4) Uani 1 1 d D U . . .
C2H C 0.7045(4) 0.0811(3) 0.2302(2) 0.0618(17) Uani 1 1 d . U . . .
H2H H 0.7048 0.1091 0.2378 0.074 Uiso 1 1 calc R U . . .
C3H C 0.7324(5) 0.0527(3) 0.2563(3) 0.072(2) Uani 1 1 d . U . . .
H3H H 0.7519 0.0612 0.2810 0.086 Uiso 1 1 calc R U . . .
C4H C 0.7316(5) 0.0111(3) 0.2459(2) 0.068(2) Uani 1 1 d . U . . .
H4H H 0.7495 -0.0093 0.2635 0.082 Uiso 1 1 calc R U . . .
C5H C 0.7038(4) 0.0008(3) 0.2092(2) 0.0625(18) Uani 1 1 d . U . . .
H5H H 0.7024 -0.0268 0.2007 0.075 Uiso 1 1 calc R U . . .
C6H C 0.6772(3) 0.0327(2) 0.18452(19) 0.0477(13) Uani 1 1 d . U . . .
C7H C 0.6473(3) 0.0231(2) 0.1458(2) 0.0501(14) Uani 1 1 d . U . . .
H7H H 0.6447 -0.0042 0.1364 0.060 Uiso 1 1 calc R U . . .
C10H C 0.5819(3) 0.01342(18) 0.06824(18) 0.0410(11) Uani 1 1 d . U . . .
C12H C 0.5522(3) 0.01686(17) 0.02848(18) 0.0412(12) Uani 1 1 d . U . . .
C13H C 0.5422(3) -0.02041(18) 0.00783(18) 0.0450(13) Uani 1 1 d . U . . .
H13H H 0.5555 -0.0456 0.0199 0.054 Uiso 1 1 calc R U . . .
C14H C 0.5131(3) -0.02005(17) -0.02995(19) 0.0487(14) Uani 1 1 d D U . . .
C15H C 0.4931(3) 0.01610(19) -0.04818(19) 0.0456(13) Uani 1 1 d . U . . .
H15H H 0.4721 0.0156 -0.0738 0.055 Uiso 1 1 calc R U . . .
C16H C 0.5041(3) 0.05349(18) -0.02866(19) 0.0438(12) Uani 1 1 d . U . . .
C17H C 0.5320(3) 0.05337(18) 0.00967(18) 0.0413(12) Uani 1 1 d . U . . .
H17H H 0.5374 0.0785 0.0233 0.050 Uiso 1 1 calc R U . . .
C23H C 0.4827(3) 0.09326(19) -0.04599(18) 0.0430(12) Uani 1 1 d . U . . .
C26H C 0.4074(4) 0.1392(2) -0.1265(2) 0.0609(18) Uani 1 1 d . U . . .
H26H H 0.3982 0.1182 -0.1451 0.073 Uiso 1 1 calc R U . . .
C27H C 0.3873(4) 0.1816(3) -0.1341(3) 0.0642(18) Uani 1 1 d . U . . .
C28H C 0.3506(6) 0.1925(4) -0.1680(3) 0.091(3) Uani 1 1 d . U . . .
H28H H 0.3399 0.1734 -0.1883 0.109 Uiso 1 1 calc R U . . .
C29H C 0.3298(7) 0.2336(4) -0.1710(4) 0.109(4) Uani 1 1 d . U . . .
H29H H 0.3021 0.2421 -0.1929 0.130 Uiso 1 1 calc R U . . .
C30H C 0.3483(9) 0.2595(4) -0.1439(5) 0.131(6) Uani 1 1 d . U . . .
H30H H 0.3367 0.2875 -0.1469 0.157 Uiso 1 1 calc R U . . .
C31H C 0.3850(6) 0.2468(3) -0.1104(3) 0.087(3) Uani 1 1 d . U . . .
H31H H 0.3955 0.2659 -0.0901 0.104 Uiso 1 1 calc R U . . .
N1H N 0.6778(3) 0.07170(19) 0.19551(18) 0.0525(12) Uani 1 1 d . U . . .
N8H N 0.6245(3) 0.05337(16) 0.12493(16) 0.0474(11) Uani 1 1 d . U . . .
N9H N 0.5950(3) 0.04919(16) 0.08743(17) 0.0523(13) Uani 1 1 d . U . . .
H9H H 0.5836 0.0719 0.0748 0.063 Uiso 1 1 calc R U . . .
N24H N 0.4579(3) 0.09378(17) -0.08294(17) 0.0520(13) Uani 1 1 d . U . . .
N25H N 0.4383(3) 0.13214(18) -0.09313(17) 0.0514(12) Uani 1 1 d . U . . .
N32H N 0.4055(3) 0.2091(2) -0.1059(2) 0.0634(15) Uani 1 1 d . U . . .
O11H O 0.5947(3) -0.01944(15) 0.08407(16) 0.0680(16) Uani 1 1 d . U . . .
O19H O 0.4906(3) -0.09808(14) -0.02641(14) 0.0621(13) Uani 1 1 d D U . . .
O20H O 0.4533(3) -0.06201(16) -0.08521(15) 0.0657(14) Uani 1 1 d D U . . .
O21H O 0.5613(3) -0.07464(17) -0.06847(17) 0.0674(14) Uani 1 1 d D U . . .
O22H O 0.4889(2) 0.12466(13) -0.02406(13) 0.0476(10) Uani 1 1 d . U . . .
S18H S 0.50336(9) -0.06791(5) -0.05470(5) 0.0511(4) Uani 1 1 d D U . . .
C2I C 0.0937(7) 0.6725(4) 0.2352(4) 0.096(3) Uani 1 1 d . U . . .
H2I H 0.1077 0.6968 0.2244 0.115 Uiso 1 1 calc R U . . .
C3I C 0.0494(7) 0.6742(5) 0.2615(4) 0.106(3) Uani 1 1 d . U . . .
H3I H 0.0309 0.6996 0.2664 0.127 Uiso 1 1 calc R U . . .
C4I C 0.0334(7) 0.6391(5) 0.2801(4) 0.105(3) Uani 1 1 d . U . . .
H4I H 0.0065 0.6403 0.2990 0.126 Uiso 1 1 calc R U . . .
C5I C 0.0569(6) 0.6037(4) 0.2705(4) 0.097(3) Uani 1 1 d . U . . .
H5I H 0.0449 0.5790 0.2817 0.116 Uiso 1 1 calc R U . . .
C6I C 0.0992(5) 0.6023(3) 0.2441(3) 0.076(2) Uani 1 1 d . U . . .
C7I C 0.1288(5) 0.5641(3) 0.2334(3) 0.072(2) Uani 1 1 d . U . . .
H7I H 0.1186 0.5385 0.2437 0.087 Uiso 1 1 calc R U . . .
C10I C 0.2414(4) 0.5433(2) 0.1790(2) 0.0496(14) Uani 1 1 d . U . . .
C12I C 0.2799(3) 0.51038(19) 0.16587(19) 0.0468(13) Uani 1 1 d . U . . .
C13I C 0.2775(3) 0.46939(19) 0.1764(2) 0.0472(13) Uani 1 1 d . U . . .
H13I H 0.2477 0.4601 0.1916 0.057 Uiso 1 1 calc R U . . .
C14I C 0.3207(3) 0.44166(17) 0.1639(2) 0.0488(13) Uani 1 1 d D U . . .
C15I C 0.3636(3) 0.45438(19) 0.1421(2) 0.0479(13) Uani 1 1 d . U . . .
H15I H 0.3922 0.4354 0.1342 0.057 Uiso 1 1 calc R U . . .
C16I C 0.3653(4) 0.49618(19) 0.1313(2) 0.0485(13) Uani 1 1 d . U . . .
C17I C 0.3240(4) 0.52271(18) 0.14311(19) 0.0485(13) Uani 1 1 d . U . . .
H17I H 0.3252 0.5506 0.1356 0.058 Uiso 1 1 calc R U . . .
C23I C 0.4130(3) 0.51229(18) 0.10974(19) 0.0446(12) Uani 1 1 d . U . . .
C26I C 0.5311(3) 0.49377(18) 0.05966(19) 0.0454(13) Uani 1 1 d . U . . .
H26I H 0.5342 0.4652 0.0553 0.055 Uiso 1 1 calc R U . . .
C27I C 0.5747(3) 0.52298(19) 0.04725(19) 0.0455(12) Uani 1 1 d . U . . .
C28I C 0.6242(4) 0.5121(2) 0.0297(2) 0.0545(15) Uani 1 1 d . U . . .
H28I H 0.6313 0.4843 0.0236 0.065 Uiso 1 1 calc R U . . .
C29I C 0.6642(4) 0.5433(2) 0.0211(3) 0.0613(17) Uani 1 1 d . U . . .
H29I H 0.6980 0.5371 0.0079 0.074 Uiso 1 1 calc R U . . .
C30I C 0.6541(4) 0.5823(3) 0.0317(3) 0.0647(19) Uani 1 1 d . U . . .
H30I H 0.6824 0.6032 0.0273 0.078 Uiso 1 1 calc R U . . .
C31I C 0.6028(4) 0.5921(2) 0.0491(3) 0.0620(18) Uani 1 1 d . U . . .
H31I H 0.5956 0.6198 0.0554 0.074 Uiso 1 1 calc R U . . .
N1I N 0.1152(4) 0.6353(3) 0.2261(2) 0.0734(18) Uani 1 1 d . U . . .
N8I N 0.1676(3) 0.5663(2) 0.2105(2) 0.0615(15) Uani 1 1 d . U . . .
N9I N 0.1973(4) 0.5319(2) 0.1999(2) 0.0631(16) Uani 1 1 d . U . . .
N24I N 0.4472(3) 0.48649(16) 0.09295(18) 0.0516(13) Uani 1 1 d . U . . .
N25I N 0.4892(3) 0.50843(16) 0.07645(17) 0.0487(11) Uani 1 1 d . U . . .
N32I N 0.5629(3) 0.56265(16) 0.05718(18) 0.0485(12) Uani 1 1 d . U . . .
O11I O 0.2548(3) 0.58002(15) 0.17102(16) 0.0608(12) Uani 1 1 d . U . . .
O19I O 0.2631(3) 0.37339(16) 0.1738(2) 0.0734(15) Uani 1 1 d D U . . .
O20I O 0.3691(3) 0.36967(16) 0.16228(18) 0.0709(14) Uani 1 1 d D U . . .
O21I O 0.3454(3) 0.39415(15) 0.22238(14) 0.0603(12) Uani 1 1 d D U . . .
O22I O 0.4199(3) 0.55148(14) 0.11068(15) 0.0550(11) Uani 1 1 d . U . . .
S18I S 0.32396(9) 0.39055(4) 0.18167(5) 0.0517(4) Uani 1 1 d D U . . .
C2J C 0.3948(4) 0.5920(2) 0.0045(2) 0.0540(15) Uani 1 1 d . U . . .
H2J H 0.3935 0.5636 -0.0017 0.065 Uiso 1 1 calc R U . . .
C3J C 0.3606(4) 0.6177(3) -0.0204(3) 0.0660(19) Uani 1 1 d . U . . .
H3J H 0.3363 0.6077 -0.0431 0.079 Uiso 1 1 calc R U . . .
C4J C 0.3626(4) 0.6603(2) -0.0110(3) 0.066(2) Uani 1 1 d . U . . .
H4J H 0.3399 0.6796 -0.0276 0.079 Uiso 1 1 calc R U . . .
C5J C 0.3981(4) 0.6725(2) 0.0223(2) 0.0549(16) Uani 1 1 d . U . . .
H5J H 0.3996 0.7006 0.0294 0.066 Uiso 1 1 calc R U . . .
C6J C 0.4313(3) 0.64424(18) 0.04558(19) 0.0450(13) Uani 1 1 d . U . . .
C7J C 0.4691(4) 0.65621(19) 0.0817(2) 0.0520(15) Uani 1 1 d . U . . .
H7J H 0.4734 0.6841 0.0892 0.062 Uiso 1 1 calc R U . . .
C10J C 0.5481(3) 0.67396(17) 0.15326(19) 0.0449(13) Uani 1 1 d . U . . .
C12J C 0.5891(4) 0.6741(2) 0.1902(2) 0.0518(15) Uani 1 1 d . U . . .
C13J C 0.6076(4) 0.7114(2) 0.2065(2) 0.0567(16) Uani 1 1 d . U . . .
H13J H 0.5933 0.7361 0.1939 0.068 Uiso 1 1 calc R U . . .
C14J C 0.6465(5) 0.71291(18) 0.2408(2) 0.0625(19) Uani 1 1 d D U . . .
C15J C 0.6700(4) 0.6776(2) 0.2601(2) 0.0574(17) Uani 1 1 d . U . . .
H15J H 0.6977 0.6794 0.2835 0.069 Uiso 1 1 calc R U . . .
C16J C 0.6516(4) 0.63945(19) 0.24376(19) 0.0482(14) Uani 1 1 d . U . . .
C17J C 0.6109(3) 0.63766(18) 0.20992(19) 0.0455(13) Uani 1 1 d . U . . .
H17J H 0.5972 0.6118 0.1997 0.055 Uiso 1 1 calc R U . . .
C23J C 0.6712(3) 0.59956(19) 0.2636(2) 0.0489(14) Uani 1 1 d . U . . .
C26J C 0.7548(4) 0.5574(2) 0.3431(2) 0.0612(18) Uani 1 1 d . U . . .
H26J H 0.7733 0.5799 0.3575 0.073 Uiso 1 1 calc R U . . .
C27J C 0.7643(4) 0.5156(2) 0.3571(2) 0.0574(16) Uani 1 1 d . U . . .
C28J C 0.7978(5) 0.5061(3) 0.3922(3) 0.072(2) Uani 1 1 d . U . . .
H28J H 0.8192 0.5271 0.4074 0.086 Uiso 1 1 calc R U . . .
C29J C 0.8006(6) 0.4659(3) 0.4055(3) 0.082(3) Uani 1 1 d . U . . .
H29J H 0.8212 0.4595 0.4305 0.098 Uiso 1 1 calc R U . . .
C30J C 0.7724(6) 0.4350(3) 0.3813(3) 0.083(3) Uani 1 1 d . U . . .
H30J H 0.7757 0.4069 0.3884 0.100 Uiso 1 1 calc R U . . .
C31J C 0.7398(5) 0.4474(2) 0.3466(2) 0.0660(19) Uani 1 1 d . U . . .
H31J H 0.7191 0.4270 0.3303 0.079 Uiso 1 1 calc R U . . .
N1J N 0.4300(3) 0.60323(15) 0.03687(16) 0.0444(11) Uani 1 1 d . U . . .
N8J N 0.4951(4) 0.62881(17) 0.10213(17) 0.0594(15) Uani 1 1 d . U . . .
N9J N 0.5290(5) 0.63606(19) 0.1375(2) 0.088(3) Uani 1 1 d . U . . .
H9J H 0.5400 0.6144 0.1519 0.106 Uiso 1 1 calc R U . . .
N24J N 0.7081(3) 0.60209(17) 0.29660(18) 0.0533(13) Uani 1 1 d . U . . .
N25J N 0.7210(3) 0.56273(17) 0.31093(17) 0.0511(12) Uani 1 1 d . U . . .
N32J N 0.7353(3) 0.48592(19) 0.33456(18) 0.0550(13) Uani 1 1 d . U . . .
O11J O 0.5289(3) 0.70524(15) 0.13758(18) 0.0721(17) Uani 1 1 d . U . . .
O19J O 0.6241(4) 0.79056(18) 0.2456(2) 0.103(2) Uani 1 1 d D U . . .
O20J O 0.6734(5) 0.75503(19) 0.30298(17) 0.102(3) Uani 1 1 d D U . . .
O21J O 0.7275(4) 0.7701(2) 0.2504(2) 0.099(2) Uani 1 1 d D U . . .
O22J O 0.6490(2) 0.56682(13) 0.24704(14) 0.0513(10) Uani 1 1 d . U . . .
S18J S 0.66863(15) 0.76110(6) 0.26238(6) 0.0809(7) Uani 1 1 d D U . . .
C2K C 0.7883(4) 0.5109(3) 0.2338(3) 0.0656(18) Uani 1 1 d . U . . .
H2K H 0.7993 0.5370 0.2446 0.079 Uiso 1 1 calc R U . . .
C3K C 0.8264(5) 0.4928(3) 0.2095(3) 0.077(2) Uani 1 1 d . U . . .
H3K H 0.8627 0.5061 0.2040 0.092 Uiso 1 1 calc R U . . .
C4K C 0.8094(5) 0.4549(3) 0.1939(3) 0.072(2) Uani 1 1 d . U . . .
H4K H 0.8335 0.4421 0.1768 0.086 Uiso 1 1 calc R U . . .
C5K C 0.7575(4) 0.4359(2) 0.2030(2) 0.0576(16) Uani 1 1 d . U . . .
H5K H 0.7460 0.4095 0.1930 0.069 Uiso 1 1 calc R U . . .
C6K C 0.7224(3) 0.4554(2) 0.22678(18) 0.0484(13) Uani 1 1 d . U . . .
C7K C 0.6651(4) 0.4381(2) 0.2378(2) 0.0537(15) Uani 1 1 d . U . . .
H7K H 0.6486 0.4126 0.2281 0.064 Uiso 1 1 calc R U . . .
C10K C 0.5697(4) 0.4755(2) 0.2980(2) 0.0509(13) Uani 1 1 d . U . . .
C12K C 0.5141(3) 0.4682(2) 0.3167(2) 0.0495(13) Uani 1 1 d . U . . .
C13K C 0.4816(4) 0.4301(2) 0.3148(2) 0.0576(16) Uani 1 1 d . U . . .
H13K H 0.4954 0.4074 0.3014 0.069 Uiso 1 1 calc R U . . .
C14K C 0.4301(4) 0.4267(2) 0.3327(2) 0.0633(18) Uani 1 1 d D U . . .
C15K C 0.4076(4) 0.4588(2) 0.3525(2) 0.0578(16) Uani 1 1 d . U . . .
H15K H 0.3722 0.4552 0.3649 0.069 Uiso 1 1 calc R U . . .
C16K C 0.4383(4) 0.4970(2) 0.3541(2) 0.0538(15) Uani 1 1 d . U . . .
C17K C 0.4908(4) 0.50030(19) 0.3358(2) 0.0513(14) Uani 1 1 d . U . . .
H17K H 0.5115 0.5259 0.3366 0.062 Uiso 1 1 calc R U . . .
C23K C 0.4172(3) 0.5338(2) 0.3721(2) 0.0544(15) Uani 1 1 d . U . . .
C26K C 0.3055(4) 0.5762(3) 0.4178(3) 0.0629(17) Uani 1 1 d . U . . .
H26K H 0.2739 0.5562 0.4176 0.075 Uiso 1 1 calc R U . . .
C27K C 0.2995(4) 0.6165(3) 0.4346(2) 0.0593(16) Uani 1 1 d . U . . .
C28K C 0.2490(4) 0.6279(3) 0.4507(3) 0.0683(19) Uani 1 1 d . U . . .
H28K H 0.2148 0.6099 0.4500 0.082 Uiso 1 1 calc R U . . .
C29K C 0.2481(5) 0.6664(3) 0.4684(3) 0.071(2) Uani 1 1 d . U . . .
H29K H 0.2138 0.6746 0.4804 0.086 Uiso 1 1 calc R U . . .
C30K C 0.2978(5) 0.6923(3) 0.4680(3) 0.075(2) Uani 1 1 d . U . . .
H30K H 0.2982 0.7187 0.4793 0.090 Uiso 1 1 calc R U . . .
C31K C 0.3468(5) 0.6787(3) 0.4508(3) 0.072(2) Uani 1 1 d . U . . .
H31K H 0.3815 0.6963 0.4513 0.086 Uiso 1 1 calc R U . . .
N1K N 0.7383(3) 0.49317(17) 0.24207(17) 0.0487(11) Uani 1 1 d . U . . .
N8K N 0.6388(3) 0.46011(17) 0.26187(16) 0.0486(11) Uani 1 1 d . U . . .
N9K N 0.5866(3) 0.44641(17) 0.27526(17) 0.0506(12) Uani 1 1 d . U . . .
N24K N 0.3653(3) 0.5312(2) 0.38853(19) 0.0585(14) Uani 1 1 d . U . . .
N25K N 0.3541(3) 0.56855(19) 0.40355(18) 0.0535(12) Uani 1 1 d . U . . .
N32K N 0.3482(3) 0.6421(2) 0.4334(2) 0.0620(14) Uani 1 1 d . U . . .
O11K O 0.5967(2) 0.51037(14) 0.30548(15) 0.0512(10) Uani 1 1 d . U . . .
O19K O 0.4072(7) 0.3614(3) 0.3683(2) 0.158(4) Uani 1 1 d D U . . .
O20K O 0.3251(3) 0.3905(3) 0.3258(4) 0.141(4) Uani 1 1 d D U . . .
O21K O 0.4057(3) 0.35589(17) 0.30028(18) 0.0731(15) Uani 1 1 d D U . . .
O22K O 0.4494(3) 0.56586(16) 0.37098(19) 0.0636(13) Uani 1 1 d . U . . .
S18K S 0.38870(17) 0.37940(8) 0.33145(9) 0.0973(10) Uani 1 1 d D U . . .
C2L C 0.5059(6) 0.5761(4) 0.4702(5) 0.112(5) Uani 1 1 d . U . . .
H2L H 0.4834 0.5514 0.4647 0.134 Uiso 1 1 calc R U . . .
C3L C 0.5539(7) 0.5770(5) 0.5014(5) 0.118(5) Uani 1 1 d . U . . .
H3L H 0.5588 0.5554 0.5197 0.141 Uiso 1 1 calc R U . . .
C4L C 0.5923(6) 0.6088(4) 0.5049(4) 0.106(4) Uani 1 1 d . U . . .
H4L H 0.6276 0.6090 0.5241 0.127 Uiso 1 1 calc R U . . .
C5L C 0.5797(5) 0.6422(4) 0.4796(4) 0.096(3) Uani 1 1 d . U . . .
H5L H 0.6057 0.6656 0.4817 0.115 Uiso 1 1 calc R U . . .
C6L C 0.5294(4) 0.6400(3) 0.4519(3) 0.079(2) Uani 1 1 d . U . . .
C7L C 0.5142(5) 0.6720(4) 0.4229(4) 0.094(3) Uani 1 1 d . U . . .
H7L H 0.5390 0.6958 0.4226 0.113 Uiso 1 1 calc R U . . .
C10L C 0.3993(4) 0.6800(2) 0.3470(2) 0.0599(16) Uani 1 1 d . U . . .
C12L C 0.3748(4) 0.7061(2) 0.3129(3) 0.0581(15) Uani 1 1 d . U . . .
C13L C 0.3975(5) 0.7446(3) 0.3052(3) 0.079(2) Uani 1 1 d . U . . .
H13L H 0.4281 0.7573 0.3234 0.095 Uiso 1 1 calc R U . . .
C14L C 0.3761(5) 0.7637(3) 0.2719(3) 0.088(3) Uani 1 1 d D U . . .
C15L C 0.3306(5) 0.7468(3) 0.2437(4) 0.084(3) Uani 1 1 d . U . . .
H15L H 0.3165 0.7611 0.2205 0.101 Uiso 1 1 calc R U . . .
C16L C 0.3075(4) 0.7086(2) 0.2511(2) 0.0622(16) Uani 1 1 d . U . . .
C17L C 0.3301(4) 0.6891(2) 0.2858(2) 0.0571(15) Uani 1 1 d . U . . .
H17L H 0.3139 0.6630 0.2909 0.069 Uiso 1 1 calc R U . . .
C23L C 0.2633(4) 0.6865(3) 0.2232(2) 0.0639(17) Uani 1 1 d . U . . .
C26L C 0.1705(5) 0.6902(3) 0.1365(3) 0.0710(19) Uani 1 1 d . U . . .
H26L H 0.1722 0.7173 0.1268 0.085 Uiso 1 1 calc R U . . .
C27L C 0.1329(5) 0.6570(3) 0.1150(3) 0.0713(19) Uani 1 1 d . U . . .
C28L C 0.1017(5) 0.6631(4) 0.0775(3) 0.085(2) Uani 1 1 d . U . . .
H28L H 0.1015 0.6892 0.0655 0.103 Uiso 1 1 calc R U . . .
C29L C 0.0716(5) 0.6304(4) 0.0587(4) 0.090(3) Uani 1 1 d . U . . .
H29L H 0.0519 0.6327 0.0328 0.108 Uiso 1 1 calc R U . . .
C30L C 0.0708(5) 0.5939(4) 0.0786(3) 0.083(2) Uani 1 1 d . U . . .
H30L H 0.0485 0.5711 0.0669 0.100 Uiso 1 1 calc R U . . .
C31L C 0.1023(5) 0.5905(3) 0.1155(3) 0.083(2) Uani 1 1 d . U . . .
H31L H 0.1023 0.5649 0.1283 0.100 Uiso 1 1 calc R U . . .
N1L N 0.4915(4) 0.6078(3) 0.4489(3) 0.0744(18) Uani 1 1 d . U . . .
N8L N 0.4663(3) 0.6667(2) 0.3977(2) 0.0672(15) Uani 1 1 d . U . . .
N9L N 0.4471(3) 0.6954(2) 0.3702(2) 0.0698(16) Uani 1 1 d . U . . .
N24L N 0.2392(4) 0.7066(2) 0.1918(2) 0.0711(17) Uani 1 1 d . U . . .
N25L N 0.2001(4) 0.6792(2) 0.1687(2) 0.0692(16) Uani 1 1 d . U . . .
N32L N 0.1323(4) 0.6212(2) 0.1337(2) 0.0725(17) Uani 1 1 d . U . . .
O11L O 0.3736(3) 0.64673(18) 0.35008(18) 0.0716(15) Uani 1 1 d . U . . .
O19L O 0.4615(6) 0.7993(4) 0.2405(5) 0.194(5) Uani 1 1 d D U . . .
O20L O 0.3678(6) 0.8310(4) 0.2322(5) 0.202(7) Uani 1 1 d D U . . .
O21L O 0.4319(8) 0.8304(3) 0.2964(3) 0.183(5) Uani 1 1 d D U . . .
O22L O 0.2522(3) 0.64874(17) 0.23158(17) 0.0698(14) Uani 1 1 d . U . . .
S18L S 0.4087(2) 0.81091(15) 0.26051(17) 0.160(2) Uani 1 1 d D U . . .
C2M C 0.1479(4) 0.4962(2) 0.0668(3) 0.0590(16) Uani 1 1 d . U . . .
H2M H 0.1346 0.5214 0.0548 0.071 Uiso 1 1 calc R U . . .
C3M C 0.1145(4) 0.4801(3) 0.0931(3) 0.0662(18) Uani 1 1 d . U . . .
H3M H 0.0792 0.4939 0.0995 0.079 Uiso 1 1 calc R U . . .
C4M C 0.1335(4) 0.4433(3) 0.1100(3) 0.0660(18) Uani 1 1 d . U . . .
H4M H 0.1105 0.4308 0.1279 0.079 Uiso 1 1 calc R U . . .
C5M C 0.1867(4) 0.4245(2) 0.1008(2) 0.0583(16) Uani 1 1 d . U . . .
H5M H 0.2015 0.3997 0.1130 0.070 Uiso 1 1 calc R U . . .
C6M C 0.2172(3) 0.4425(2) 0.0736(2) 0.0484(13) Uani 1 1 d . U . . .
C7M C 0.2736(3) 0.4257(2) 0.0624(2) 0.0502(14) Uani 1 1 d . U . . .
H7M H 0.2911 0.4008 0.0729 0.060 Uiso 1 1 calc R U . . .
C10M C 0.3687(3) 0.46269(19) 0.00108(19) 0.0445(12) Uani 1 1 d . U . . .
C12M C 0.4271(3) 0.4563(2) -0.01417(19) 0.0454(12) Uani 1 1 d . U . . .
C13M C 0.4591(3) 0.4194(2) -0.0116(2) 0.0493(13) Uani 1 1 d . U . . .
H13M H 0.4423 0.3962 -0.0005 0.059 Uiso 1 1 calc R U . . .
C14M C 0.5153(3) 0.41599(17) -0.0252(2) 0.0489(13) Uani 1 1 d D U . . .
C15M C 0.5408(3) 0.4495(2) -0.0421(2) 0.0480(13) Uani 1 1 d . U . . .
H15M H 0.5792 0.4469 -0.0514 0.058 Uiso 1 1 calc R U . . .
C16M C 0.5098(3) 0.4864(2) -0.0453(2) 0.0474(13) Uani 1 1 d . U . . .
C17M C 0.4531(3) 0.4895(2) -0.03178(19) 0.0469(13) Uani 1 1 d . U . . .
H17M H 0.4314 0.5147 -0.0346 0.056 Uiso 1 1 calc R U . . .
C23M C 0.5328(3) 0.5241(2) -0.0619(2) 0.0485(13) Uani 1 1 d . U . . .
C26M C 0.6446(4) 0.5632(3) -0.1105(3) 0.0610(17) Uani 1 1 d . U . . .
H26M H 0.6733 0.5421 -0.1136 0.073 Uiso 1 1 calc R U . . .
C27M C 0.6499(4) 0.6043(3) -0.1257(3) 0.0661(19) Uani 1 1 d . U . . .
C28M C 0.6987(6) 0.6154(3) -0.1453(4) 0.087(3) Uani 1 1 d . U . . .
H28M H 0.7290 0.5959 -0.1500 0.104 Uiso 1 1 calc R U . . .
C29M C 0.7015(7) 0.6551(4) -0.1576(5) 0.107(5) Uani 1 1 d . U . . .
H29M H 0.7353 0.6633 -0.1701 0.128 Uiso 1 1 calc R U . . .
C30M C 0.6581(6) 0.6829(3) -0.1527(4) 0.095(4) Uani 1 1 d . U . . .
H30M H 0.6606 0.7102 -0.1618 0.114 Uiso 1 1 calc R U . . .
C31M C 0.6083(5) 0.6701(3) -0.1336(3) 0.079(3) Uani 1 1 d . U . . .
H31M H 0.5769 0.6890 -0.1295 0.095 Uiso 1 1 calc R U . . .
N1M N 0.1980(3) 0.47866(17) 0.05679(18) 0.0496(12) Uani 1 1 d . U . . .
N8M N 0.2985(2) 0.44672(16) 0.03726(16) 0.0455(11) Uani 1 1 d . U . . .
N9M N 0.3521(3) 0.43421(16) 0.02467(16) 0.0459(11) Uani 1 1 d . U . . .
N24M N 0.5843(3) 0.51976(19) -0.07790(19) 0.0544(13) Uani 1 1 d . U . . .
N25M N 0.5981(3) 0.55779(18) -0.09270(18) 0.0522(12) Uani 1 1 d . U . . .
N32M N 0.6060(3) 0.6309(2) -0.1212(2) 0.0613(15) Uani 1 1 d . U . . .
O11M O 0.3390(2) 0.49591(14) -0.00858(14) 0.0485(10) Uani 1 1 d . U . . .
O19M O 0.5302(4) 0.34581(19) -0.05801(17) 0.0841(19) Uani 1 1 d D U . . .
O20M O 0.6175(3) 0.37549(18) -0.0188(2) 0.0757(15) Uani 1 1 d D U . . .
O21M O 0.5354(3) 0.34717(13) 0.01048(15) 0.0568(11) Uani 1 1 d D U . . .
O22M O 0.5041(2) 0.55648(14) -0.05895(16) 0.0547(11) Uani 1 1 d . U . . .
S18M S 0.55279(9) 0.36711(5) -0.02249(6) 0.0558(4) Uani 1 1 d D U . . .
C2N C 0.4625(6) 0.5585(3) -0.1635(3) 0.088(3) Uani 1 1 d . U . . .
H2N H 0.4932 0.5378 -0.1601 0.105 Uiso 1 1 calc R U . . .
C3N C 0.4127(6) 0.5548(4) -0.1930(4) 0.098(4) Uani 1 1 d . U . . .
H3N H 0.4110 0.5321 -0.2101 0.117 Uiso 1 1 calc R U . . .
C4N C 0.3690(6) 0.5816(4) -0.1976(3) 0.094(3) Uani 1 1 d . U . . .
H4N H 0.3351 0.5786 -0.2176 0.113 Uiso 1 1 calc R U . . .
C5N C 0.3725(5) 0.6162(3) -0.1719(3) 0.079(2) Uani 1 1 d . U . . .
H5N H 0.3410 0.6364 -0.1745 0.094 Uiso 1 1 calc R U . . .
C6N C 0.4227(4) 0.6194(3) -0.1432(3) 0.0638(18) Uani 1 1 d . U . . .
C7N C 0.4303(4) 0.6527(3) -0.1161(3) 0.071(2) Uani 1 1 d . U . . .
H7N H 0.4015 0.6746 -0.1178 0.085 Uiso 1 1 calc R U . . .
C10N C 0.5372(3) 0.6731(2) -0.0379(2) 0.0515(14) Uani 1 1 d . U . . .
C12N C 0.5529(4) 0.7006(2) -0.0035(2) 0.0512(14) Uani 1 1 d . U . . .
C13N C 0.5149(4) 0.7321(2) 0.0048(2) 0.0545(15) Uani 1 1 d . U . . .
H13N H 0.4791 0.7390 -0.0127 0.065 Uiso 1 1 calc R U . . .
C14N C 0.5293(3) 0.75338(18) 0.0386(2) 0.0536(14) Uani 1 1 d D U . . .
C15N C 0.5801(4) 0.7444(2) 0.0649(2) 0.0521(14) Uani 1 1 d . U . . .
H15N H 0.5883 0.7596 0.0882 0.062 Uiso 1 1 calc R U . . .
C16N C 0.6203(3) 0.71239(18) 0.0572(2) 0.0496(13) Uani 1 1 d . U . . .
C17N C 0.6054(4) 0.6919(2) 0.0219(2) 0.0512(14) Uani 1 1 d . U . . .
H17N H 0.6326 0.6713 0.0152 0.061 Uiso 1 1 calc R U . . .
C23N C 0.6718(4) 0.6970(2) 0.0844(2) 0.0551(15) Uani 1 1 d . U . . .
C26N C 0.7519(4) 0.7062(3) 0.1754(3) 0.070(2) Uani 1 1 d . U . . .
H26N H 0.7400 0.7315 0.1855 0.084 Uiso 1 1 calc R U . . .
C27N C 0.7948(5) 0.6793(3) 0.1983(3) 0.078(2) Uani 1 1 d . U . . .
C28N C 0.8186(5) 0.6853(4) 0.2349(4) 0.092(3) Uani 1 1 d . U . . .
H28N H 0.8065 0.7091 0.2475 0.110 Uiso 1 1 calc R U . . .
C29N C 0.8587(8) 0.6596(5) 0.2550(5) 0.130(6) Uani 1 1 d . U . . .
H29N H 0.8782 0.6660 0.2803 0.156 Uiso 1 1 calc R U . . .
C30N C 0.8709(8) 0.6209(5) 0.2360(5) 0.117(4) Uani 1 1 d . U . . .
H30N H 0.8963 0.6000 0.2488 0.140 Uiso 1 1 calc R U . . .
C31N C 0.8439(6) 0.6170(4) 0.1993(5) 0.100(3) Uani 1 1 d . U . . .
H31N H 0.8511 0.5921 0.1866 0.120 Uiso 1 1 calc R U . . .
N1N N 0.4675(4) 0.5913(2) -0.1398(2) 0.0651(15) Uani 1 1 d . U . . .
N8N N 0.4765(3) 0.65210(19) -0.08995(18) 0.0537(12) Uani 1 1 d . U . . .
N9N N 0.4865(4) 0.6823(2) -0.0620(2) 0.0621(15) Uani 1 1 d . U . . .
N24N N 0.6858(3) 0.71688(19) 0.1187(2) 0.0592(14) Uani 1 1 d . U . . .
N25N N 0.7304(3) 0.69497(18) 0.1415(2) 0.0597(14) Uani 1 1 d . U . . .
N32N N 0.8083(4) 0.6444(2) 0.1791(3) 0.081(2) Uani 1 1 d . U . . .
O11N O 0.5714(3) 0.64249(16) -0.04025(16) 0.0596(12) Uani 1 1 d . U . . .
O19N O 0.4231(3) 0.76832(18) 0.0597(2) 0.0763(16) Uani 1 1 d D U . . .
O20N O 0.5085(3) 0.81427(15) 0.08149(17) 0.0641(13) Uani 1 1 d D U . . .
O21N O 0.4591(3) 0.81557(17) 0.01639(17) 0.0711(14) Uani 1 1 d D U . . .
O22N O 0.6974(3) 0.66435(16) 0.07602(17) 0.0613(12) Uani 1 1 d . U . . .
S18N S 0.47593(9) 0.79087(5) 0.05029(6) 0.0582(4) Uani 1 1 d D U . . .
C2O C 0.8557(6) 0.6929(4) 0.0784(6) 0.112(4) Uani 1 1 d . U . . .
H2O H 0.8409 0.7169 0.0895 0.135 Uiso 1 1 calc R U . . .
C3O C 0.8990(7) 0.6973(5) 0.0517(6) 0.129(5) Uani 1 1 d . U . . .
H3O H 0.9122 0.7236 0.0447 0.155 Uiso 1 1 calc R U . . .
C4O C 0.9194(8) 0.6644(5) 0.0375(7) 0.137(5) Uani 1 1 d . U . . .
H4O H 0.9489 0.6663 0.0202 0.165 Uiso 1 1 calc R U . . .
C5O C 0.8991(6) 0.6273(5) 0.0472(5) 0.105(4) Uani 1 1 d . U . . .
H5O H 0.9140 0.6031 0.0365 0.126 Uiso 1 1 calc R U . . .
C6O C 0.8572(5) 0.6244(3) 0.0724(4) 0.087(3) Uani 1 1 d . U . . .
C7O C 0.8308(5) 0.5845(3) 0.0821(3) 0.082(2) Uani 1 1 d . U . . .
H7O H 0.8465 0.5592 0.0744 0.098 Uiso 1 1 calc R U . . .
C10O C 0.7083(4) 0.5612(2) 0.1288(2) 0.0613(16) Uani 1 1 d . U . . .
C12O C 0.6652(4) 0.52787(19) 0.1369(2) 0.0530(14) Uani 1 1 d . U . . .
C13O C 0.6726(4) 0.4870(2) 0.1252(2) 0.0561(16) Uani 1 1 d . U . . .
H13O H 0.7058 0.4791 0.1121 0.067 Uiso 1 1 calc R U . . .
C14O C 0.6292(4) 0.45917(18) 0.1338(2) 0.0575(16) Uani 1 1 d D U . . .
C15O C 0.5810(4) 0.4691(2) 0.1537(2) 0.0584(16) Uani 1 1 d . U . . .
H15O H 0.5533 0.4486 0.1600 0.070 Uiso 1 1 calc R U . . .
C16O C 0.5740(4) 0.5102(2) 0.1643(2) 0.0545(15) Uani 1 1 d . U . . .
C17O C 0.6170(4) 0.53807(19) 0.1564(2) 0.0539(14) Uani 1 1 d . U . . .
H17O H 0.6136 0.5656 0.1647 0.065 Uiso 1 1 calc R U . . .
C23O C 0.5237(4) 0.5224(2) 0.1857(2) 0.0540(14) Uani 1 1 d . U . . .
C26O C 0.4107(4) 0.4885(2) 0.2348(2) 0.0578(16) Uani 1 1 d . U . . .
H26O H 0.4099 0.4595 0.2335 0.069 Uiso 1 1 calc R U . . .
C27O C 0.3680(4) 0.5128(2) 0.2560(2) 0.0566(15) Uani 1 1 d . U . . .
C28O C 0.3229(5) 0.4966(3) 0.2739(3) 0.076(2) Uani 1 1 d . U . . .
H28O H 0.3148 0.4680 0.2731 0.091 Uiso 1 1 calc R U . . .
C29O C 0.2880(5) 0.5239(4) 0.2941(3) 0.083(2) Uani 1 1 d . U . . .
H29O H 0.2545 0.5140 0.3058 0.100 Uiso 1 1 calc R U . . .
C30O C 0.3037(7) 0.5651(4) 0.2963(4) 0.096(3) Uani 1 1 d . U . . .
H30O H 0.2818 0.5839 0.3100 0.115 Uiso 1 1 calc R U . . .
C31O C 0.3510(7) 0.5777(3) 0.2784(5) 0.101(4) Uani 1 1 d . U . . .
H31O H 0.3633 0.6055 0.2812 0.121 Uiso 1 1 calc R U . . .
N1O N 0.8354(4) 0.6563(3) 0.0883(3) 0.084(2) Uani 1 1 d . U . . .
N8O N 0.7860(4) 0.5863(2) 0.1012(2) 0.0702(16) Uani 1 1 d . U . . .
N9O N 0.7554(4) 0.5510(2) 0.1114(2) 0.0687(16) Uani 1 1 d . U . . .
N24O N 0.4892(3) 0.49261(18) 0.19832(19) 0.0586(14) Uani 1 1 d . U . . .
N25O N 0.4476(3) 0.50998(18) 0.21890(19) 0.0561(13) Uani 1 1 d . U . . .
N32O N 0.3811(4) 0.5537(2) 0.2574(3) 0.0718(18) Uani 1 1 d . U . . .
O11O O 0.6932(3) 0.59719(15) 0.1376(2) 0.0705(15) Uani 1 1 d . U . . .
O19O O 0.5883(3) 0.40262(17) 0.08560(18) 0.0762(15) Uani 1 1 d D U . . .
O20O O 0.6961(3) 0.40093(18) 0.1085(2) 0.0766(15) Uani 1 1 d D U . . .
O21O O 0.6251(3) 0.38337(17) 0.15159(18) 0.0765(16) Uani 1 1 d D U . . .
O22O O 0.5147(3) 0.56063(15) 0.1918(2) 0.0730(16) Uani 1 1 d . U . . .
S18O S 0.63371(11) 0.40738(5) 0.11811(6) 0.0626(5) Uani 1 1 d D U . . .
C2P C 0.5353(4) 0.6036(2) 0.2948(2) 0.0590(16) Uani 1 1 d . U . . .
H2P H 0.5465 0.5761 0.3012 0.071 Uiso 1 1 calc R U . . .
C3P C 0.5618(4) 0.6358(2) 0.3188(2) 0.0615(17) Uani 1 1 d . U . . .
H3P H 0.5882 0.6294 0.3420 0.074 Uiso 1 1 calc R U . . .
C4P C 0.5501(4) 0.6753(3) 0.3094(2) 0.0634(18) Uani 1 1 d . U . . .
H4P H 0.5695 0.6967 0.3250 0.076 Uiso 1 1 calc R U . . .
C5P C 0.5082(4) 0.6841(2) 0.2757(2) 0.0589(16) Uani 1 1 d . U . . .
H5P H 0.4990 0.7116 0.2680 0.071 Uiso 1 1 calc R U . . .
C6P C 0.4808(4) 0.65099(19) 0.2542(2) 0.0499(14) Uani 1 1 d . U . . .
C7P C 0.4366(4) 0.6579(2) 0.2196(2) 0.0576(16) Uani 1 1 d . U . . .
H7P H 0.4284 0.6849 0.2102 0.069 Uiso 1 1 calc R U . . .
C10P C 0.3616(3) 0.66629(19) 0.1461(2) 0.0473(13) Uani 1 1 d . U . . .
C12P C 0.3185(3) 0.6619(2) 0.1098(2) 0.0515(14) Uani 1 1 d . U . . .
C13P C 0.2919(5) 0.6987(2) 0.0939(3) 0.0646(19) Uani 1 1 d . U . . .
H13P H 0.3014 0.7241 0.1065 0.077 Uiso 1 1 calc R U . . .
C14P C 0.2515(4) 0.6969(2) 0.0592(3) 0.0686(19) Uani 1 1 d D U . . .
C15P C 0.2380(4) 0.6602(2) 0.0390(3) 0.0656(19) Uani 1 1 d . U . . .
H15P H 0.2110 0.6599 0.0152 0.079 Uiso 1 1 calc R U . . .
C16P C 0.2652(4) 0.6237(2) 0.0548(2) 0.0534(15) Uani 1 1 d . U . . .
C17P C 0.3054(3) 0.62580(19) 0.0899(2) 0.0466(13) Uani 1 1 d . U . . .
H17P H 0.3243 0.6013 0.1003 0.056 Uiso 1 1 calc R U . . .
C23P C 0.2543(3) 0.5839(2) 0.0350(2) 0.0512(14) Uani 1 1 d . U . . .
C26P C 0.1734(5) 0.5388(3) -0.0450(3) 0.072(2) Uani 1 1 d . U . . .
H26P H 0.1503 0.5605 -0.0582 0.087 Uiso 1 1 calc R U . . .
C27P C 0.1693(5) 0.4988(3) -0.0603(2) 0.069(2) Uani 1 1 d . U . . .
C28P C 0.1330(5) 0.4882(4) -0.0935(3) 0.083(3) Uani 1 1 d . U . . .
H28P H 0.1087 0.5084 -0.1082 0.100 Uiso 1 1 calc R U . . .
C29P C 0.1314(6) 0.4478(4) -0.1059(4) 0.099(4) Uani 1 1 d . U . . .
H29P H 0.1092 0.4404 -0.1302 0.119 Uiso 1 1 calc R U . . .
C30P C 0.1624(6) 0.4190(4) -0.0826(4) 0.097(4) Uani 1 1 d . U . . .
H30P H 0.1595 0.3910 -0.0900 0.116 Uiso 1 1 calc R U . . .
C31P C 0.1981(5) 0.4300(3) -0.0480(3) 0.074(2) Uani 1 1 d . U . . .
H31P H 0.2207 0.4096 -0.0325 0.089 Uiso 1 1 calc R U . . .
N1P N 0.4949(3) 0.61120(17) 0.26346(18) 0.0521(12) Uani 1 1 d . U . . .
N8P N 0.4091(3) 0.62778(17) 0.20205(19) 0.0560(14) Uani 1 1 d . U . . .
N9P N 0.3680(4) 0.63341(19) 0.1701(2) 0.0640(16) Uani 1 1 d . U . . .
H9P H 0.3419 0.6132 0.1639 0.077 Uiso 1 1 calc R U . . .
N24P N 0.2153(3) 0.5846(2) 0.00167(18) 0.0584(14) Uani 1 1 d . U . . .
N25P N 0.2085(3) 0.5460(2) -0.01303(17) 0.0549(13) Uani 1 1 d . U . . .
N32P N 0.2008(3) 0.4695(2) -0.0364(2) 0.0604(14) Uani 1 1 d . U . . .
O11P O 0.3915(4) 0.69768(19) 0.15362(19) 0.0772(17) Uani 1 1 d . U . . .
O19P O 0.2630(5) 0.7729(2) 0.0452(4) 0.151(4) Uani 1 1 d D U . . .
O20P O 0.1878(8) 0.7346(3) 0.0014(3) 0.185(6) Uani 1 1 d D U . . .
O21P O 0.1685(5) 0.7535(3) 0.0633(4) 0.146(4) Uani 1 1 d D U . . .
O22P O 0.2822(2) 0.55284(15) 0.05049(15) 0.0540(11) Uani 1 1 d . U . . .
S18P S 0.2163(2) 0.74337(8) 0.03954(10) 0.1068(10) Uani 1 1 d D U . . .
Na1 Na 0.39982(12) 0.32961(8) 0.11405(8) 0.0513(6) Uani 1 1 d . U . . .
Na2 Na 0.52564(13) 0.34163(8) 0.07523(9) 0.0564(6) Uani 1 1 d . U . . .
Na3 Na 0.43801(15) 0.35424(8) 0.23776(10) 0.0615(7) Uani 1 1 d . U . . .
Na4 Na 0.50766(16) 0.88018(9) 0.03952(10) 0.0620(7) Uani 1 1 d . U . . .
Na5 Na 0.47253(19) 0.84910(10) 0.13161(10) 0.0697(8) Uani 1 1 d . U . . .
Na6 Na 0.6638(2) 0.31980(9) 0.16199(12) 0.0791(10) Uani 1 1 d . U . . .
Na7 Na 0.6751(3) 0.37793(10) 0.04178(12) 0.0874(11) Uani 1 1 d . U . . .
Na8 Na 0.2372(3) 0.30213(12) 0.16625(17) 0.1088(16) Uani 1 1 d . U . . .
Na9A Na 0.7398(4) 0.82080(18) 0.21113(18) 0.0716(15) Uani 0.55 1 d . U P A 1
O99A O 0.8353(13) 0.7934(8) 0.2011(8) 0.145(7) Uiso 0.55 1 d . . P A 1
Na9B Na 0.6986(5) 0.8396(2) 0.2191(3) 0.085(2) Uani 0.45 1 d . U P A 2
Na10 Na 0.5431(3) 0.8362(2) 0.2316(2) 0.1238(18) Uiso 1 1 d . . . . .
Na11 Na 0.3924(4) 0.8580(2) -0.0252(2) 0.134(2) Uiso 1 1 d . . . . .
Na12 Na 0.3327(6) 0.7997(4) 0.0695(4) 0.114(3) Uiso 0.5 1 d . . P . .
O1 O 0.4362(2) 0.38827(15) 0.07852(15) 0.0515(10) Uani 1 1 d . U . . .
O2 O 0.4544(2) 0.28485(15) 0.06911(15) 0.0530(10) Uani 1 1 d . U . . .
O3 O 0.5024(3) 0.40449(17) 0.21689(19) 0.0682(14) Uani 1 1 d . U . . .
O4 O 0.5249(3) 0.90445(18) 0.10439(19) 0.0729(15) Uani 1 1 d . U . . .
O5 O 0.5064(3) 0.33289(19) 0.14550(19) 0.0690(14) Uani 1 1 d . U . . .
O6 O 0.6999(3) 0.48037(19) -0.0477(2) 0.0736(16) Uani 1 1 d . U . . .
O7 O 0.6668(4) 0.79427(18) 0.1507(2) 0.0820(19) Uani 1 1 d . U . . .
O8 O 0.5946(4) 0.2705(2) 0.1818(2) 0.0826(17) Uani 1 1 d . U . . .
O9 O 0.4357(4) 0.8824(2) 0.1846(2) 0.0797(17) Uani 1 1 d . U . . .
O10 O 0.6104(3) 0.8754(3) 0.0399(2) 0.089(2) Uani 1 1 d . U . . .
O11 O 0.7247(4) 0.4351(2) 0.0226(2) 0.0859(19) Uani 1 1 d . U . . .
O12 O 0.9443(5) -0.0422(3) 0.3507(3) 0.113(3) Uani 1 1 d . U . . .
O13 O 0.5721(5) 0.8412(3) 0.1729(3) 0.108(2) Uani 1 1 d . U . . .
O14 O 0.8015(4) 0.4833(3) 0.0733(4) 0.127(4) Uani 1 1 d . U . . .
O15 O 0.7556(6) 0.8725(3) 0.2632(3) 0.109(3) Uani 1 1 d . U . . .
O16 O 0.1026(6) 0.2025(3) 0.1154(3) 0.119(3) Uani 1 1 d . U . . .
O17 O 0.8412(5) 0.2209(3) 0.0176(4) 0.119(3) Uani 1 1 d . U . . .
O18 O 0.3096(6) 0.2937(4) 0.2833(3) 0.129(4) Uani 1 1 d . U . . .
O19 O 0.7318(5) 0.3572(4) 0.2841(4) 0.124(3) Uani 1 1 d . U . . .
O20 O 0.2297(6) -0.0508(4) -0.0557(4) 0.149(5) Uani 1 1 d . U . . .
O21 O 0.6299(6) 0.3350(3) 0.2306(3) 0.120(3) Uani 1 1 d . U . . .
O22 O 0.1938(6) 0.2397(4) 0.1653(4) 0.134(3) Uani 1 1 d . U . . .
O23 O 0.7880(6) 0.5250(3) -0.0812(5) 0.157(6) Uani 1 1 d . U . . .
O24 O 0.2120(7) 0.1809(4) 0.2270(4) 0.142(4) Uani 1 1 d . U . . .
O25 O 0.8302(7) -0.0242(5) 0.3333(5) 0.087(4) Uani 0.5 1 d . U P . .
O26 O 0.7391(11) 0.6603(4) 0.3546(5) 0.118(8) Uani 0.5 1 d . U P . .
O27 O 0.1648(10) 0.4631(4) 0.2469(7) 0.117(8) Uani 0.5 1 d . U P . .
O28 O 0.4332(12) 0.7855(3) 0.1504(6) 0.130(7) Uani 0.5 1 d . U P . .
O29 O 0.3399(6) 0.9104(6) -0.0621(5) 0.093(5) Uani 0.5 1 d . U P . .
O30 O 0.6748(8) -0.0880(5) -0.0125(4) 0.085(4) Uani 0.5 1 d . U P . .
O31 O 0.2366(12) 0.3947(4) 0.2593(6) 0.116(8) Uani 0.5 1 d . U P . .
O32 O 0.3766(9) 0.7357(6) -0.0732(6) 0.055(4) Uiso 0.25 1 d . . P . .
O33 O 0.5553(9) 0.7912(6) 0.3291(6) 0.053(4) Uiso 0.25 1 d . . P . .
O34 O 0.8731(11) 0.5001(7) 0.0017(7) 0.061(5) Uiso 0.25 1 d . . P . .
O35 O 0.5034(12) 0.0818(8) -0.2142(7) 0.070(6) Uiso 0.25 1 d . . P . .
O36 O 0.1867(13) 0.3208(8) 0.2235(8) 0.072(6) Uiso 0.25 1 d . . P . .
O37 O 0.8534(15) -0.0709(9) 0.2551(9) 0.083(7) Uiso 0.25 1 d . . P . .
O38 O 0.3421(9) -0.1962(6) 0.0067(6) 0.052(4) Uiso 0.25 1 d . . P . .
O39 O 0.5435(12) 0.0407(8) 0.4376(7) 0.069(6) Uiso 0.25 1 d . . P . .
O40 O 0.1566(13) 0.3108(9) -0.0998(8) 0.075(6) Uiso 0.25 1 d . . P . .
O41 O -0.0009(10) 0.2345(7) -0.1110(6) 0.061(5) Uiso 0.25 1 d . . P . .
O42 O 0.1939(13) 0.6465(9) -0.0592(8) 0.076(6) Uiso 0.25 1 d . . P . .
O43 O 0.005(3) 0.5489(17) -0.0444(16) 0.137(15) Uiso 0.25 1 d . . P . .
O44 O 0.6853(10) 0.0106(7) 0.3717(6) 0.060(5) Uiso 0.25 1 d . . P . .
O45 O 0.8650(13) 0.1250(8) 0.3255(8) 0.073(6) Uiso 0.25 1 d . . P . .
O46 O 0.8183(12) 0.0703(8) -0.1501(8) 0.071(6) Uiso 0.25 1 d . . P . .
O47 O 0.8298(15) 0.0143(10) 0.3507(9) 0.087(7) Uiso 0.25 1 d . U P . .
O48 O 0.922(2) 0.5601(14) 0.3344(13) 0.112(11) Uiso 0.25 1 d . . P . .
O49 O 0.456(2) 0.4430(13) -0.1474(13) 0.109(10) Uiso 0.25 1 d . . P . .
O50 O 0.8715(19) 0.2594(12) 0.0866(11) 0.105(10) Uiso 0.25 1 d . . P . .
O51 O 0.9517(13) 0.2028(9) -0.0153(8) 0.078(6) Uiso 0.25 1 d . . P . .
O52 O 0.2687(12) 0.6888(8) -0.1489(7) 0.071(6) Uiso 0.25 1 d . U P . .
O53 O 0.2786(12) 0.6719(8) -0.0979(7) 0.068(5) Uiso 0.25 1 d . U P . .
C1S C 0.7493(8) 0.8983(5) 0.3645(4) 0.122(5) Uani 1 1 d D U . . .
H1S H 0.7438 0.9016 0.3373 0.146 Uiso 1 1 calc R U . . .
C2S C 0.7436(9) 0.8529(5) 0.4185(3) 0.122(5) Uani 1 1 d D U . . .
H2S1 H 0.7880 0.8477 0.4245 0.183 Uiso 1 1 calc R U . . .
H2S2 H 0.7209 0.8280 0.4232 0.183 Uiso 1 1 calc R U . . .
H2S3 H 0.7320 0.8751 0.4348 0.183 Uiso 1 1 calc R U . . .
C3S C 0.6998(7) 0.8333(3) 0.3547(3) 0.096(3) Uani 1 1 d D U . . .
H3S1 H 0.6919 0.8438 0.3282 0.144 Uiso 1 1 calc R U . . .
H3S2 H 0.6607 0.8256 0.3632 0.144 Uiso 1 1 calc R U . . .
H3S3 H 0.7268 0.8092 0.3555 0.144 Uiso 1 1 calc R U . . .
N1S N 0.7290(5) 0.8642(3) 0.3795(2) 0.093(2) Uani 1 1 d D U . . .
O1S O 0.7750(11) 0.9255(5) 0.3852(4) 0.229(9) Uani 1 1 d D U . . .
C1T C 0.5266(7) 0.3232(4) 0.3087(4) 0.077(3) Uani 0.65 1 d D U P B 1
H1T H 0.4922 0.3062 0.3112 0.093 Uiso 0.65 1 calc R U P B 1
C2T C 0.6124(9) 0.3616(6) 0.3419(6) 0.107(6) Uani 0.65 1 d D U P B 1
H2T1 H 0.6155 0.3710 0.3156 0.161 Uiso 0.65 1 calc R U P B 1
H2T2 H 0.6515 0.3491 0.3531 0.161 Uiso 0.65 1 calc R U P B 1
H2T3 H 0.6033 0.3850 0.3577 0.161 Uiso 0.65 1 calc R U P B 1
C3T C 0.5548(12) 0.3172(6) 0.3771(4) 0.109(6) Uani 0.65 1 d D U P B 1
H3T1 H 0.5135 0.3051 0.3751 0.164 Uiso 0.65 1 calc R U P B 1
H3T2 H 0.5584 0.3397 0.3959 0.164 Uiso 0.65 1 calc R U P B 1
H3T3 H 0.5858 0.2962 0.3857 0.164 Uiso 0.65 1 calc R U P B 1
N1T N 0.5647(6) 0.3324(4) 0.3406(3) 0.087(3) Uani 0.65 1 d D U P B 1
O1T O 0.5325(4) 0.3351(2) 0.2761(3) 0.0628(18) Uani 0.65 1 d D U P B 1
O11T O 0.5699(18) 0.3412(10) 0.2890(10) 0.119(6) Uani 0.35 1 d . U P C 2

loop_
_atom_site_aniso_label
_atom_site_aniso_U_11
_atom_site_aniso_U_22
_atom_site_aniso_U_33
_atom_site_aniso_U_23
_atom_site_aniso_U_13
_atom_site_aniso_U_12
Zn1 0.0570(5) 0.0556(5) 0.0598(5) -0.0049(4) 0.0113(4) 0.0058(4)
Cu2 0.0563(5) 0.0328(4) 0.0578(5) 0.0008(4) 0.0138(4) -0.0010(4)
Zn3 0.0988(8) 0.0558(6) 0.0600(6) -0.0063(5) -0.0022(6) 0.0125(6)
Zn4 0.0585(5) 0.0529(5) 0.0610(5) 0.0009(4) 0.0085(4) -0.0082(4)
Zn5 0.0542(5) 0.0370(4) 0.0525(5) 0.0004(3) 0.0058(4) 0.0040(4)
Zn6 0.0517(5) 0.0499(5) 0.0730(6) -0.0087(4) 0.0155(4) -0.0068(4)
Zn7 0.0665(6) 0.0547(5) 0.0716(6) 0.0112(5) 0.0162(5) 0.0040(5)
Cu8 0.0620(6) 0.0324(4) 0.0568(5) -0.0063(4) 0.0085(4) -0.0002(4)
Zn9 0.0865(7) 0.0542(6) 0.0695(6) 0.0034(5) 0.0208(6) 0.0186(5)
Cu10 0.0653(6) 0.0260(4) 0.0617(6) 0.0030(4) 0.0093(5) 0.0013(4)
Zn11 0.0563(5) 0.0373(4) 0.0542(5) 0.0001(3) 0.0043(4) 0.0019(4)
Zn12 0.0668(6) 0.0503(5) 0.0704(6) 0.0032(4) 0.0046(5) 0.0082(5)
Zn13 0.0479(4) 0.0497(5) 0.0545(5) 0.0015(4) 0.0022(4) 0.0037(4)
Zn14 0.0638(5) 0.0430(4) 0.0613(5) 0.0006(4) 0.0080(4) 0.0013(4)
Zn15 0.0687(6) 0.0427(5) 0.0975(8) -0.0093(5) 0.0012(6) -0.0021(5)
Cu16 0.0774(8) 0.0330(5) 0.1039(10) -0.0088(5) 0.0194(7) -0.0053(5)
C2A 0.079(5) 0.075(5) 0.080(6) -0.007(4) 0.019(4) 0.019(4)
C3A 0.073(5) 0.097(6) 0.104(8) -0.022(5) 0.024(5) 0.021(4)
C4A 0.081(6) 0.111(6) 0.129(10) -0.030(6) 0.039(6) 0.010(5)
C5A 0.074(5) 0.096(6) 0.113(8) -0.026(5) 0.033(5) -0.002(4)
C6A 0.056(3) 0.072(4) 0.070(5) -0.004(3) 0.012(3) 0.006(3)
C7A 0.059(4) 0.064(4) 0.078(5) -0.004(4) 0.013(3) 0.006(3)
C10A 0.051(3) 0.039(3) 0.061(4) -0.003(2) 0.001(3) 0.004(2)
C12A 0.053(3) 0.035(3) 0.056(3) 0.001(2) 0.001(3) -0.003(2)
C13A 0.049(3) 0.039(3) 0.058(4) -0.001(2) 0.003(3) -0.003(2)
C14A 0.047(3) 0.029(2) 0.055(3) 0.005(2) -0.002(2) -0.001(2)
C15A 0.051(3) 0.034(3) 0.049(3) 0.004(2) 0.003(2) 0.004(2)
C16A 0.051(3) 0.032(2) 0.043(3) 0.004(2) 0.000(2) -0.001(2)
C17A 0.050(3) 0.031(3) 0.051(3) 0.001(2) 0.000(2) -0.002(2)
C23A 0.062(3) 0.035(3) 0.040(3) 0.006(2) 0.002(2) -0.002(2)
C26A 0.062(3) 0.036(3) 0.055(4) 0.002(2) 0.010(3) -0.004(3)
C27A 0.054(3) 0.039(3) 0.052(3) 0.001(2) 0.009(3) 0.005(2)
C28A 0.055(3) 0.054(3) 0.059(4) -0.002(3) 0.008(3) 0.007(3)
C29A 0.060(4) 0.070(4) 0.079(5) -0.003(4) 0.017(4) -0.002(3)
C30A 0.064(4) 0.058(4) 0.070(5) 0.005(3) 0.013(3) -0.008(3)
C31A 0.065(4) 0.043(3) 0.070(4) -0.001(3) 0.017(3) -0.007(3)
N1A 0.058(3) 0.074(3) 0.066(4) -0.004(3) 0.022(3) 0.011(3)
N8A 0.059(3) 0.049(3) 0.056(3) 0.001(2) 0.005(2) 0.006(2)
N9A 0.054(3) 0.048(3) 0.066(4) 0.000(2) 0.006(2) 0.004(2)
N24A 0.054(3) 0.036(2) 0.057(3) 0.005(2) 0.008(2) -0.008(2)
N25A 0.055(3) 0.037(2) 0.044(3) 0.003(2) 0.008(2) -0.002(2)
N32A 0.058(3) 0.039(2) 0.054(3) 0.000(2) 0.013(2) 0.000(2)
O11A 0.055(3) 0.043(2) 0.077(3) -0.011(2) 0.014(2) 0.0013(19)
O19A 0.083(3) 0.038(2) 0.083(3) 0.002(2) 0.016(3) -0.009(2)
O20A 0.063(3) 0.031(2) 0.086(3) -0.011(2) 0.005(2) -0.0008(19)
O21A 0.066(3) 0.035(2) 0.086(3) -0.007(2) -0.015(2) -0.002(2)
O22A 0.062(3) 0.0327(19) 0.057(3) 0.0010(17) 0.013(2) -0.0070(18)
S18A 0.0511(8) 0.0255(6) 0.0708(10) -0.0008(6) 0.0027(7) -0.0030(6)
C2B 0.051(3) 0.054(3) 0.050(3) 0.004(2) 0.005(2) 0.001(3)
C3B 0.061(4) 0.059(4) 0.055(4) 0.002(3) 0.000(3) -0.002(3)
C4B 0.072(4) 0.056(3) 0.049(3) -0.005(3) 0.003(3) -0.004(3)
C5B 0.058(4) 0.040(3) 0.059(3) 0.001(2) 0.009(3) -0.006(3)
C6B 0.047(3) 0.037(3) 0.059(3) 0.002(2) 0.011(2) -0.003(2)
C7B 0.048(3) 0.038(3) 0.055(3) 0.002(2) 0.011(2) -0.005(2)
C10B 0.049(3) 0.035(3) 0.051(3) 0.001(2) 0.009(2) 0.003(2)
C12B 0.053(3) 0.037(3) 0.050(3) 0.005(2) 0.007(2) 0.004(2)
C13B 0.058(3) 0.042(3) 0.057(3) 0.006(2) 0.009(3) 0.002(3)
C14B 0.067(4) 0.043(3) 0.064(4) 0.015(3) 0.005(3) 0.003(3)
C15B 0.069(4) 0.055(3) 0.057(4) 0.011(3) 0.011(3) 0.004(3)
C16B 0.067(4) 0.044(3) 0.044(3) 0.004(2) 0.005(3) 0.003(3)
C17B 0.062(4) 0.038(3) 0.048(3) 0.001(2) 0.008(3) 0.008(3)
C23B 0.074(4) 0.054(3) 0.048(3) -0.002(2) 0.010(3) 0.008(3)
C26B 0.150(10) 0.081(5) 0.053(4) -0.010(4) -0.008(5) 0.010(5)
C27B 0.145(10) 0.076(5) 0.065(4) -0.014(3) -0.010(5) 0.012(5)
C28B 0.191(16) 0.098(7) 0.073(5) -0.016(5) -0.015(7) 0.022(7)
C29B 0.189(16) 0.105(7) 0.079(6) -0.024(5) -0.017(8) 0.021(8)
C30B 0.25(2) 0.094(7) 0.099(7) -0.029(5) -0.037(9) 0.013(9)
C31B 0.197(16) 0.072(5) 0.090(6) -0.022(5) -0.030(8) 0.023(7)
N1B 0.051(3) 0.040(2) 0.046(3) -0.0001(19) 0.006(2) -0.002(2)
N8B 0.055(3) 0.032(2) 0.045(2) 0.0072(18) 0.008(2) 0.004(2)
N9B 0.068(3) 0.034(2) 0.045(3) 0.0023(19) 0.000(2) 0.003(2)
N24B 0.107(6) 0.060(3) 0.047(3) 0.001(2) 0.002(3) 0.003(3)
N25B 0.105(5) 0.066(4) 0.050(3) -0.007(3) 0.002(3) 0.006(3)
N32B 0.135(7) 0.074(4) 0.065(4) -0.019(3) -0.014(4) 0.009(4)
O11B 0.095(4) 0.031(2) 0.058(3) 0.0019(18) 0.001(3) 0.002(2)
O19B 0.125(6) 0.079(4) 0.125(5) 0.045(4) 0.015(5) 0.034(4)
O20B 0.140(7) 0.084(5) 0.149(6) 0.044(5) -0.060(6) 0.007(5)
O21B 0.112(5) 0.061(4) 0.118(6) 0.024(4) 0.008(4) -0.008(4)
O22B 0.089(4) 0.046(2) 0.051(3) -0.0053(19) 0.000(2) 0.008(2)
S18B 0.0860(14) 0.0479(10) 0.0909(15) 0.0290(10) -0.0130(11) -0.0008(10)
C2C 0.111(6) 0.078(5) 0.088(7) 0.001(5) 0.026(5) 0.008(5)
C3C 0.114(7) 0.105(7) 0.112(9) -0.004(6) 0.032(6) 0.008(6)
C4C 0.100(6) 0.099(6) 0.093(7) -0.009(5) 0.023(5) 0.009(5)
C5C 0.099(6) 0.097(6) 0.077(6) -0.003(5) 0.010(4) 0.015(5)
C6C 0.093(5) 0.072(4) 0.067(5) -0.005(4) 0.010(4) 0.011(4)
C7C 0.085(4) 0.064(4) 0.069(5) -0.006(4) -0.002(4) 0.013(3)
C10C 0.082(4) 0.050(3) 0.065(4) -0.013(3) -0.008(3) 0.010(3)
C12C 0.085(4) 0.047(3) 0.065(4) -0.004(3) -0.018(3) 0.003(3)
C13C 0.072(4) 0.047(3) 0.082(5) 0.004(3) -0.020(3) 0.006(3)
C14C 0.080(4) 0.039(3) 0.097(6) 0.000(3) -0.020(4) 0.000(3)
C15C 0.074(4) 0.045(3) 0.081(5) 0.004(3) -0.025(4) -0.002(3)
C16C 0.083(4) 0.041(3) 0.067(4) 0.001(3) -0.016(3) -0.001(3)
C17C 0.072(4) 0.044(3) 0.075(5) 0.008(3) -0.018(3) 0.005(3)
C23C 0.072(4) 0.051(3) 0.073(4) 0.006(3) -0.013(3) 0.000(3)
C26C 0.092(5) 0.083(5) 0.068(5) -0.005(4) 0.010(4) -0.019(4)
C27C 0.067(4) 0.082(4) 0.068(4) -0.004(3) 0.017(4) -0.027(3)
C28C 0.079(5) 0.118(7) 0.084(6) -0.009(5) 0.029(5) -0.023(5)
C29C 0.069(5) 0.132(7) 0.083(6) -0.018(5) 0.025(5) -0.021(5)
C30C 0.082(6) 0.120(7) 0.104(8) -0.020(6) 0.032(6) -0.003(5)
C31C 0.085(5) 0.089(5) 0.080(6) -0.015(4) 0.023(5) -0.008(4)
N1C 0.099(4) 0.065(4) 0.063(4) -0.013(3) 0.005(3) 0.006(3)
N8C 0.082(4) 0.050(3) 0.067(4) -0.006(3) 0.002(3) 0.009(3)
N9C 0.082(4) 0.057(3) 0.067(4) -0.007(3) -0.008(3) 0.010(3)
N24C 0.076(4) 0.053(3) 0.070(4) 0.008(3) -0.013(3) -0.005(3)
N25C 0.074(4) 0.065(3) 0.054(3) 0.004(3) -0.007(3) -0.009(3)
N32C 0.057(3) 0.080(4) 0.060(3) -0.011(3) 0.018(3) -0.022(3)
O11C 0.083(3) 0.050(3) 0.078(3) -0.003(2) -0.004(3) 0.014(3)
O19C 0.119(5) 0.052(3) 0.149(7) 0.024(4) 0.006(5) 0.009(4)
O20C 0.102(4) 0.040(3) 0.122(5) -0.002(3) -0.028(4) 0.001(3)
O21C 0.116(6) 0.064(4) 0.126(5) -0.007(4) -0.039(4) -0.010(4)
O22C 0.071(3) 0.042(2) 0.097(4) 0.005(2) 0.006(3) 0.005(2)
S18C 0.0856(14) 0.0436(10) 0.1147(19) 0.0050(10) -0.0206(13) -0.0040(10)
C2D 0.082(5) 0.054(4) 0.058(4) 0.006(3) -0.004(3) -0.010(4)
C3D 0.096(6) 0.075(5) 0.051(4) 0.003(3) -0.003(4) -0.016(4)
C4D 0.103(6) 0.086(5) 0.047(4) 0.007(3) -0.001(4) -0.013(5)
C5D 0.093(6) 0.073(5) 0.048(3) 0.018(3) -0.006(3) -0.006(4)
C6D 0.067(4) 0.061(4) 0.050(3) 0.006(3) 0.008(3) -0.006(3)
C7D 0.068(4) 0.052(3) 0.056(3) 0.003(3) 0.009(3) -0.004(3)
C10D 0.054(3) 0.054(3) 0.056(3) -0.001(3) 0.010(3) -0.007(3)
C12D 0.050(3) 0.050(3) 0.061(3) -0.004(3) 0.009(3) -0.005(3)
C13D 0.062(4) 0.049(3) 0.054(3) 0.002(3) 0.002(3) -0.007(3)
C14D 0.066(4) 0.048(3) 0.065(4) 0.002(3) 0.001(3) -0.004(3)
C15D 0.068(4) 0.050(3) 0.060(4) -0.006(3) 0.004(3) -0.012(3)
C16D 0.053(3) 0.050(3) 0.061(3) -0.007(3) 0.008(3) -0.005(3)
C17D 0.051(3) 0.048(3) 0.056(3) -0.004(2) 0.011(3) -0.005(3)
C23D 0.052(3) 0.056(3) 0.055(3) -0.009(2) 0.010(3) 0.002(3)
C26D 0.067(4) 0.072(4) 0.049(3) -0.009(3) 0.011(3) -0.008(3)
C27D 0.060(4) 0.079(4) 0.049(3) -0.006(3) 0.009(3) 0.002(3)
C28D 0.083(5) 0.110(6) 0.051(4) -0.009(4) 0.005(3) 0.005(5)
C29D 0.095(6) 0.134(7) 0.055(4) 0.011(5) 0.013(4) 0.023(5)
C30D 0.096(6) 0.115(7) 0.072(5) 0.011(5) 0.017(4) 0.038(5)
C31D 0.095(6) 0.077(5) 0.079(5) 0.010(4) 0.022(4) 0.029(4)
N1D 0.063(3) 0.056(3) 0.046(3) 0.006(2) 0.003(2) -0.001(2)
N8D 0.057(3) 0.049(3) 0.054(3) -0.003(2) 0.010(2) 0.001(2)
N9D 0.053(3) 0.046(3) 0.060(3) -0.001(2) 0.008(2) -0.002(2)
N24D 0.056(3) 0.062(3) 0.050(3) -0.013(2) 0.009(2) -0.003(3)
N25D 0.054(3) 0.067(3) 0.050(3) -0.005(2) 0.010(2) 0.004(3)
N32D 0.066(3) 0.068(3) 0.063(3) -0.004(3) 0.014(3) 0.010(3)
O11D 0.073(3) 0.058(3) 0.061(3) -0.001(2) 0.002(2) -0.019(2)
O19D 0.090(4) 0.049(3) 0.065(3) 0.003(2) -0.007(3) -0.011(3)
O20D 0.104(4) 0.059(3) 0.068(3) 0.010(3) -0.013(3) -0.025(3)
O21D 0.089(4) 0.058(3) 0.078(4) 0.002(3) 0.009(3) -0.017(3)
O22D 0.062(3) 0.052(2) 0.055(3) -0.004(2) 0.006(2) 0.000(2)
S18D 0.0828(13) 0.0494(9) 0.0640(11) 0.0058(8) -0.0042(9) -0.0100(9)
C2E 0.069(4) 0.047(3) 0.068(4) -0.005(3) 0.018(3) 0.004(3)
C3E 0.071(4) 0.059(4) 0.084(5) -0.006(4) 0.036(4) 0.001(3)
C4E 0.059(4) 0.055(4) 0.096(6) -0.006(4) 0.030(4) -0.003(3)
C5E 0.059(3) 0.041(3) 0.070(4) 0.002(3) 0.013(3) -0.001(3)
C6E 0.053(3) 0.031(3) 0.058(3) 0.005(2) 0.007(2) 0.004(2)
C7E 0.059(3) 0.026(2) 0.065(4) -0.002(2) 0.016(3) -0.003(2)
C10E 0.052(3) 0.040(3) 0.065(4) -0.001(3) 0.002(3) 0.001(2)
C12E 0.049(3) 0.035(3) 0.063(4) 0.001(2) 0.001(3) 0.006(2)
C13E 0.054(3) 0.037(3) 0.078(4) -0.005(3) 0.003(3) 0.003(3)
C14E 0.046(3) 0.037(3) 0.076(4) -0.006(3) 0.000(3) 0.007(2)
C15E 0.045(3) 0.045(3) 0.067(4) -0.004(3) 0.000(3) 0.003(2)
C16E 0.051(3) 0.045(3) 0.062(4) -0.008(3) 0.002(3) 0.001(2)
C17E 0.052(3) 0.036(3) 0.062(4) -0.011(3) 0.005(3) -0.002(2)
C23E 0.052(3) 0.049(3) 0.059(4) -0.013(3) 0.010(3) -0.001(3)
C26E 0.052(3) 0.074(4) 0.086(6) -0.014(4) 0.017(3) -0.005(3)
C27E 0.058(4) 0.079(4) 0.089(6) -0.005(4) 0.019(4) -0.009(3)
C28E 0.067(5) 0.105(7) 0.121(9) -0.011(6) 0.024(5) -0.021(4)
C29E 0.082(6) 0.112(7) 0.144(11) -0.003(6) 0.026(7) -0.037(5)
C30E 0.089(6) 0.101(7) 0.153(12) -0.002(7) 0.037(7) -0.043(5)
C31E 0.072(5) 0.067(4) 0.109(7) -0.009(4) 0.009(5) -0.022(4)
N1E 0.060(3) 0.033(2) 0.053(3) 0.007(2) 0.011(2) 0.002(2)
N8E 0.049(2) 0.032(2) 0.053(3) 0.001(2) 0.008(2) 0.0038(19)
N9E 0.049(3) 0.035(2) 0.065(3) 0.001(2) 0.007(2) 0.001(2)
N24E 0.051(3) 0.059(3) 0.082(4) -0.015(3) 0.016(3) -0.003(3)
N25E 0.047(3) 0.051(3) 0.081(4) -0.013(3) 0.014(3) -0.005(2)
N32E 0.050(3) 0.067(3) 0.076(4) -0.007(3) 0.015(3) -0.014(3)
O11E 0.052(2) 0.040(2) 0.067(3) -0.0066(19) 0.011(2) -0.0024(19)
O19E 0.070(4) 0.064(3) 0.121(5) -0.015(3) -0.021(3) 0.025(3)
O20E 0.079(4) 0.057(3) 0.114(4) -0.024(3) 0.031(3) -0.004(3)
O21E 0.047(2) 0.035(2) 0.088(3) -0.009(2) 0.001(2) 0.0067(18)
O22E 0.058(3) 0.045(2) 0.091(4) -0.017(2) 0.023(3) -0.006(2)
S18E 0.0486(8) 0.0391(8) 0.0966(14) -0.0148(8) 0.0097(8) 0.0054(7)
C2F 0.071(5) 0.066(4) 0.094(5) 0.004(4) 0.016(4) -0.010(4)
C3F 0.102(7) 0.082(6) 0.099(6) 0.014(4) 0.003(5) -0.005(5)
C4F 0.099(7) 0.085(6) 0.091(6) 0.012(4) 0.001(5) -0.012(5)
C5F 0.093(6) 0.076(5) 0.068(4) -0.003(4) 0.002(4) -0.017(4)
C6F 0.070(4) 0.068(4) 0.071(4) -0.004(3) 0.011(3) -0.008(3)
C7F 0.088(5) 0.069(5) 0.070(4) -0.009(3) 0.012(4) -0.004(4)
C10F 0.050(3) 0.045(3) 0.071(4) -0.003(3) 0.016(3) -0.007(3)
C12F 0.049(3) 0.046(3) 0.073(4) -0.006(3) 0.021(3) -0.003(3)
C13F 0.059(4) 0.048(3) 0.074(4) -0.004(3) 0.018(3) 0.001(3)
C14F 0.063(4) 0.045(3) 0.078(4) 0.001(3) 0.019(3) -0.002(3)
C15F 0.068(4) 0.046(3) 0.079(4) 0.001(3) 0.017(3) 0.000(3)
C16F 0.066(4) 0.040(3) 0.078(4) 0.006(3) 0.022(3) -0.001(3)
C17F 0.056(3) 0.040(3) 0.075(4) 0.002(3) 0.026(3) -0.005(3)
C23F 0.064(4) 0.044(3) 0.072(4) 0.008(3) 0.025(3) 0.001(3)
C26F 0.067(4) 0.071(4) 0.070(4) 0.024(3) 0.026(3) 0.014(3)
C27F 0.065(4) 0.079(5) 0.070(4) 0.025(3) 0.025(3) 0.011(3)
C28F 0.073(5) 0.110(7) 0.076(5) 0.029(4) 0.018(4) 0.019(4)
C29F 0.087(6) 0.107(7) 0.076(5) 0.021(4) 0.006(4) 0.009(5)
C30F 0.091(6) 0.096(6) 0.077(5) 0.016(4) 0.014(4) -0.003(5)
C31F 0.086(5) 0.075(5) 0.080(5) 0.013(4) 0.018(4) 0.003(4)
N1F 0.065(4) 0.061(3) 0.080(4) -0.008(3) 0.011(3) -0.009(3)
N8F 0.059(3) 0.055(3) 0.067(3) -0.005(2) 0.014(3) -0.004(3)
N9F 0.068(4) 0.064(4) 0.071(3) -0.010(3) 0.019(3) 0.003(3)
N24F 0.077(4) 0.057(3) 0.069(3) 0.016(3) 0.027(3) 0.013(3)
N25F 0.067(3) 0.059(3) 0.071(3) 0.012(3) 0.023(3) 0.013(3)
N32F 0.066(3) 0.065(3) 0.067(3) 0.020(3) 0.018(3) 0.004(3)
O11F 0.060(3) 0.046(2) 0.070(3) -0.002(2) 0.016(2) 0.005(2)
O19F 0.089(4) 0.057(3) 0.108(5) 0.017(3) 0.032(4) 0.020(3)
O20F 0.091(4) 0.038(2) 0.084(4) 0.000(2) 0.018(3) 0.007(3)
O21F 0.094(4) 0.080(4) 0.111(5) -0.025(4) -0.004(4) 0.020(4)
O22F 0.067(3) 0.053(3) 0.075(3) 0.005(2) 0.021(2) 0.010(2)
S18F 0.0727(11) 0.0443(9) 0.0785(12) -0.0017(8) 0.0193(9) 0.0122(8)
C2G 0.081(6) 0.086(5) 0.149(11) 0.025(6) 0.043(6) 0.002(4)
C3G 0.089(6) 0.103(7) 0.142(11) 0.030(7) 0.044(7) -0.004(5)
C4G 0.067(5) 0.107(6) 0.130(10) 0.018(6) 0.032(6) 0.000(4)
C5G 0.068(5) 0.100(6) 0.113(8) 0.012(5) 0.032(5) 0.011(4)
C6G 0.061(4) 0.083(4) 0.069(5) 0.012(4) 0.023(3) 0.010(3)
C7G 0.067(4) 0.085(5) 0.074(5) 0.011(4) 0.017(4) 0.016(3)
C10G 0.067(4) 0.051(3) 0.052(4) 0.004(3) 0.003(3) 0.008(3)
C12G 0.065(4) 0.049(3) 0.056(4) 0.005(3) 0.005(3) 0.011(3)
C13G 0.067(4) 0.040(3) 0.061(4) -0.001(3) 0.004(3) 0.012(3)
C14G 0.069(4) 0.041(3) 0.063(4) -0.001(3) 0.007(3) 0.012(3)
C15G 0.071(4) 0.032(3) 0.054(4) -0.001(2) 0.002(3) 0.010(3)
C16G 0.061(3) 0.033(3) 0.050(3) 0.002(2) 0.001(3) 0.011(2)
C17G 0.065(3) 0.032(3) 0.054(3) 0.007(2) 0.002(3) 0.011(2)
C23G 0.066(3) 0.034(3) 0.048(3) 0.005(2) 0.002(3) 0.005(2)
C26G 0.065(3) 0.031(3) 0.043(3) 0.003(2) -0.004(2) 0.006(2)
C27G 0.061(3) 0.034(3) 0.053(3) 0.002(2) -0.003(3) 0.004(2)
C28G 0.063(3) 0.044(3) 0.064(4) 0.006(3) 0.000(3) -0.002(3)
C29G 0.070(4) 0.045(3) 0.090(6) 0.008(3) 0.011(4) -0.004(3)
C30G 0.074(5) 0.057(4) 0.111(7) -0.004(4) 0.033(5) -0.001(4)
C31G 0.075(4) 0.042(3) 0.086(5) -0.010(3) 0.027(4) -0.003(3)
N1G 0.064(3) 0.076(4) 0.080(4) 0.018(3) 0.024(3) 0.013(3)
N8G 0.065(3) 0.066(3) 0.055(3) 0.008(3) 0.010(3) 0.004(3)
N9G 0.064(3) 0.067(4) 0.068(4) 0.003(3) 0.017(3) 0.005(3)
N24G 0.066(3) 0.034(2) 0.059(3) 0.001(2) 0.003(2) 0.007(2)
N25G 0.063(3) 0.032(2) 0.045(3) -0.0016(19) 0.003(2) 0.010(2)
N32G 0.063(3) 0.041(3) 0.066(3) -0.005(2) 0.017(3) -0.003(2)
O11G 0.074(3) 0.048(2) 0.078(4) 0.013(2) 0.019(3) 0.009(2)
O19G 0.087(3) 0.033(2) 0.072(3) 0.006(2) -0.002(3) 0.002(2)
O20G 0.100(4) 0.054(3) 0.112(5) 0.007(3) 0.032(4) 0.027(3)
O21G 0.111(4) 0.042(3) 0.096(4) -0.014(3) -0.018(3) 0.015(3)
O22G 0.060(2) 0.0332(19) 0.053(2) 0.0000(17) 0.008(2) 0.0067(18)
S18G 0.0815(12) 0.0327(7) 0.0662(10) -0.0022(7) 0.0058(9) 0.0164(8)
C2H 0.066(4) 0.067(4) 0.051(3) -0.007(3) 0.001(3) -0.003(3)
C3H 0.079(5) 0.076(4) 0.057(4) -0.002(3) -0.003(4) -0.004(4)
C4H 0.078(5) 0.072(4) 0.050(4) 0.009(3) -0.006(3) 0.003(4)
C5H 0.064(4) 0.065(4) 0.057(4) 0.008(3) 0.003(3) 0.015(3)
C6H 0.055(3) 0.044(3) 0.045(3) 0.001(2) 0.010(2) 0.002(2)
C7H 0.058(3) 0.041(3) 0.052(3) 0.004(2) 0.009(3) 0.014(3)
C10H 0.047(3) 0.033(2) 0.043(3) 0.000(2) 0.008(2) -0.001(2)
C12H 0.050(3) 0.029(2) 0.046(3) 0.000(2) 0.008(2) -0.001(2)
C13H 0.063(4) 0.029(2) 0.043(3) -0.001(2) 0.009(2) -0.004(2)
C14H 0.065(4) 0.030(2) 0.050(3) -0.005(2) 0.006(3) -0.004(2)
C15H 0.060(3) 0.032(2) 0.043(3) -0.004(2) 0.004(3) -0.002(2)
C16H 0.053(3) 0.031(2) 0.047(3) -0.003(2) 0.006(2) -0.005(2)
C17H 0.044(3) 0.033(3) 0.047(3) 0.002(2) 0.009(2) -0.002(2)
C23H 0.052(3) 0.035(3) 0.042(3) -0.003(2) 0.009(2) 0.000(2)
C26H 0.069(4) 0.047(3) 0.060(4) 0.001(3) -0.013(3) 0.001(3)
C27H 0.065(4) 0.058(4) 0.066(4) 0.012(3) -0.005(3) 0.005(3)
C28H 0.103(7) 0.079(5) 0.078(5) 0.022(4) -0.030(5) 0.012(5)
C29H 0.125(9) 0.090(6) 0.101(7) 0.033(5) -0.018(6) 0.021(6)
C30H 0.175(14) 0.075(6) 0.127(8) 0.024(5) -0.037(9) 0.044(7)
C31H 0.104(7) 0.064(4) 0.089(6) 0.020(4) 0.005(5) 0.024(4)
N1H 0.053(3) 0.048(3) 0.055(3) -0.001(2) 0.004(2) 0.003(2)
N8H 0.059(3) 0.033(2) 0.049(3) 0.0009(19) 0.003(2) 0.003(2)
N9H 0.077(4) 0.027(2) 0.049(3) 0.0011(19) -0.005(2) 0.000(2)
N24H 0.066(3) 0.038(2) 0.050(3) 0.002(2) 0.002(2) 0.005(2)
N25H 0.057(3) 0.045(3) 0.050(3) 0.005(2) -0.001(2) 0.000(2)
N32H 0.072(4) 0.053(3) 0.061(3) 0.013(2) -0.002(3) 0.012(3)
O11H 0.114(5) 0.031(2) 0.052(3) 0.0007(18) -0.009(3) -0.005(2)
O19H 0.095(4) 0.036(2) 0.054(3) -0.0047(19) 0.004(2) -0.001(2)
O20H 0.092(4) 0.042(2) 0.058(3) -0.006(2) -0.008(3) -0.005(2)
O21H 0.089(3) 0.051(3) 0.063(3) -0.019(2) 0.011(3) 0.003(3)
O22H 0.063(3) 0.0286(18) 0.049(2) 0.0027(16) -0.0007(19) 0.0013(18)
S18H 0.0730(10) 0.0335(7) 0.0448(8) -0.0053(6) 0.0022(7) -0.0005(7)
C2I 0.111(7) 0.083(5) 0.095(7) -0.005(5) 0.022(6) 0.034(5)
C3I 0.112(8) 0.110(7) 0.098(7) -0.010(5) 0.020(6) 0.046(6)
C4I 0.094(7) 0.116(7) 0.106(8) -0.007(5) 0.019(6) 0.038(6)
C5I 0.096(7) 0.105(6) 0.095(7) 0.011(5) 0.037(6) 0.025(5)
C6I 0.079(5) 0.074(4) 0.078(5) 0.002(4) 0.018(4) 0.017(4)
C7I 0.076(5) 0.064(4) 0.080(5) 0.006(4) 0.023(4) 0.016(4)
C10I 0.064(3) 0.035(3) 0.050(3) 0.002(2) 0.008(3) 0.009(2)
C12I 0.061(3) 0.033(3) 0.046(3) 0.002(2) 0.006(3) 0.003(2)
C13I 0.057(3) 0.031(3) 0.052(3) -0.001(2) 0.004(3) -0.004(2)
C14I 0.062(3) 0.031(2) 0.054(3) -0.001(2) 0.007(3) 0.001(2)
C15I 0.059(3) 0.030(3) 0.052(3) 0.003(2) -0.001(3) 0.003(2)
C16I 0.066(3) 0.031(3) 0.047(3) 0.000(2) 0.004(3) -0.001(2)
C17I 0.070(4) 0.027(2) 0.048(3) 0.004(2) 0.007(3) 0.002(2)
C23I 0.057(3) 0.029(2) 0.045(3) 0.003(2) -0.004(2) 0.000(2)
C26I 0.059(3) 0.026(2) 0.050(3) 0.000(2) 0.002(2) 0.001(2)
C27I 0.055(3) 0.032(2) 0.047(3) -0.003(2) -0.003(2) -0.001(2)
C28I 0.063(3) 0.039(3) 0.059(4) -0.005(3) 0.002(3) 0.001(3)
C29I 0.054(3) 0.052(3) 0.077(5) 0.003(3) 0.006(3) 0.000(3)
C30I 0.064(4) 0.049(3) 0.082(5) 0.000(3) 0.015(4) -0.006(3)
C31I 0.064(4) 0.034(3) 0.088(5) -0.003(3) 0.012(3) -0.004(3)
N1I 0.082(4) 0.071(4) 0.070(4) 0.000(3) 0.017(3) 0.017(3)
N8I 0.066(3) 0.055(3) 0.064(3) 0.004(3) 0.010(3) 0.020(3)
N9I 0.071(4) 0.053(3) 0.068(4) 0.006(3) 0.022(3) 0.014(3)
N24I 0.068(3) 0.033(2) 0.056(3) 0.004(2) 0.015(3) -0.002(2)
N25I 0.064(3) 0.031(2) 0.050(3) 0.000(2) 0.006(2) -0.002(2)
N32I 0.056(3) 0.029(2) 0.060(3) -0.001(2) 0.005(2) -0.002(2)
O11I 0.081(3) 0.041(2) 0.063(3) 0.001(2) 0.020(3) 0.014(2)
O19I 0.074(3) 0.038(2) 0.104(4) 0.012(3) -0.002(3) -0.003(2)
O20I 0.095(4) 0.041(2) 0.080(3) 0.006(2) 0.024(3) 0.014(3)
O21I 0.073(3) 0.039(2) 0.067(3) 0.008(2) 0.007(2) -0.003(2)
O22I 0.068(3) 0.034(2) 0.064(3) 0.0053(18) 0.013(2) -0.001(2)
S18I 0.0643(9) 0.0283(6) 0.0621(9) 0.0051(6) 0.0080(7) 0.0011(6)
C2J 0.071(4) 0.036(3) 0.054(3) -0.007(2) 0.003(3) -0.001(3)
C3J 0.073(5) 0.050(4) 0.071(4) -0.002(3) -0.006(4) -0.004(3)
C4J 0.077(5) 0.041(3) 0.071(4) 0.006(3) -0.015(4) 0.000(3)
C5J 0.060(4) 0.029(3) 0.073(4) 0.007(3) 0.000(3) -0.005(3)
C6J 0.063(3) 0.025(2) 0.048(3) 0.001(2) 0.011(2) -0.003(2)
C7J 0.075(4) 0.031(3) 0.048(3) -0.005(2) 0.004(3) 0.000(3)
C10J 0.065(3) 0.025(2) 0.046(3) -0.006(2) 0.010(2) 0.002(2)
C12J 0.073(4) 0.030(3) 0.051(3) 0.000(2) 0.006(3) 0.000(3)
C13J 0.087(5) 0.030(3) 0.052(3) 0.000(2) 0.006(3) -0.001(3)
C14J 0.101(5) 0.030(3) 0.054(3) -0.006(2) 0.001(3) 0.001(3)
C15J 0.086(5) 0.031(3) 0.055(4) -0.005(2) 0.007(3) -0.004(3)
C16J 0.067(4) 0.029(3) 0.047(3) -0.002(2) 0.003(3) -0.001(2)
C17J 0.065(3) 0.026(2) 0.045(3) -0.007(2) 0.005(3) 0.000(2)
C23J 0.061(3) 0.032(3) 0.052(3) 0.001(2) 0.005(3) 0.002(2)
C26J 0.072(4) 0.048(3) 0.060(4) 0.007(3) -0.004(3) 0.000(3)
C27J 0.064(4) 0.051(3) 0.054(3) -0.004(3) -0.004(3) 0.006(3)
C28J 0.095(6) 0.046(3) 0.067(4) -0.005(3) -0.017(4) 0.002(4)
C29J 0.118(8) 0.060(4) 0.057(4) 0.001(3) -0.022(5) 0.004(4)
C30J 0.124(8) 0.049(4) 0.068(4) 0.005(3) -0.017(5) -0.001(4)
C31J 0.088(5) 0.047(3) 0.059(4) -0.004(3) -0.004(4) -0.001(3)
N1J 0.054(3) 0.029(2) 0.051(3) -0.0010(18) 0.010(2) -0.0046(19)
N8J 0.093(4) 0.032(2) 0.047(3) -0.005(2) -0.009(3) 0.005(3)
N9J 0.150(8) 0.029(3) 0.066(4) -0.010(2) -0.048(4) 0.013(3)
N24J 0.068(3) 0.037(2) 0.052(3) 0.006(2) 0.002(2) -0.003(2)
N25J 0.065(3) 0.038(2) 0.049(3) 0.004(2) 0.005(2) 0.002(2)
N32J 0.067(3) 0.045(3) 0.050(3) 0.001(2) -0.003(2) 0.001(2)
O11J 0.098(4) 0.033(2) 0.074(3) -0.005(2) -0.027(3) 0.000(2)
O19J 0.157(6) 0.043(3) 0.103(5) -0.011(3) -0.004(4) 0.005(3)
O20J 0.187(8) 0.048(3) 0.065(3) -0.010(2) -0.003(4) -0.014(4)
O21J 0.148(5) 0.063(3) 0.077(4) -0.010(3) -0.012(4) -0.026(4)
O22J 0.067(3) 0.0292(19) 0.055(2) -0.0010(17) -0.001(2) 0.0053(18)
S18J 0.143(2) 0.0321(8) 0.0596(11) -0.0069(7) -0.0127(12) -0.0092(11)
C2K 0.074(4) 0.050(4) 0.074(5) 0.002(3) 0.015(4) -0.003(3)
C3K 0.077(5) 0.066(4) 0.092(6) -0.004(4) 0.027(4) -0.002(4)
C4K 0.075(4) 0.069(4) 0.070(5) -0.004(4) 0.010(4) 0.013(4)
C5K 0.067(4) 0.046(3) 0.058(4) -0.004(3) 0.003(3) 0.016(3)
C6K 0.059(3) 0.045(3) 0.038(3) 0.006(2) -0.001(2) 0.011(2)
C7K 0.066(4) 0.038(3) 0.057(4) -0.005(3) 0.005(3) 0.002(3)
C10K 0.062(3) 0.039(3) 0.049(3) 0.005(2) -0.002(3) -0.003(2)
C12K 0.055(3) 0.040(3) 0.052(3) 0.003(2) 0.001(2) -0.005(2)
C13K 0.072(4) 0.042(3) 0.058(4) -0.001(3) 0.009(3) -0.007(3)
C14K 0.085(4) 0.045(3) 0.062(4) 0.002(3) 0.019(3) -0.012(3)
C15K 0.066(4) 0.051(3) 0.058(4) 0.002(3) 0.017(3) -0.008(3)
C16K 0.061(3) 0.043(3) 0.057(4) 0.004(3) 0.008(3) -0.004(3)
C17K 0.062(3) 0.032(3) 0.060(4) 0.005(2) 0.005(3) -0.004(2)
C23K 0.053(3) 0.046(3) 0.063(4) 0.004(3) 0.004(3) 0.001(2)
C26K 0.058(4) 0.063(4) 0.068(4) 0.009(3) 0.014(3) 0.002(3)
C27K 0.062(3) 0.058(3) 0.058(4) 0.011(3) 0.008(3) 0.009(3)
C28K 0.066(4) 0.068(4) 0.074(5) 0.006(3) 0.019(4) 0.009(3)
C29K 0.075(4) 0.065(4) 0.076(5) 0.005(4) 0.017(4) 0.013(3)
C30K 0.077(4) 0.067(4) 0.083(6) -0.005(4) 0.018(4) 0.012(4)
C31K 0.071(4) 0.063(4) 0.082(5) -0.003(4) 0.012(4) 0.010(3)
N1K 0.060(3) 0.035(2) 0.049(3) 0.002(2) 0.002(2) 0.005(2)
N8K 0.057(3) 0.038(2) 0.049(3) 0.003(2) 0.001(2) 0.001(2)
N9K 0.059(3) 0.036(2) 0.056(3) -0.001(2) 0.007(2) -0.002(2)
N24K 0.062(3) 0.055(3) 0.058(3) 0.005(2) 0.009(3) 0.000(3)
N25K 0.056(3) 0.050(3) 0.052(3) 0.007(2) 0.001(2) 0.007(2)
N32K 0.056(3) 0.063(3) 0.067(4) 0.005(3) 0.011(3) 0.012(2)
O11K 0.055(2) 0.038(2) 0.060(3) -0.0038(18) 0.008(2) -0.0042(19)
O19K 0.292(12) 0.090(5) 0.098(5) -0.018(4) 0.048(6) -0.091(7)
O20K 0.116(5) 0.113(6) 0.214(10) -0.073(6) 0.093(5) -0.054(4)
O21K 0.091(4) 0.053(3) 0.079(3) -0.005(2) 0.024(3) -0.023(3)
O22K 0.065(3) 0.046(2) 0.082(4) -0.001(2) 0.018(3) -0.004(2)
S18K 0.140(2) 0.0661(12) 0.1019(18) -0.0273(12) 0.0715(18) -0.0486(15)
C2L 0.096(7) 0.080(6) 0.143(9) 0.033(6) -0.043(7) -0.012(5)
C3L 0.103(7) 0.104(7) 0.129(9) 0.039(7) -0.039(7) -0.017(6)
C4L 0.076(6) 0.104(7) 0.121(8) 0.027(6) -0.044(6) -0.014(5)
C5L 0.073(5) 0.096(6) 0.110(7) 0.007(5) -0.015(5) -0.004(5)
C6L 0.056(4) 0.077(5) 0.099(5) 0.007(4) -0.005(4) 0.000(3)
C7L 0.064(4) 0.097(6) 0.117(7) 0.026(5) -0.004(4) -0.013(4)
C10L 0.067(4) 0.052(3) 0.064(4) 0.006(3) 0.022(3) 0.014(3)
C12L 0.059(3) 0.047(3) 0.073(4) 0.005(3) 0.025(3) 0.006(3)
C13L 0.078(5) 0.059(4) 0.097(6) 0.027(4) 0.006(4) -0.006(4)
C14L 0.079(5) 0.073(5) 0.109(6) 0.041(4) 0.002(4) -0.011(4)
C15L 0.080(5) 0.071(5) 0.098(6) 0.030(4) 0.005(4) 0.000(4)
C16L 0.071(4) 0.055(3) 0.066(4) 0.006(3) 0.027(3) 0.015(3)
C17L 0.066(4) 0.045(3) 0.064(4) 0.006(3) 0.023(3) 0.010(3)
C23L 0.078(4) 0.053(3) 0.062(4) 0.003(3) 0.018(3) 0.023(3)
C26L 0.074(4) 0.064(4) 0.076(4) 0.013(3) 0.013(3) 0.014(3)
C27L 0.073(4) 0.065(4) 0.076(4) 0.006(3) 0.013(3) 0.020(3)
C28L 0.081(5) 0.089(6) 0.083(5) 0.005(4) 0.003(4) 0.018(4)
C29L 0.075(5) 0.106(6) 0.087(6) -0.002(4) 0.008(4) 0.017(5)
C30L 0.080(5) 0.080(5) 0.090(5) -0.013(4) 0.013(4) 0.025(4)
C31L 0.090(6) 0.070(5) 0.088(5) -0.003(4) 0.009(4) 0.023(4)
N1L 0.059(3) 0.071(4) 0.088(4) 0.007(3) -0.009(3) 0.001(3)
N8L 0.062(3) 0.060(3) 0.081(4) 0.009(3) 0.016(3) 0.008(3)
N9L 0.062(3) 0.068(4) 0.080(4) 0.010(3) 0.014(3) 0.002(3)
N24L 0.088(4) 0.054(3) 0.071(4) 0.009(3) 0.010(3) 0.022(3)
N25L 0.077(4) 0.063(3) 0.069(3) 0.006(3) 0.017(3) 0.020(3)
N32L 0.088(4) 0.059(3) 0.072(4) 0.001(3) 0.016(3) 0.021(3)
O11L 0.096(4) 0.047(3) 0.070(3) 0.014(2) 0.006(3) 0.003(3)
O19L 0.181(8) 0.177(9) 0.220(11) 0.086(8) 0.015(8) -0.089(7)
O20L 0.212(11) 0.125(8) 0.244(12) 0.112(9) -0.055(9) -0.047(7)
O21L 0.205(13) 0.115(7) 0.209(9) 0.072(6) -0.038(8) -0.066(8)
O22L 0.102(4) 0.044(2) 0.063(3) 0.004(2) 0.008(3) 0.019(3)
S18L 0.152(3) 0.131(3) 0.180(4) 0.098(3) -0.033(3) -0.072(3)
C2M 0.051(3) 0.051(4) 0.074(4) -0.006(3) 0.004(3) 0.004(3)
C3M 0.057(4) 0.064(4) 0.077(5) -0.010(3) 0.009(3) 0.006(3)
C4M 0.059(4) 0.066(4) 0.074(5) -0.007(3) 0.013(3) -0.005(3)
C5M 0.060(3) 0.046(3) 0.067(4) 0.002(3) 0.002(3) 0.000(3)
C6M 0.051(3) 0.036(3) 0.055(3) -0.008(2) -0.003(2) -0.002(2)
C7M 0.054(3) 0.036(3) 0.059(3) 0.000(2) 0.002(3) 0.004(2)
C10M 0.046(3) 0.038(3) 0.046(3) -0.001(2) -0.006(2) 0.003(2)
C12M 0.047(3) 0.038(3) 0.048(3) -0.001(2) -0.005(2) 0.002(2)
C13M 0.056(3) 0.040(3) 0.050(3) 0.001(2) 0.003(3) 0.005(2)
C14M 0.061(3) 0.035(3) 0.053(3) -0.001(2) 0.012(3) 0.003(2)
C15M 0.054(3) 0.038(3) 0.052(3) -0.004(2) 0.008(3) 0.006(2)
C16M 0.049(3) 0.040(3) 0.052(3) -0.002(2) 0.002(2) -0.001(2)
C17M 0.051(3) 0.040(3) 0.047(3) -0.001(2) 0.000(2) 0.006(2)
C23M 0.052(3) 0.039(3) 0.053(3) -0.002(2) 0.002(2) 0.003(2)
C26M 0.060(4) 0.053(4) 0.073(4) 0.005(3) 0.018(3) 0.008(3)
C27M 0.073(4) 0.056(4) 0.071(5) 0.006(3) 0.018(4) 0.005(3)
C28M 0.089(6) 0.064(4) 0.118(8) 0.014(5) 0.047(6) 0.010(4)
C29M 0.102(7) 0.074(5) 0.159(12) 0.031(6) 0.072(8) 0.015(5)
C30M 0.103(6) 0.067(5) 0.127(9) 0.024(5) 0.059(7) 0.014(5)
C31M 0.088(5) 0.057(4) 0.100(7) 0.018(4) 0.042(5) 0.005(4)
N1M 0.050(3) 0.040(2) 0.058(3) -0.004(2) 0.004(2) 0.004(2)
N8M 0.044(2) 0.037(2) 0.053(3) -0.002(2) -0.001(2) 0.0015(19)
N9M 0.046(2) 0.040(2) 0.051(3) -0.003(2) 0.006(2) 0.003(2)
N24M 0.057(3) 0.048(3) 0.060(3) 0.004(2) 0.011(2) 0.003(2)
N25M 0.057(3) 0.041(3) 0.059(3) 0.001(2) 0.008(2) 0.003(2)
N32M 0.070(3) 0.047(3) 0.071(4) 0.003(3) 0.026(3) 0.004(3)
O11M 0.044(2) 0.043(2) 0.057(3) 0.0015(18) 0.0028(18) 0.0039(17)
O19M 0.125(5) 0.060(3) 0.067(3) -0.012(3) 0.012(3) 0.026(3)
O20M 0.073(3) 0.051(3) 0.105(4) 0.019(3) 0.024(3) 0.016(2)
O21M 0.073(3) 0.030(2) 0.069(3) 0.0038(19) 0.015(2) 0.009(2)
O22M 0.058(3) 0.036(2) 0.073(3) 0.0028(19) 0.018(2) 0.0047(19)
S18M 0.0662(10) 0.0382(7) 0.0653(10) 0.0018(7) 0.0170(8) 0.0117(7)
C2N 0.104(6) 0.053(4) 0.096(6) -0.017(4) -0.020(5) 0.009(4)
C3N 0.107(6) 0.075(6) 0.098(7) -0.021(5) -0.028(6) 0.015(5)
C4N 0.104(7) 0.087(6) 0.080(6) -0.013(5) -0.027(5) 0.009(5)
C5N 0.077(5) 0.078(5) 0.074(5) -0.009(4) -0.012(4) 0.007(4)
C6N 0.073(4) 0.053(3) 0.062(4) 0.004(3) -0.002(3) 0.004(3)
C7N 0.068(4) 0.068(4) 0.074(4) -0.004(3) 0.005(3) 0.005(3)
C10N 0.059(3) 0.040(3) 0.058(3) -0.002(2) 0.018(3) -0.003(2)
C12N 0.064(3) 0.039(3) 0.053(3) 0.003(2) 0.015(3) -0.001(3)
C13N 0.064(4) 0.038(3) 0.062(4) 0.000(3) 0.011(3) 0.000(3)
C14N 0.067(3) 0.028(3) 0.066(4) -0.001(2) 0.010(3) 0.002(2)
C15N 0.065(3) 0.032(3) 0.061(4) -0.006(2) 0.013(3) -0.002(3)
C16N 0.060(3) 0.028(3) 0.062(3) -0.001(2) 0.013(3) -0.006(2)
C17N 0.062(3) 0.034(3) 0.059(3) -0.003(2) 0.013(3) -0.003(3)
C23N 0.057(3) 0.037(3) 0.072(4) -0.006(3) 0.011(3) -0.005(2)
C26N 0.064(4) 0.057(4) 0.083(4) -0.013(3) -0.007(3) -0.003(3)
C27N 0.069(4) 0.057(4) 0.100(5) -0.003(3) -0.010(4) -0.005(3)
C28N 0.080(6) 0.080(6) 0.104(6) -0.003(4) -0.021(5) -0.008(5)
C29N 0.131(11) 0.114(8) 0.126(8) -0.007(6) -0.045(8) 0.021(8)
C30N 0.116(9) 0.093(7) 0.132(8) 0.013(6) -0.019(7) 0.003(7)
C31N 0.090(7) 0.067(5) 0.135(7) 0.010(5) -0.012(6) 0.006(5)
N1N 0.073(4) 0.055(3) 0.064(3) 0.001(3) -0.002(3) 0.006(3)
N8N 0.058(3) 0.048(3) 0.056(3) -0.002(2) 0.011(2) 0.002(2)
N9N 0.075(4) 0.049(3) 0.063(3) -0.004(2) 0.011(3) 0.007(3)
N24N 0.058(3) 0.041(3) 0.077(3) -0.007(2) 0.004(3) -0.010(2)
N25N 0.056(3) 0.038(3) 0.082(3) -0.003(2) 0.002(3) -0.009(2)
N32N 0.077(4) 0.053(3) 0.109(5) -0.003(3) -0.006(4) -0.003(3)
O11N 0.071(3) 0.045(2) 0.062(3) -0.009(2) 0.003(2) 0.007(2)
O19N 0.075(3) 0.053(3) 0.105(4) -0.024(3) 0.025(3) -0.001(3)
O20N 0.069(3) 0.040(2) 0.082(3) -0.012(2) 0.006(2) 0.007(2)
O21N 0.079(3) 0.048(3) 0.085(3) -0.006(2) 0.006(3) 0.009(3)
O22N 0.066(3) 0.040(2) 0.074(3) -0.008(2) -0.003(2) 0.008(2)
S18N 0.0632(9) 0.0345(7) 0.0773(11) -0.0096(7) 0.0113(8) 0.0030(7)
C2O 0.081(6) 0.071(5) 0.184(12) 0.018(6) 0.016(7) -0.001(5)
C3O 0.096(8) 0.094(7) 0.201(13) 0.035(7) 0.034(9) 0.008(6)
C4O 0.098(9) 0.107(7) 0.212(15) 0.037(7) 0.041(10) 0.011(6)
C5O 0.079(6) 0.095(6) 0.145(9) 0.018(6) 0.029(6) 0.013(5)
C6O 0.069(5) 0.070(4) 0.120(7) -0.002(4) 0.010(5) -0.004(4)
C7O 0.082(5) 0.068(5) 0.094(6) -0.008(4) 0.009(4) -0.002(4)
C10O 0.077(4) 0.040(3) 0.062(4) -0.009(3) -0.009(3) -0.002(3)
C12O 0.072(4) 0.030(3) 0.051(3) -0.002(2) -0.012(3) 0.009(2)
C13O 0.073(4) 0.037(3) 0.052(3) -0.006(2) -0.014(3) 0.005(3)
C14O 0.079(4) 0.034(3) 0.056(4) -0.006(2) 0.000(3) 0.007(3)
C15O 0.079(4) 0.031(3) 0.060(4) -0.005(3) -0.005(3) 0.002(3)
C16O 0.064(3) 0.038(3) 0.055(3) -0.007(2) -0.014(3) 0.010(2)
C17O 0.070(3) 0.028(3) 0.058(4) -0.009(2) -0.010(3) 0.007(2)
C23O 0.068(3) 0.034(3) 0.055(3) -0.010(2) -0.009(3) 0.006(2)
C26O 0.075(4) 0.034(3) 0.059(4) 0.000(3) -0.006(3) -0.002(3)
C27O 0.063(3) 0.042(3) 0.058(4) -0.001(3) -0.014(3) 0.001(3)
C28O 0.081(5) 0.065(4) 0.079(5) 0.000(4) 0.007(4) -0.010(4)
C29O 0.084(6) 0.083(5) 0.083(6) 0.006(4) 0.017(5) -0.002(4)
C30O 0.100(7) 0.078(5) 0.115(8) 0.001(5) 0.034(6) -0.001(5)
C31O 0.114(7) 0.054(4) 0.144(10) -0.004(5) 0.052(8) 0.009(5)
N1O 0.062(4) 0.064(4) 0.124(6) 0.002(4) 0.006(4) 0.000(3)
N8O 0.076(4) 0.049(3) 0.081(4) -0.008(3) -0.003(3) -0.003(3)
N9O 0.075(4) 0.048(3) 0.081(4) -0.010(3) 0.003(3) -0.005(3)
N24O 0.074(3) 0.039(3) 0.059(3) -0.005(2) -0.002(3) 0.008(2)
N25O 0.065(3) 0.036(2) 0.062(3) -0.004(2) -0.008(2) 0.004(2)
N32O 0.079(4) 0.040(3) 0.098(5) -0.001(3) 0.017(4) 0.003(3)
O11O 0.089(4) 0.030(2) 0.092(4) -0.006(2) 0.013(3) -0.005(2)
O19O 0.092(4) 0.042(3) 0.089(4) -0.007(2) -0.002(3) 0.012(3)
O20O 0.087(4) 0.050(3) 0.091(4) -0.016(3) 0.008(3) 0.003(3)
O21O 0.095(4) 0.044(3) 0.090(4) -0.002(2) 0.008(3) 0.013(3)
O22O 0.073(3) 0.030(2) 0.118(5) -0.017(2) 0.020(3) 0.001(2)
S18O 0.0921(13) 0.0304(7) 0.0657(10) -0.0106(7) 0.0131(9) 0.0020(8)
C2P 0.068(4) 0.042(3) 0.065(4) 0.004(3) 0.002(3) -0.006(3)
C3P 0.077(5) 0.051(3) 0.055(4) -0.004(3) 0.004(3) -0.008(3)
C4P 0.073(4) 0.052(3) 0.064(4) -0.012(3) 0.005(3) -0.002(3)
C5P 0.071(4) 0.037(3) 0.069(4) -0.006(3) 0.012(3) -0.004(3)
C6P 0.063(3) 0.028(2) 0.058(3) -0.006(2) 0.008(3) -0.001(2)
C7P 0.076(4) 0.029(3) 0.066(4) -0.006(2) 0.005(3) 0.004(3)
C10P 0.054(3) 0.030(2) 0.059(3) 0.002(2) 0.010(3) 0.003(2)
C12P 0.058(3) 0.033(3) 0.065(3) 0.003(2) 0.010(3) 0.002(2)
C13P 0.087(5) 0.030(3) 0.075(4) 0.005(3) 0.006(4) 0.005(3)
C14P 0.083(5) 0.046(3) 0.075(4) 0.014(3) 0.006(4) 0.009(3)
C15P 0.076(5) 0.045(3) 0.072(4) 0.019(3) -0.002(4) 0.009(3)
C16P 0.062(4) 0.040(3) 0.058(3) 0.009(2) 0.004(3) 0.003(3)
C17P 0.054(3) 0.030(3) 0.055(3) 0.007(2) 0.006(3) 0.006(2)
C23P 0.052(3) 0.046(3) 0.055(3) 0.005(2) 0.006(3) 0.001(2)
C26P 0.086(5) 0.066(4) 0.058(4) 0.000(3) -0.014(4) 0.011(4)
C27P 0.076(5) 0.071(4) 0.055(4) -0.006(3) -0.015(3) 0.013(3)
C28P 0.093(6) 0.086(5) 0.062(4) -0.013(4) -0.020(4) 0.018(5)
C29P 0.111(8) 0.088(5) 0.082(6) -0.025(4) -0.036(6) 0.020(5)
C30P 0.105(7) 0.074(5) 0.098(6) -0.017(4) -0.030(6) 0.016(5)
C31P 0.073(5) 0.073(4) 0.071(5) -0.005(3) -0.006(4) 0.010(4)
N1P 0.067(3) 0.033(2) 0.056(3) -0.001(2) 0.009(2) -0.001(2)
N8P 0.069(3) 0.033(2) 0.062(3) -0.003(2) -0.003(3) 0.001(2)
N9P 0.084(4) 0.034(3) 0.068(3) -0.001(2) -0.008(3) -0.007(3)
N24P 0.067(3) 0.052(3) 0.052(3) 0.004(2) -0.008(3) 0.009(3)
N25P 0.056(3) 0.060(3) 0.046(3) 0.002(2) -0.002(2) 0.005(2)
N32P 0.052(3) 0.069(3) 0.058(3) -0.004(2) -0.003(2) 0.004(3)
O11P 0.100(4) 0.051(3) 0.074(4) 0.013(3) -0.009(3) -0.019(3)
O19P 0.153(7) 0.065(4) 0.227(11) 0.054(5) 0.008(7) 0.025(4)
O20P 0.280(14) 0.107(7) 0.143(7) 0.026(5) -0.056(7) 0.065(8)
O21P 0.150(8) 0.091(6) 0.195(9) 0.045(6) 0.022(7) 0.051(6)
O22P 0.060(3) 0.041(2) 0.057(3) 0.0014(18) -0.009(2) -0.0004(19)
S18P 0.158(3) 0.0519(12) 0.1041(19) 0.0287(12) -0.0040(19) 0.0285(16)
Na1 0.0493(13) 0.0412(12) 0.0638(15) 0.0017(11) 0.0100(11) 0.0031(10)
Na2 0.0493(13) 0.0443(13) 0.0762(17) 0.0090(12) 0.0113(12) 0.0032(11)
Na3 0.0655(16) 0.0342(12) 0.085(2) -0.0024(12) 0.0124(14) 0.0023(12)
Na4 0.0759(18) 0.0427(13) 0.0679(17) 0.0038(12) 0.0117(14) 0.0016(13)
Na5 0.097(2) 0.0492(15) 0.0648(17) 0.0057(13) 0.0171(16) 0.0077(16)
Na6 0.100(2) 0.0330(13) 0.093(2) -0.0017(13) -0.0249(18) -0.0024(15)
Na7 0.141(3) 0.0393(14) 0.083(2) -0.0039(14) 0.018(2) 0.0115(19)
Na8 0.126(4) 0.0503(19) 0.136(4) -0.005(2) -0.030(3) 0.002(2)
Na9A 0.097(4) 0.048(3) 0.065(3) 0.010(2) -0.007(3) -0.005(3)
Na9B 0.114(6) 0.046(3) 0.095(5) 0.019(3) 0.018(4) 0.005(4)
O1 0.051(2) 0.047(2) 0.056(3) 0.0086(19) 0.009(2) 0.0028(19)
O2 0.050(2) 0.043(2) 0.066(3) 0.003(2) 0.007(2) 0.0000(19)
O3 0.065(3) 0.050(3) 0.088(4) -0.001(3) 0.004(3) -0.006(2)
O4 0.094(4) 0.050(3) 0.074(3) -0.008(2) 0.008(3) -0.004(3)
O5 0.061(3) 0.063(3) 0.081(3) 0.007(3) 0.003(2) 0.006(3)
O6 0.071(3) 0.062(3) 0.092(4) 0.014(3) 0.027(3) 0.022(3)
O7 0.129(6) 0.042(3) 0.073(3) -0.002(2) 0.005(3) 0.000(3)
O8 0.102(5) 0.056(3) 0.086(4) -0.004(3) 0.005(3) 0.017(3)
O9 0.096(5) 0.064(3) 0.081(4) -0.005(3) 0.023(3) -0.002(3)
O10 0.065(3) 0.125(6) 0.072(4) -0.003(4) -0.002(3) 0.006(4)
O11 0.117(5) 0.058(3) 0.080(4) 0.002(3) 0.005(4) 0.010(3)
O12 0.135(7) 0.101(6) 0.090(5) 0.049(4) -0.030(5) -0.043(5)
O13 0.133(6) 0.083(5) 0.102(5) -0.007(4) 0.002(4) 0.018(4)
O14 0.085(5) 0.098(6) 0.195(11) -0.079(7) 0.009(6) 0.002(5)
O15 0.152(8) 0.074(4) 0.095(5) 0.007(4) -0.001(5) 0.009(5)
O16 0.140(8) 0.103(6) 0.117(7) -0.010(5) 0.034(6) -0.034(6)
O17 0.104(6) 0.084(5) 0.171(10) 0.006(6) 0.027(6) -0.017(5)
O18 0.149(9) 0.128(8) 0.116(7) -0.033(6) 0.034(7) -0.014(7)
O19 0.093(6) 0.132(8) 0.141(8) -0.015(7) 0.002(6) -0.013(6)
O20 0.154(10) 0.134(9) 0.138(9) -0.069(7) -0.045(7) 0.054(8)
O21 0.140(8) 0.106(6) 0.109(6) -0.005(5) 0.003(5) -0.019(6)
O22 0.141(8) 0.097(6) 0.158(9) -0.010(6) 0.002(7) 0.015(6)
O23 0.130(8) 0.078(5) 0.293(17) -0.010(7) 0.134(11) 0.001(5)
O24 0.165(11) 0.107(7) 0.160(10) 0.022(7) 0.039(9) 0.048(8)
O25 0.075(8) 0.087(9) 0.096(9) -0.021(7) -0.003(7) -0.009(7)
O26 0.201(19) 0.034(5) 0.089(9) -0.016(6) -0.075(11) -0.003(8)
O27 0.140(15) 0.047(6) 0.191(19) 0.011(9) 0.112(15) -0.013(8)
O28 0.247(18) 0.030(5) 0.148(12) -0.010(6) 0.144(13) -0.017(7)
O29 0.053(6) 0.116(12) 0.107(10) 0.061(9) 0.002(6) -0.001(7)
O30 0.109(11) 0.082(9) 0.067(7) -0.013(6) 0.020(7) -0.006(8)
O31 0.20(2) 0.055(7) 0.116(12) 0.015(7) 0.105(14) 0.012(10)
C1S 0.136(10) 0.117(7) 0.097(7) 0.023(5) -0.033(6) -0.057(7)
C2S 0.147(12) 0.124(10) 0.087(6) 0.009(6) -0.008(6) -0.061(9)
C3S 0.113(8) 0.080(6) 0.090(6) -0.017(5) -0.003(6) 0.003(6)
N1S 0.102(6) 0.092(5) 0.083(5) -0.003(4) 0.004(4) -0.023(5)
O1S 0.34(2) 0.162(10) 0.144(10) 0.029(7) -0.088(12) -0.147(13)
C1T 0.094(7) 0.052(6) 0.083(5) -0.006(4) 0.002(4) 0.010(5)
C2T 0.113(10) 0.101(11) 0.099(11) 0.011(9) -0.016(8) -0.010(9)
C3T 0.151(15) 0.087(10) 0.086(7) -0.004(7) 0.003(8) 0.001(11)
N1T 0.097(7) 0.079(7) 0.081(5) -0.004(5) -0.001(5) 0.012(5)
O1T 0.063(4) 0.041(4) 0.078(4) -0.004(3) -0.012(3) 0.005(3)
O11T 0.133(12) 0.095(11) 0.123(12) 0.002(10) -0.003(11) 0.009(11)

_geom_special_details            
;
 All esds (except the esd in the dihedral angle between two l.s. planes)
 are estimated using the full covariance matrix.  The cell esds are taken
 into account individually in the estimation of esds in distances, angles
 and torsion angles; correlations between esds in cell parameters are only
 used when they are defined by crystal symmetry.  An approximate (isotropic)
 treatment of cell esds is used for estimating esds involving l.s. planes.
;

loop_
_geom_bond_atom_site_label_1
_geom_bond_atom_site_label_2
_geom_bond_distance
_geom_bond_site_symmetry_2
_geom_bond_publ_flag
Zn1 N25D 2.022(7) . ?
Zn1 N8A 2.035(7) . ?
Zn1 O11A 2.062(5) . ?
Zn1 N1A 2.143(6) . ?
Zn1 O22D 2.160(5) . ?
Zn1 N32D 2.244(8) . ?
Cu2 N25A 1.947(5) . ?
Cu2 O22A 2.033(5) . ?
Cu2 N32A 2.036(6) . ?
Cu2 N8B 2.072(5) . ?
Cu2 N1B 2.154(6) . ?
Zn3 N8C 2.020(7) . ?
Zn3 N25B 2.058(8) . ?
Zn3 O11C 2.096(7) . ?
Zn3 O22B 2.118(5) . ?
Zn3 N1C 2.173(10) . ?
Zn3 N32B 2.293(8) . ?
Zn4 N25C 2.029(7) . ?
Zn4 N8D 2.039(6) . ?
Zn4 O11D 2.075(6) . ?
Zn4 O22C 2.133(6) . ?
Zn4 N1D 2.195(6) . ?
Zn4 N32C 2.238(7) . ?
Zn5 N8E 2.043(5) . ?
Zn5 N25H 2.060(6) . ?
Zn5 O11E 2.100(5) . ?
Zn5 O22H 2.109(4) . ?
Zn5 N1E 2.194(6) . ?
Zn5 N32H 2.243(6) . ?
Zn6 N8F 2.060(7) . ?
Zn6 N25E 2.063(6) . ?
Zn6 O22E 2.076(5) . ?
Zn6 O11F 2.124(6) . ?
Zn6 N32E 2.161(6) . ?
Zn6 N1F 2.252(9) . ?
Zn7 N25F 2.033(7) . ?
Zn7 N8G 2.042(7) . ?
Zn7 O22F 2.073(7) . ?
Zn7 O11G 2.112(6) . ?
Zn7 N32F 2.183(8) . ?
Zn7 N1G 2.225(7) . ?
Cu8 N25G 1.919(5) . ?
Cu8 O22G 2.024(5) . ?
Cu8 N8H 2.029(5) . ?
Cu8 N32G 2.030(6) . ?
Cu8 N1H 2.178(6) . ?
Zn9 N25L 2.026(8) . ?
Zn9 N8I 2.046(7) . ?
Zn9 O22L 2.066(7) . ?
Zn9 N32L 2.159(9) . ?
Zn9 O11I 2.162(5) . ?
Zn9 N1I 2.243(8) . ?
Cu10 N25I 1.950(5) . ?
Cu10 O22I 1.960(5) . ?
Cu10 N32I 2.011(6) . ?
Cu10 N8J 2.125(6) . ?
Cu10 N1J 2.147(6) . ?
Zn11 N8K 2.032(6) . ?
Zn11 N25J 2.056(6) . ?
Zn11 O11K 2.085(5) . ?
Zn11 O22J 2.125(5) . ?
Zn11 N1K 2.147(6) . ?
Zn11 N32J 2.307(6) . ?
Zn12 N8L 2.027(8) . ?
Zn12 N25K 2.046(7) . ?
Zn12 O22K 2.088(6) . ?
Zn12 O11L 2.131(6) . ?
Zn12 N32K 2.202(7) . ?
Zn12 N1L 2.215(8) . ?
Zn13 N8M 2.025(5) . ?
Zn13 N25P 2.054(6) . ?
Zn13 O11M 2.098(5) . ?
Zn13 O22P 2.144(5) . ?
Zn13 N1M 2.168(6) . ?
Zn13 N32P 2.290(7) . ?
Zn14 N8N 2.042(6) . ?
Zn14 N25M 2.044(6) . ?
Zn14 O22M 2.085(5) . ?
Zn14 O11N 2.125(5) . ?
Zn14 N32M 2.177(7) . ?
Zn14 N1N 2.246(7) . ?
Zn15 N25N 2.022(7) . ?
Zn15 N8O 2.046(7) . ?
Zn15 O22N 2.077(6) . ?
Zn15 O11O 2.141(6) . ?
Zn15 N32N 2.149(10) . ?
Zn15 N1O 2.251(10) . ?
Cu16 N25O 1.919(6) . ?
Cu16 O22O 2.020(7) . ?
Cu16 N32O 2.029(8) . ?
Cu16 N1P 2.033(6) . ?
Cu16 N8P 2.285(6) . ?
C2A N1A 1.344(12) . ?
C2A C3A 1.401(14) . ?
C2A H2A 0.9500 . ?
C3A C4A 1.42(2) . ?
C3A H3A 0.9500 . ?
C4A C5A 1.301(18) . ?
C4A H4A 0.9500 . ?
C5A C6A 1.399(13) . ?
C5A H5A 0.9500 . ?
C6A N1A 1.324(12) . ?
C6A C7A 1.487(12) . ?
C7A N8A 1.222(11) . ?
C7A H7A 0.9500 . ?
C10A O11A 1.255(9) . ?
C10A N9A 1.337(10) . ?
C10A C12A 1.492(10) . ?
C12A C13A 1.400(9) . ?
C12A C17A 1.406(10) . ?
C13A C14A 1.385(10) . ?
C13A H13A 0.9500 . ?
C14A C15A 1.389(9) . ?
C14A S18A 1.776(5) . ?
C15A C16A 1.365(9) . ?
C15A H15A 0.9500 . ?
C16A C17A 1.411(10) . ?
C16A C23A 1.477(10) . ?
C17A H17A 0.9500 . ?
C23A O22A 1.288(8) . ?
C23A N24A 1.301(9) . ?
C26A N25A 1.254(10) . ?
C26A C27A 1.473(10) . ?
C26A H26A 0.9500 . ?
C27A C28A 1.367(10) . ?
C27A N32A 1.390(9) . ?
C28A C29A 1.374(12) . ?
C28A H28A 0.9500 . ?
C29A C30A 1.413(13) . ?
C29A H29A 0.9500 . ?
C30A C31A 1.372(12) . ?
C30A H30A 0.9500 . ?
C31A N32A 1.326(10) . ?
C31A H31A 0.9500 . ?
N8A N9A 1.389(9) . ?
N24A N25A 1.371(8) . ?
O19A S18A 1.432(5) . ?
O19A Na7 2.401(6) . ?
O20A S18A 1.438(5) . ?
O20A Na2 2.350(6) . ?
O20A Na6 2.600(7) . ?
O21A S18A 1.455(5) . ?
O21A Na6 2.598(8) . ?
C2B N1B 1.333(9) . ?
C2B C3B 1.382(11) . ?
C2B H2B 0.9500 . ?
C3B C4B 1.334(12) . ?
C3B H3B 0.9500 . ?
C4B C5B 1.392(11) . ?
C4B H4B 0.9500 . ?
C5B C6B 1.403(10) . ?
C5B H5B 0.9500 . ?
C6B N1B 1.333(9) . ?
C6B C7B 1.463(10) . ?
C7B N8B 1.288(9) . ?
C7B H7B 0.9500 . ?
C10B O11B 1.224(9) . ?
C10B N9B 1.380(8) . ?
C10B C12B 1.482(10) . ?
C12B C13B 1.393(10) . ?
C12B C17B 1.395(10) . ?
C13B C14B 1.373(11) . ?
C13B H13B 0.9500 . ?
C14B C15B 1.368(12) . ?
C14B S18B 1.782(6) . ?
C15B C16B 1.385(11) . ?
C15B H15B 0.9500 . ?
C16B C17B 1.398(10) . ?
C16B C23B 1.497(11) . ?
C17B H17B 0.9500 . ?
C23B O22B 1.255(10) . ?
C23B N24B 1.324(11) . ?
C26B N25B 1.279(14) . ?
C26B C27B 1.444(16) . ?
C26B H26B 0.9500 . ?
C27B N32B 1.322(16) . ?
C27B C28B 1.395(17) . ?
C28B C29B 1.39(2) . ?
C28B H28B 0.9500 . ?
C29B C30B 1.36(2) . ?
C29B H29B 0.9500 . ?
C30B C31B 1.44(2) . ?
C30B H30B 0.9500 . ?
C31B N32B 1.329(15) . ?
C31B H31B 0.9500 . ?
N8B N9B 1.382(8) . ?
N9B H9B 0.8800 . ?
N24B N25B 1.369(11) . ?
O19B S18B 1.409(7) . ?
O19B Na9B 2.502(12) 1_545 ?
O19B Na10 2.551(13) 1_545 ?
O20B S18B 1.431(7) . ?
O21B S18B 1.440(7) . ?
O21B Na10 2.403(11) 1_545 ?
C2C N1C 1.304(16) . ?
C2C C3C 1.41(2) . ?
C2C H2C 0.9500 . ?
C3C C4C 1.35(2) . ?
C3C H3C 0.9500 . ?
C4C C5C 1.331(19) . ?
C4C H4C 0.9500 . ?
C5C C6C 1.413(17) . ?
C5C H5C 0.9500 . ?
C6C N1C 1.328(14) . ?
C6C C7C 1.456(16) . ?
C7C N8C 1.319(13) . ?
C7C H7C 0.9500 . ?
C10C O11C 1.252(11) . ?
C10C N9C 1.351(12) . ?
C10C C12C 1.508(15) . ?
C12C C17C 1.397(13) . ?
C12C C13C 1.421(12) . ?
C13C C14C 1.355(15) . ?
C13C H13C 0.9500 . ?
C14C C15C 1.417(14) . ?
C14C S18C 1.791(7) . ?
C15C C16C 1.427(12) . ?
C15C H15C 0.9500 . ?
C16C C17C 1.369(14) . ?
C16C C23C 1.504(13) . ?
C17C H17C 0.9500 . ?
C23C O22C 1.268(11) . ?
C23C N24C 1.305(13) . ?
C26C N25C 1.256(14) . ?
C26C C27C 1.453(16) . ?
C26C H26C 0.9500 . ?
C27C N32C 1.345(12) . ?
C27C C28C 1.394(14) . ?
C28C C29C 1.46(2) . ?
C28C H28C 0.9500 . ?
C29C C30C 1.26(2) . ?
C29C H29C 0.9500 . ?
C30C C31C 1.438(16) . ?
C30C H30C 0.9500 . ?
C31C N32C 1.343(14) . ?
C31C H31C 0.9500 . ?
N8C N9C 1.332(12) . ?
N24C N25C 1.415(11) . ?
O19C S18C 1.409(8) . ?
O20C S18C 1.444(6) . ?
O20C Na6 2.246(8) . ?
O21C S18C 1.430(7) . ?
C2D N1D 1.299(11) . ?
C2D C3D 1.395(12) . ?
C2D H2D 0.9500 . ?
C3D C4D 1.403(14) . ?
C3D H3D 0.9500 . ?
C4D C5D 1.380(15) . ?
C4D H4D 0.9500 . ?
C5D C6D 1.391(11) . ?
C5D H5D 0.9500 . ?
C6D N1D 1.355(10) . ?
C6D C7D 1.440(12) . ?
C7D N8D 1.297(11) . ?
C7D H7D 0.9500 . ?
C10D O11D 1.255(10) . ?
C10D N9D 1.362(10) . ?
C10D C12D 1.480(11) . ?
C12D C13D 1.393(10) . ?
C12D C17D 1.394(11) . ?
C13D C14D 1.379(11) . ?
C13D H13D 0.9500 . ?
C14D C15D 1.382(12) . ?
C14D S18D 1.781(6) . ?
C15D C16D 1.385(11) . ?
C15D H15D 0.9500 . ?
C16D C17D 1.413(11) . ?
C16D C23D 1.454(12) . ?
C17D H17D 0.9500 . ?
C23D O22D 1.284(10) . ?
C23D N24D 1.361(10) . ?
C26D N25D 1.285(11) . ?
C26D C27D 1.445(13) . ?
C26D H26D 0.9500 . ?
C27D C28D 1.385(13) . ?
C27D N32D 1.389(12) . ?
C28D C29D 1.349(17) . ?
C28D H28D 0.9500 . ?
C29D C30D 1.37(2) . ?
C29D H29D 0.9500 . ?
C30D C31D 1.423(18) . ?
C30D H30D 0.9500 . ?
C31D N32D 1.294(13) . ?
C31D H31D 0.9500 . ?
N8D N9D 1.372(9) . ?
N24D N25D 1.356(10) . ?
O19D S18D 1.437(5) . ?
O20D S18D 1.435(6) . ?
O20D Na9A 2.268(8) 1_545 ?
O20D Na9B 2.310(11) 1_545 ?
O21D S18D 1.476(6) . ?
C2E N1E 1.330(10) . ?
C2E C3E 1.359(13) . ?
C2E H2E 0.9500 . ?
C3E C4E 1.389(13) . ?
C3E H3E 0.9500 . ?
C4E C5E 1.391(11) . ?
C4E H4E 0.9500 . ?
C5E C6E 1.383(11) . ?
C5E H5E 0.9500 . ?
C6E N1E 1.344(9) . ?
C6E C7E 1.443(10) . ?
C7E N8E 1.304(9) . ?
C7E H7E 0.9500 . ?
C10E O11E 1.276(9) . ?
C10E N9E 1.348(9) . ?
C10E C12E 1.486(10) . ?
C12E C17E 1.388(10) . ?
C12E C13E 1.395(10) . ?
C13E C14E 1.401(11) . ?
C13E H13E 0.9500 . ?
C14E C15E 1.367(10) . ?
C14E S18E 1.778(6) . ?
C15E C16E 1.423(10) . ?
C15E H15E 0.9500 . ?
C16E C17E 1.359(11) . ?
C16E C23E 1.494(10) . ?
C17E H17E 0.9500 . ?
C23E O22E 1.265(9) . ?
C23E N24E 1.345(10) . ?
C26E N25E 1.277(11) . ?
C26E C27E 1.492(14) . ?
C26E H26E 0.9500 . ?
C27E C28E 1.339(14) . ?
C27E N32E 1.368(13) . ?
C28E C29E 1.383(19) . ?
C28E H28E 0.9500 . ?
C29E C30E 1.41(2) . ?
C29E H29E 0.9500 . ?
C30E C31E 1.345(16) . ?
C30E H30E 0.9500 . ?
C31E N32E 1.296(12) . ?
C31E H31E 0.9500 . ?
N8E N9E 1.371(8) . ?
N24E N25E 1.355(10) . ?
O19E S18E 1.441(6) . ?
O20E S18E 1.440(6) . ?
O20E Na8 2.383(9) . ?
O21E S18E 1.437(5) . ?
O21E Na1 2.302(5) . ?
C2F N1F 1.336(14) . ?
C2F C3F 1.411(17) . ?
C2F H2F 0.9500 . ?
C3F C4F 1.37(2) . ?
C3F H3F 0.9500 . ?
C4F C5F 1.349(18) . ?
C4F H4F 0.9500 . ?
C5F C6F 1.366(15) . ?
C5F H5F 0.9500 . ?
C6F N1F 1.367(13) . ?
C6F C7F 1.449(15) . ?
C7F N8F 1.266(13) . ?
C7F H7F 0.9500 . ?
C10F O11F 1.276(9) . ?
C10F N9F 1.329(11) . ?
C10F C12F 1.532(12) . ?
C12F C17F 1.374(12) . ?
C12F C13F 1.376(11) . ?
C13F C14F 1.403(12) . ?
C13F H13F 0.9500 . ?
C14F C15F 1.367(13) . ?
C14F S18F 1.778(6) . ?
C15F C16F 1.418(11) . ?
C15F H15F 0.9500 . ?
C16F C17F 1.366(12) . ?
C16F C23F 1.496(13) . ?
C17F H17F 0.9500 . ?
C23F O22F 1.263(10) . ?
C23F N24F 1.330(12) . ?
C26F N25F 1.286(12) . ?
C26F C27F 1.448(15) . ?
C26F H26F 0.9500 . ?
C27F C28F 1.347(15) . ?
C27F N32F 1.370(12) . ?
C28F C29F 1.449(19) . ?
C28F H28F 0.9500 . ?
C29F C30F 1.326(18) . ?
C29F H29F 0.9500 . ?
C30F C31F 1.379(17) . ?
C30F H30F 0.9500 . ?
C31F N32F 1.313(14) . ?
C31F H31F 0.9500 . ?
N8F N9F 1.356(11) . ?
N24F N25F 1.350(11) . ?
O19F S18F 1.430(6) . ?
O19F Na4 2.350(7) 1_545 ?
O19F Na11 2.788(11) 1_545 ?
O20F S18F 1.447(6) . ?
O20F Na12 2.317(14) 1_545 ?
O20F Na5 2.404(8) 1_545 ?
O21F S18F 1.426(7) . ?
O21F Na11 2.525(11) 1_545 ?
O21F Na12 2.712(16) 1_545 ?
C2G N1G 1.338(15) . ?
C2G C3G 1.410(17) . ?
C2G H2G 0.9500 . ?
C3G C4G 1.36(2) . ?
C3G H3G 0.9500 . ?
C4G C5G 1.368(19) . ?
C4G H4G 0.9500 . ?
C5G C6G 1.386(14) . ?
C5G H5G 0.9500 . ?
C6G N1G 1.348(12) . ?
C6G C7G 1.431(15) . ?
C7G N8G 1.289(12) . ?
C7G H7G 0.9500 . ?
C10G O11G 1.254(10) . ?
C10G N9G 1.369(11) . ?
C10G C12G 1.473(12) . ?
C12G C17G 1.395(11) . ?
C12G C13G 1.397(10) . ?
C13G C14G 1.365(12) . ?
C13G H13G 0.9500 . ?
C14G C15G 1.387(11) . ?
C14G S18G 1.788(6) . ?
C15G C16G 1.396(9) . ?
C15G H15G 0.9500 . ?
C16G C17G 1.360(11) . ?
C16G C23G 1.476(11) . ?
C17G H17G 0.9500 . ?
C23G O22G 1.284(8) . ?
C23G N24G 1.340(10) . ?
C26G N25G 1.268(10) . ?
C26G C27G 1.462(10) . ?
C26G H26G 0.9500 . ?
C27G C28G 1.357(11) . ?
C27G N32G 1.385(9) . ?
C28G C29G 1.349(13) . ?
C28G H28G 0.9500 . ?
C29G C30G 1.402(13) . ?
C29G H29G 0.9500 . ?
C30G C31G 1.421(13) . ?
C30G H30G 0.9500 . ?
C31G N32G 1.288(11) . ?
C31G H31G 0.9500 . ?
N8G N9G 1.367(11) . ?
N24G N25G 1.383(9) . ?
O19G S18G 1.448(5) . ?
O19G Na1 2.339(6) . ?
O20G S18G 1.444(6) . ?
O20G Na8 2.397(9) . ?
O21G S18G 1.419(6) . ?
O21G Na3 2.280(6) . ?
C2H N1H 1.307(10) . ?
C2H C3H 1.383(13) . ?
C2H H2H 0.9500 . ?
C3H C4H 1.405(14) . ?
C3H H3H 0.9500 . ?
C4H C5H 1.383(12) . ?
C4H H4H 0.9500 . ?
C5H C6H 1.421(11) . ?
C5H H5H 0.9500 . ?
C6H N1H 1.330(9) . ?
C6H C7H 1.452(10) . ?
C7H N8H 1.286(9) . ?
C7H H7H 0.9500 . ?
C10H O11H 1.221(8) . ?
C10H N9H 1.357(8) . ?
C10H C12H 1.455(9) . ?
C12H C17H 1.402(9) . ?
C12H C13H 1.416(8) . ?
C13H C14H 1.384(10) . ?
C13H H13H 0.9500 . ?
C14H C15H 1.383(9) . ?
C14H S18H 1.785(5) . ?
C15H C16H 1.403(9) . ?
C15H H15H 0.9500 . ?
C16H C17H 1.393(9) . ?
C16H C23H 1.480(9) . ?
C17H H17H 0.9500 . ?
C23H O22H 1.276(8) . ?
C23H N24H 1.331(9) . ?
C26H N25H 1.284(10) . ?
C26H C27H 1.464(11) . ?
C26H H26H 0.9500 . ?
C27H N32H 1.352(12) . ?
C27H C28H 1.381(13) . ?
C28H C29H 1.415(18) . ?
C28H H28H 0.9500 . ?
C29H C30H 1.29(2) . ?
C29H H29H 0.9500 . ?
C30H C31H 1.386(18) . ?
C30H H30H 0.9500 . ?
C31H N32H 1.312(12) . ?
C31H H31H 0.9500 . ?
N8H N9H 1.385(8) . ?
N9H H9H 0.8800 . ?
N24H N25H 1.355(8) . ?
O19H S18H 1.453(5) . ?
O19H Na4 2.394(6) 1_545 ?
O19H Na11 2.592(10) 1_545 ?
O20H S18H 1.431(5) . ?
O21H S18H 1.439(6) . ?
C2I N1I 1.357(14) . ?
C2I C3I 1.433(19) . ?
C2I H2I 0.9500 . ?
C3I C4I 1.39(2) . ?
C3I H3I 0.9500 . ?
C4I C5I 1.327(19) . ?
C4I H4I 0.9500 . ?
C5I C6I 1.401(16) . ?
C5I H5I 0.9500 . ?
C6I N1I 1.322(14) . ?
C6I C7I 1.476(13) . ?
C7I N8I 1.252(12) . ?
C7I H7I 0.9500 . ?
C10I O11I 1.274(9) . ?
C10I N9I 1.347(10) . ?
C10I C12I 1.480(9) . ?
C12I C13I 1.391(9) . ?
C12I C17I 1.398(10) . ?
C13I C14I 1.424(10) . ?
C13I H13I 0.9500 . ?
C14I C15I 1.358(10) . ?
C14I S18I 1.779(5) . ?
C15I C16I 1.418(9) . ?
C15I H15I 0.9500 . ?
C16I C17I 1.358(10) . ?
C16I C23I 1.472(10) . ?
C17I H17I 0.9500 . ?
C23I O22I 1.288(8) . ?
C23I N24I 1.321(9) . ?
C26I N25I 1.254(9) . ?
C26I C27I 1.460(10) . ?
C26I H26I 0.9500 . ?
C27I C28I 1.369(11) . ?
C27I N32I 1.375(8) . ?
C28I C29I 1.405(11) . ?
C28I H28I 0.9500 . ?
C29I C30I 1.354(12) . ?
C29I H29I 0.9500 . ?
C30I C31I 1.389(12) . ?
C30I H30I 0.9500 . ?
C31I N32I 1.355(10) . ?
C31I H31I 0.9500 . ?
N8I N9I 1.377(9) . ?
N24I N25I 1.359(8) . ?
O19I S18I 1.436(6) . ?
O19I Na8 2.400(7) . ?
O20I S18I 1.448(5) . ?
O20I Na1 2.313(6) . ?
O20I Na3 2.895(8) . ?
O21I S18I 1.441(5) . ?
O21I Na3 2.406(6) . ?
C2J N1J 1.326(10) . ?
C2J C3J 1.355(12) . ?
C2J H2J 0.9500 . ?
C3J C4J 1.428(11) . ?
C3J H3J 0.9500 . ?
C4J C5J 1.367(12) . ?
C4J H4J 0.9500 . ?
C5J C6J 1.370(10) . ?
C5J H5J 0.9500 . ?
C6J N1J 1.373(8) . ?
C6J C7J 1.463(10) . ?
C7J N8J 1.232(10) . ?
C7J H7J 0.9500 . ?
C10J O11J 1.206(9) . ?
C10J N9J 1.394(9) . ?
C10J C12J 1.464(10) . ?
C12J C13J 1.383(10) . ?
C12J C17J 1.423(9) . ?
C13J C14J 1.371(12) . ?
C13J H13J 0.9500 . ?
C14J C15J 1.395(11) . ?
C14J S18J 1.782(6) . ?
C15J C16J 1.406(9) . ?
C15J H15J 0.9500 . ?
C16J C17J 1.378(10) . ?
C16J C23J 1.510(9) . ?
C17J H17J 0.9500 . ?
C23J O22J 1.279(9) . ?
C23J N24J 1.314(10) . ?
C26J N25J 1.269(11) . ?
C26J C27J 1.454(11) . ?
C26J H26J 0.9500 . ?
C27J N32J 1.351(10) . ?
C27J C28J 1.373(12) . ?
C28J C29J 1.391(13) . ?
C28J H28J 0.9500 . ?
C29J C30J 1.403(14) . ?
C29J H29J 0.9500 . ?
C30J C31J 1.379(13) . ?
C30J H30J 0.9500 . ?
C31J N32J 1.325(11) . ?
C31J H31J 0.9500 . ?
N8J N9J 1.372(9) . ?
N9J H9J 0.8800 . ?
N24J N25J 1.393(8) . ?
O19J S18J 1.434(7) . ?
O19J Na10 2.317(10) . ?
O19J Na9B 2.554(13) . ?
O20J S18J 1.425(6) . ?
O21J S18J 1.443(7) . ?
O21J Na9A 2.192(9) . ?
O21J Na9B 2.558(11) . ?
C2K N1K 1.308(11) . ?
C2K C3K 1.406(14) . ?
C2K H2K 0.9500 . ?
C3K C4K 1.381(15) . ?
C3K H3K 0.9500 . ?
C4K C5K 1.374(14) . ?
C4K H4K 0.9500 . ?
C5K C6K 1.370(11) . ?
C5K H5K 0.9500 . ?
C6K N1K 1.368(9) . ?
C6K C7K 1.479(11) . ?
C7K N8K 1.303(10) . ?
C7K H7K 0.9500 . ?
C10K O11K 1.292(9) . ?
C10K N9K 1.327(10) . ?
C10K C12K 1.481(11) . ?
C12K C17K 1.381(11) . ?
C12K C13K 1.431(10) . ?
C13K C14K 1.372(12) . ?
C13K H13K 0.9500 . ?
C14K C15K 1.386(12) . ?
C14K S18K 1.787(6) . ?
C15K C16K 1.415(11) . ?
C15K H15K 0.9500 . ?
C16K C17K 1.400(11) . ?
C16K C23K 1.461(11) . ?
C17K H17K 0.9500 . ?
C23K O22K 1.265(9) . ?
C23K N24K 1.350(10) . ?
C26K N25K 1.266(11) . ?
C26K C27K 1.457(13) . ?
C26K H26K 0.9500 . ?
C27K N32K 1.360(11) . ?
C27K C28K 1.363(12) . ?
C28K C29K 1.403(14) . ?
C28K H28K 0.9500 . ?
C29K C30K 1.379(15) . ?
C29K H29K 0.9500 . ?
C30K C31K 1.377(14) . ?
C30K H30K 0.9500 . ?
C31K N32K 1.345(12) . ?
C31K H31K 0.9500 . ?
N8K N9K 1.372(9) . ?
N24K N25K 1.364(9) . ?
O19K S18K 1.423(8) . ?
O20K S18K 1.426(8) . ?
O21K S18K 1.428(6) . ?
O21K Na3 2.397(6) . ?
C2L N1L 1.291(15) . ?
C2L C3L 1.404(18) . ?
C2L H2L 0.9500 . ?
C3L C4L 1.331(19) . ?
C3L H3L 0.9500 . ?
C4L C5L 1.408(18) . ?
C4L H4L 0.9500 . ?
C5L C6L 1.361(15) . ?
C5L H5L 0.9500 . ?
C6L N1L 1.335(14) . ?
C6L C7L 1.461(16) . ?
C7L N8L 1.282(15) . ?
C7L H7L 0.9500 . ?
C10L O11L 1.236(11) . ?
C10L N9L 1.329(13) . ?
C10L C12L 1.502(12) . ?
C12L C17L 1.381(13) . ?
C12L C13L 1.390(12) . ?
C13L C14L 1.347(15) . ?
C13L H13L 0.9500 . ?
C14L C15L 1.411(16) . ?
C14L S18L 1.769(7) . ?
C15L C16L 1.385(13) . ?
C15L H15L 0.9500 . ?
C16L C17L 1.400(12) . ?
C16L C23L 1.463(14) . ?
C17L H17L 0.9500 . ?
C23L O22L 1.300(11) . ?
C23L N24L 1.323(12) . ?
C26L N25L 1.268(13) . ?
C26L C27L 1.499(15) . ?
C26L H26L 0.9500 . ?
C27L N32L 1.339(13) . ?
C27L C28L 1.404(15) . ?
C28L C29L 1.375(18) . ?
C28L H28L 0.9500 . ?
C29L C30L 1.382(18) . ?
C29L H29L 0.9500 . ?
C30L C31L 1.380(17) . ?
C30L H30L 0.9500 . ?
C31L N32L 1.310(15) . ?
C31L H31L 0.9500 . ?
N8L N9L 1.367(11) . ?
N24L N25L 1.412(13) . ?
O19L S18L 1.484(10) . ?
O19L Na10 2.215(13) . ?
O20L S18L 1.401(9) . ?
O21L S18L 1.435(9) . ?
C2M N1M 1.328(10) . ?
C2M C3M 1.362(13) . ?
C2M H2M 0.9500 . ?
C3M C4M 1.378(14) . ?
C3M H3M 0.9500 . ?
C4M C5M 1.398(12) . ?
C4M H4M 0.9500 . ?
C5M C6M 1.371(12) . ?
C5M H5M 0.9500 . ?
C6M N1M 1.358(9) . ?
C6M C7M 1.456(10) . ?
C7M N8M 1.298(10) . ?
C7M H7M 0.9500 . ?
C10M O11M 1.284(8) . ?
C10M N9M 1.329(9) . ?
C10M C12M 1.472(10) . ?
C12M C13M 1.393(9) . ?
C12M C17M 1.405(10) . ?
C13M C14M 1.385(10) . ?
C13M H13M 0.9500 . ?
C14M C15M 1.399(10) . ?
C14M S18M 1.791(6) . ?
C15M C16M 1.377(10) . ?
C15M H15M 0.9500 . ?
C16M C17M 1.396(10) . ?
C16M C23M 1.484(10) . ?
C17M H17M 0.9500 . ?
C23M O22M 1.241(8) . ?
C23M N24M 1.337(10) . ?
C26M N25M 1.282(10) . ?
C26M C27M 1.454(12) . ?
C26M H26M 0.9500 . ?
C27M N32M 1.320(11) . ?
C27M C28M 1.400(14) . ?
C28M C29M 1.370(15) . ?
C28M H28M 0.9500 . ?
C29M C30M 1.342(16) . ?
C29M H29M 0.9500 . ?
C30M C31M 1.424(14) . ?
C30M H30M 0.9500 . ?
C31M N32M 1.356(11) . ?
C31M H31M 0.9500 . ?
N8M N9M 1.374(8) . ?
N24M N25M 1.395(9) . ?
O19M S18M 1.449(6) . ?
O20M S18M 1.431(6) . ?
O20M Na7 2.311(9) . ?
O21M S18M 1.425(5) . ?
O21M Na2 2.316(6) . ?
C2N N1N 1.350(13) . ?
C2N C3N 1.397(16) . ?
C2N H2N 0.9500 . ?
C3N C4N 1.290(17) . ?
C3N H3N 0.9500 . ?
C4N C5N 1.439(16) . ?
C4N H4N 0.9500 . ?
C5N C6N 1.382(13) . ?
C5N H5N 0.9500 . ?
C6N N1N 1.337(12) . ?
C6N C7N 1.435(13) . ?
C7N N8N 1.265(12) . ?
C7N H7N 0.9500 . ?
C10N O11N 1.258(9) . ?
C10N N9N 1.329(11) . ?
C10N C12N 1.501(10) . ?
C12N C17N 1.380(11) . ?
C12N C13N 1.381(10) . ?
C13N C14N 1.368(11) . ?
C13N H13N 0.9500 . ?
C14N C15N 1.370(11) . ?
C14N S18N 1.781(6) . ?
C15N C16N 1.418(10) . ?
C15N H15N 0.9500 . ?
C16N C17N 1.403(11) . ?
C16N C23N 1.457(11) . ?
C17N H17N 0.9500 . ?
C23N O22N 1.258(9) . ?
C23N N24N 1.363(11) . ?
C26N N25N 1.268(12) . ?
C26N C27N 1.443(14) . ?
C26N H26N 0.9500 . ?
C27N C28N 1.329(17) . ?
C27N N32N 1.376(14) . ?
C28N C29N 1.339(19) . ?
C28N H28N 0.9500 . ?
C29N C30N 1.47(2) . ?
C29N H29N 0.9500 . ?
C30N C31N 1.34(2) . ?
C30N H30N 0.9500 . ?
C31N N32N 1.323(15) . ?
C31N H31N 0.9500 . ?
N8N N9N 1.384(9) . ?
N24N N25N 1.371(10) . ?
O19N S18N 1.449(6) . ?
O19N Na12 2.300(14) . ?
O20N S18N 1.437(5) . ?
O20N Na5 2.324(6) . ?
O20N Na4 2.604(7) . ?
O21N S18N 1.439(6) . ?
O21N Na11 2.358(10) . ?
O21N Na4 2.447(7) . ?
C2O N1O 1.339(16) . ?
C2O C3O 1.43(2) . ?
C2O H2O 0.9500 . ?
C3O C4O 1.29(3) . ?
C3O H3O 0.9500 . ?
C4O C5O 1.35(2) . ?
C4O H4O 0.9500 . ?
C5O C6O 1.365(18) . ?
C5O H5O 0.9500 . ?
C6O N1O 1.302(15) . ?
C6O C7O 1.484(16) . ?
C7O N8O 1.267(14) . ?
C7O H7O 0.9500 . ?
C10O O11O 1.269(10) . ?
C10O N9O 1.314(12) . ?
C10O C12O 1.496(12) . ?
C12O C17O 1.379(12) . ?
C12O C13O 1.411(9) . ?
C13O C14O 1.378(12) . ?
C13O H13O 0.9500 . ?
C14O C15O 1.386(12) . ?
C14O S18O 1.784(6) . ?
C15O C16O 1.406(10) . ?
C15O H15O 0.9500 . ?
C16O C17O 1.366(12) . ?
C16O C23O 1.475(12) . ?
C17O H17O 0.9500 . ?
C23O O22O 1.285(8) . ?
C23O N24O 1.345(11) . ?
C26O N25O 1.258(11) . ?
C26O C27O 1.500(12) . ?
C26O H26O 0.9500 . ?
C27O C28O 1.352(14) . ?
C27O N32O 1.364(10) . ?
C28O C29O 1.426(16) . ?
C28O H28O 0.9500 . ?
C29O C30O 1.386(17) . ?
C29O H29O 0.9500 . ?
C30O C31O 1.350(18) . ?
C30O H30O 0.9500 . ?
C31O N32O 1.315(14) . ?
C31O H31O 0.9500 . ?
N8O N9O 1.404(11) . ?
N24O N25O 1.366(10) . ?
O19O S18O 1.409(6) . ?
O19O Na2 2.416(7) . ?
O19O Na7 2.731(8) . ?
O20O S18O 1.469(6) . ?
O20O Na7 2.435(8) . ?
O21O S18O 1.445(6) . ?
O21O Na6 2.251(6) . ?
C2P N1P 1.330(11) . ?
C2P C3P 1.418(11) . ?
C2P H2P 0.9500 . ?
C3P C4P 1.344(12) . ?
C3P H3P 0.9500 . ?
C4P C5P 1.418(13) . ?
C4P H4P 0.9500 . ?
C5P C6P 1.404(10) . ?
C5P H5P 0.9500 . ?
C6P N1P 1.363(9) . ?
C6P C7P 1.457(11) . ?
C7P N8P 1.263(10) . ?
C7P H7P 0.9500 . ?
C10P O11P 1.224(9) . ?
C10P N9P 1.357(9) . ?
C10P C12P 1.478(11) . ?
C12P C17P 1.377(10) . ?
C12P C13P 1.415(10) . ?
C13P C14P 1.399(13) . ?
C13P H13P 0.9500 . ?
C14P C15P 1.401(13) . ?
C14P S18P 1.792(6) . ?
C15P C16P 1.408(10) . ?
C15P H15P 0.9500 . ?
C16P C17P 1.406(11) . ?
C16P C23P 1.479(11) . ?
C17P H17P 0.9500 . ?
C23P O22P 1.264(9) . ?
C23P N24P 1.344(10) . ?
C26P N25P 1.285(11) . ?
C26P C27P 1.412(13) . ?
C26P H26P 0.9500 . ?
C27P C28P 1.357(13) . ?
C27P N32P 1.388(12) . ?
C28P C29P 1.386(16) . ?
C28P H28P 0.9500 . ?
C29P C30P 1.363(17) . ?
C29P H29P 0.9500 . ?
C30P C31P 1.391(15) . ?
C30P H30P 0.9500 . ?
C31P N32P 1.350(12) . ?
C31P H31P 0.9500 . ?
N8P N9P 1.346(10) . ?
N9P H9P 0.8800 . ?
N24P N25P 1.362(10) . ?
O19P S18P 1.401(8) . ?
O19P Na12 1.855(16) . ?
O20P S18P 1.420(8) . ?
O21P S18P 1.466(8) . ?
Na1 O5 2.438(7) . ?
Na1 O1 2.477(5) . ?
Na1 O2 2.567(6) . ?
Na2 O2 2.412(6) . ?
Na2 O1 2.497(5) . ?
Na2 O5 2.573(7) . ?
Na3 O3 2.349(7) . ?
Na3 O1T 2.383(9) . ?
Na4 O10 2.255(8) . ?
Na4 O19F 2.350(7) 1_565 ?
Na4 O4 2.385(7) . ?
Na4 O19H 2.394(6) 1_565 ?
Na5 O28 2.378(12) . ?
Na5 O9 2.391(8) . ?
Na5 O20F 2.404(8) 1_565 ?
Na5 O4 2.409(7) . ?
Na5 O13 2.452(11) . ?
Na6 O8 2.382(9) . ?
Na6 O21 2.662(12) . ?
Na7 O11 2.307(9) . ?
Na8 O22 2.246(13) . ?
Na8 O36 2.50(3) . ?
Na9A O20D 2.268(8) 1_565 ?
Na9A O99A 2.35(3) . ?
Na9A O15 2.472(11) . ?
Na9A O7 2.610(10) . ?
Na9B O15 2.130(15) . ?
Na9B O20D 2.310(11) 1_565 ?
Na9B O19B 2.502(12) 1_565 ?
Na9B O7 2.818(12) . ?
Na9B O13 3.003(16) . ?
Na10 O13 2.246(12) . ?
Na10 O21B 2.403(11) 1_565 ?
Na10 O19B 2.551(13) 1_565 ?
Na11 O29 2.345(15) . ?
Na11 O38 2.44(2) 1_565 ?
Na11 O21F 2.525(11) 1_565 ?
Na11 O19H 2.592(10) 1_565 ?
Na11 O19F 2.787(11) 1_565 ?
Na12 O38 2.24(2) 1_565 ?
Na12 O20F 2.317(14) 1_565 ?
Na12 O21F 2.712(16) 1_565 ?
O38 Na12 2.24(2) 1_545 ?
O38 Na11 2.44(2) 1_545 ?
O48 O49 0.93(5) 2_565 ?
O49 O48 0.93(5) 2_464 ?
C1S O1S 1.231(15) . ?
C1S N1S 1.334(14) . ?
C1S H1S 0.9500 . ?
C2S N1S 1.406(11) . ?
C2S H2S1 0.9800 . ?
C2S H2S2 0.9800 . ?
C2S H2S3 0.9800 . ?
C3S N1S 1.421(10) . ?
C3S H3S1 0.9800 . ?
C3S H3S2 0.9800 . ?
C3S H3S3 0.9800 . ?
C1T O1T 1.229(15) . ?
C1T N1T 1.331(15) . ?
C1T H1T 0.9500 . ?
C2T N1T 1.409(12) . ?
C2T H2T1 0.9800 . ?
C2T H2T2 0.9800 . ?
C2T H2T3 0.9800 . ?
C3T N1T 1.419(12) . ?
C3T H3T1 0.9800 . ?
C3T H3T2 0.9800 . ?
C3T H3T3 0.9800 . ?

loop_
_geom_angle_atom_site_label_1
_geom_angle_atom_site_label_2
_geom_angle_atom_site_label_3
_geom_angle
_geom_angle_site_symmetry_1
_geom_angle_site_symmetry_3
_geom_angle_publ_flag
N25D Zn1 N8A 176.8(3) . . ?
N25D Zn1 O11A 102.5(2) . . ?
N8A Zn1 O11A 75.8(2) . . ?
N25D Zn1 N1A 105.0(3) . . ?
N8A Zn1 N1A 76.6(3) . . ?
O11A Zn1 N1A 152.5(3) . . ?
N25D Zn1 O22D 74.7(2) . . ?
N8A Zn1 O22D 102.6(2) . . ?
O11A Zn1 O22D 94.2(2) . . ?
N1A Zn1 O22D 92.2(3) . . ?
N25D Zn1 N32D 76.4(3) . . ?
N8A Zn1 N32D 106.3(3) . . ?
O11A Zn1 N32D 94.0(2) . . ?
N1A Zn1 N32D 93.1(3) . . ?
O22D Zn1 N32D 151.1(3) . . ?
N25A Cu2 O22A 78.7(2) . . ?
N25A Cu2 N32A 80.1(2) . . ?
O22A Cu2 N32A 156.5(2) . . ?
N25A Cu2 N8B 160.3(2) . . ?
O22A Cu2 N8B 97.5(2) . . ?
N32A Cu2 N8B 99.0(2) . . ?
N25A Cu2 N1B 121.9(2) . . ?
O22A Cu2 N1B 100.7(2) . . ?
N32A Cu2 N1B 99.0(2) . . ?
N8B Cu2 N1B 77.8(2) . . ?
N8C Zn3 N25B 169.8(3) . . ?
N8C Zn3 O11C 75.4(3) . . ?
N25B Zn3 O11C 102.9(3) . . ?
N8C Zn3 O22B 114.6(3) . . ?
N25B Zn3 O22B 75.5(3) . . ?
O11C Zn3 O22B 95.3(3) . . ?
N8C Zn3 N1C 76.5(3) . . ?
N25B Zn3 N1C 105.7(4) . . ?
O11C Zn3 N1C 151.4(3) . . ?
O22B Zn3 N1C 91.3(3) . . ?
N8C Zn3 N32B 96.0(3) . . ?
N25B Zn3 N32B 74.0(3) . . ?
O11C Zn3 N32B 94.3(4) . . ?
O22B Zn3 N32B 149.3(3) . . ?
N1C Zn3 N32B 94.0(4) . . ?
N25C Zn4 N8D 172.9(3) . . ?
N25C Zn4 O11D 111.5(3) . . ?
N8D Zn4 O11D 75.2(2) . . ?
N25C Zn4 O22C 74.8(3) . . ?
N8D Zn4 O22C 107.0(2) . . ?
O11D Zn4 O22C 98.5(3) . . ?
N25C Zn4 N1D 96.2(3) . . ?
N8D Zn4 N1D 76.9(2) . . ?
O11D Zn4 N1D 152.0(2) . . ?
O22C Zn4 N1D 91.5(3) . . ?
N25C Zn4 N32C 75.2(3) . . ?
N8D Zn4 N32C 103.1(3) . . ?
O11D Zn4 N32C 90.3(3) . . ?
O22C Zn4 N32C 149.9(3) . . ?
N1D Zn4 N32C 94.0(3) . . ?
N8E Zn5 N25H 169.9(2) . . ?
N8E Zn5 O11E 75.0(2) . . ?
N25H Zn5 O11E 104.9(2) . . ?
N8E Zn5 O22H 115.6(2) . . ?
N25H Zn5 O22H 74.5(2) . . ?
O11E Zn5 O22H 95.6(2) . . ?
N8E Zn5 N1E 76.2(2) . . ?
N25H Zn5 N1E 104.5(2) . . ?
O11E Zn5 N1E 150.6(2) . . ?
O22H Zn5 N1E 91.7(2) . . ?
N8E Zn5 N32H 94.5(2) . . ?
N25H Zn5 N32H 75.3(2) . . ?
O11E Zn5 N32H 89.7(2) . . ?
O22H Zn5 N32H 149.7(2) . . ?
N1E Zn5 N32H 98.2(2) . . ?
N8F Zn6 N25E 170.8(3) . . ?
N8F Zn6 O22E 104.3(2) . . ?
N25E Zn6 O22E 75.6(2) . . ?
N8F Zn6 O11F 75.6(3) . . ?
N25E Zn6 O11F 113.6(3) . . ?
O22E Zn6 O11F 96.7(2) . . ?
N8F Zn6 N32E 104.0(3) . . ?
N25E Zn6 N32E 76.2(3) . . ?
O22E Zn6 N32E 151.6(2) . . ?
O11F Zn6 N32E 91.5(3) . . ?
N8F Zn6 N1F 75.5(3) . . ?
N25E Zn6 N1F 95.3(3) . . ?
O22E Zn6 N1F 90.5(3) . . ?
O11F Zn6 N1F 151.1(2) . . ?
N32E Zn6 N1F 95.3(3) . . ?
N25F Zn7 N8G 176.2(3) . . ?
N25F Zn7 O22F 76.1(3) . . ?
N8G Zn7 O22F 100.8(3) . . ?
N25F Zn7 O11G 103.1(3) . . ?
N8G Zn7 O11G 74.7(3) . . ?
O22F Zn7 O11G 94.4(2) . . ?
N25F Zn7 N32F 77.0(3) . . ?
N8G Zn7 N32F 105.9(3) . . ?
O22F Zn7 N32F 153.1(3) . . ?
O11G Zn7 N32F 89.9(3) . . ?
N25F Zn7 N1G 106.9(3) . . ?
N8G Zn7 N1G 75.2(3) . . ?
O22F Zn7 N1G 90.8(3) . . ?
O11G Zn7 N1G 149.9(3) . . ?
N32F Zn7 N1G 98.7(3) . . ?
N25G Cu8 O22G 79.2(2) . . ?
N25G Cu8 N8H 165.8(2) . . ?
O22G Cu8 N8H 98.8(2) . . ?
N25G Cu8 N32G 80.5(2) . . ?
O22G Cu8 N32G 156.3(2) . . ?
N8H Cu8 N32G 97.8(2) . . ?
N25G Cu8 N1H 116.3(2) . . ?
O22G Cu8 N1H 100.5(2) . . ?
N8H Cu8 N1H 77.9(2) . . ?
N32G Cu8 N1H 99.5(3) . . ?
N25L Zn9 N8I 173.8(3) . . ?
N25L Zn9 O22L 76.5(3) . . ?
N8I Zn9 O22L 106.3(3) . . ?
N25L Zn9 N32L 76.8(3) . . ?
N8I Zn9 N32L 100.6(3) . . ?
O22L Zn9 N32L 153.2(3) . . ?
N25L Zn9 O11I 110.9(3) . . ?
N8I Zn9 O11I 74.7(2) . . ?
O22L Zn9 O11I 94.1(2) . . ?
N32L Zn9 O11I 92.4(3) . . ?
N25L Zn9 N1I 99.5(3) . . ?
N8I Zn9 N1I 75.2(3) . . ?
O22L Zn9 N1I 88.6(3) . . ?
N32L Zn9 N1I 98.9(3) . . ?
O11I Zn9 N1I 149.3(3) . . ?
N25I Cu10 O22I 79.4(2) . . ?
N25I Cu10 N32I 80.2(2) . . ?
O22I Cu10 N32I 157.3(2) . . ?
N25I Cu10 N8J 162.7(3) . . ?
O22I Cu10 N8J 96.6(3) . . ?
N32I Cu10 N8J 99.9(3) . . ?
N25I Cu10 N1J 120.5(2) . . ?
O22I Cu10 N1J 98.9(2) . . ?
N32I Cu10 N1J 100.0(2) . . ?
N8J Cu10 N1J 76.7(2) . . ?
N8K Zn11 N25J 167.8(2) . . ?
N8K Zn11 O11K 75.0(2) . . ?
N25J Zn11 O11K 101.1(2) . . ?
N8K Zn11 O22J 116.4(2) . . ?
N25J Zn11 O22J 75.1(2) . . ?
O11K Zn11 O22J 94.6(2) . . ?
N8K Zn11 N1K 77.4(2) . . ?
N25J Zn11 N1K 106.8(2) . . ?
O11K Zn11 N1K 152.1(2) . . ?
O22J Zn11 N1K 93.8(2) . . ?
N8K Zn11 N32J 94.1(2) . . ?
N25J Zn11 N32J 74.4(2) . . ?
O11K Zn11 N32J 92.0(2) . . ?
O22J Zn11 N32J 149.5(2) . . ?
N1K Zn11 N32J 94.0(2) . . ?
N8L Zn12 N25K 171.2(3) . . ?
N8L Zn12 O22K 112.9(3) . . ?
N25K Zn12 O22K 75.1(2) . . ?
N8L Zn12 O11L 74.7(3) . . ?
N25K Zn12 O11L 101.3(3) . . ?
O22K Zn12 O11L 96.5(3) . . ?
N8L Zn12 N32K 95.6(3) . . ?
N25K Zn12 N32K 76.4(3) . . ?
O22K Zn12 N32K 151.5(3) . . ?
O11L Zn12 N32K 89.6(3) . . ?
N8L Zn12 N1L 76.6(3) . . ?
N25K Zn12 N1L 107.7(3) . . ?
O22K Zn12 N1L 91.2(3) . . ?
O11L Zn12 N1L 151.0(3) . . ?
N32K Zn12 N1L 96.9(3) . . ?
N8M Zn13 N25P 169.6(2) . . ?
N8M Zn13 O11M 75.3(2) . . ?
N25P Zn13 O11M 104.3(2) . . ?
N8M Zn13 O22P 115.2(2) . . ?
N25P Zn13 O22P 75.3(2) . . ?
O11M Zn13 O22P 96.6(2) . . ?
N8M Zn13 N1M 77.1(2) . . ?
N25P Zn13 N1M 103.7(2) . . ?
O11M Zn13 N1M 152.0(2) . . ?
O22P Zn13 N1M 90.8(2) . . ?
N8M Zn13 N32P 95.4(2) . . ?
N25P Zn13 N32P 74.2(3) . . ?
O11M Zn13 N32P 92.2(2) . . ?
O22P Zn13 N32P 149.4(2) . . ?
N1M Zn13 N32P 95.0(2) . . ?
N8N Zn14 N25M 174.2(3) . . ?
N8N Zn14 O22M 107.6(2) . . ?
N25M Zn14 O22M 75.1(2) . . ?
N8N Zn14 O11N 74.8(2) . . ?
N25M Zn14 O11N 110.1(2) . . ?
O22M Zn14 O11N 98.7(2) . . ?
N8N Zn14 N32M 101.1(3) . . ?
N25M Zn14 N32M 76.0(2) . . ?
O22M Zn14 N32M 151.2(2) . . ?
O11N Zn14 N32M 90.8(3) . . ?
N8N Zn14 N1N 75.6(3) . . ?
N25M Zn14 N1N 99.6(3) . . ?
O22M Zn14 N1N 89.4(3) . . ?
O11N Zn14 N1N 150.3(2) . . ?
N32M Zn14 N1N 95.6(3) . . ?
N25N Zn15 N8O 179.4(3) . . ?
N25N Zn15 O22N 75.5(3) . . ?
N8O Zn15 O22N 103.9(3) . . ?
N25N Zn15 O11O 104.5(2) . . ?
N8O Zn15 O11O 75.8(3) . . ?
O22N Zn15 O11O 94.0(3) . . ?
N25N Zn15 N32N 76.8(3) . . ?
N8O Zn15 N32N 103.7(3) . . ?
O22N Zn15 N32N 152.4(3) . . ?
O11O Zn15 N32N 93.6(3) . . ?
N25N Zn15 N1O 105.5(3) . . ?
N8O Zn15 N1O 74.1(3) . . ?
O22N Zn15 N1O 87.8(3) . . ?
O11O Zn15 N1O 149.4(3) . . ?
N32N Zn15 N1O 98.8(4) . . ?
N25O Cu16 O22O 78.4(3) . . ?
N25O Cu16 N32O 80.7(3) . . ?
O22O Cu16 N32O 158.7(3) . . ?
N25O Cu16 N1P 142.0(3) . . ?
O22O Cu16 N1P 99.2(3) . . ?
N32O Cu16 N1P 99.7(3) . . ?
N25O Cu16 N8P 140.8(3) . . ?
O22O Cu16 N8P 97.6(3) . . ?
N32O Cu16 N8P 96.1(3) . . ?
N1P Cu16 N8P 77.2(2) . . ?
N1A C2A C3A 120.7(11) . . ?
N1A C2A H2A 119.6 . . ?
C3A C2A H2A 119.6 . . ?
C2A C3A C4A 118.0(10) . . ?
C2A C3A H3A 121.0 . . ?
C4A C3A H3A 121.0 . . ?
C5A C4A C3A 119.1(11) . . ?
C5A C4A H4A 120.4 . . ?
C3A C4A H4A 120.4 . . ?
C4A C5A C6A 121.2(12) . . ?
C4A C5A H5A 119.4 . . ?
C6A C5A H5A 119.4 . . ?
N1A C6A C5A 121.0(9) . . ?
N1A C6A C7A 115.1(7) . . ?
C5A C6A C7A 123.9(9) . . ?
N8A C7A C6A 116.2(8) . . ?
N8A C7A H7A 121.9 . . ?
C6A C7A H7A 121.9 . . ?
O11A C10A N9A 124.7(7) . . ?
O11A C10A C12A 117.1(6) . . ?
N9A C10A C12A 118.2(6) . . ?
C13A C12A C17A 118.7(6) . . ?
C13A C12A C10A 124.8(6) . . ?
C17A C12A C10A 116.5(6) . . ?
C14A C13A C12A 120.1(6) . . ?
C14A C13A H13A 120.0 . . ?
C12A C13A H13A 120.0 . . ?
C13A C14A C15A 120.3(5) . . ?
C13A C14A S18A 120.7(5) . . ?
C15A C14A S18A 119.0(5) . . ?
C16A C15A C14A 121.4(6) . . ?
C16A C15A H15A 119.3 . . ?
C14A C15A H15A 119.3 . . ?
C15A C16A C17A 118.9(6) . . ?
C15A C16A C23A 123.0(6) . . ?
C17A C16A C23A 118.1(6) . . ?
C12A C17A C16A 120.7(6) . . ?
C12A C17A H17A 119.7 . . ?
C16A C17A H17A 119.7 . . ?
O22A C23A N24A 127.1(6) . . ?
O22A C23A C16A 117.4(6) . . ?
N24A C23A C16A 115.5(6) . . ?
N25A C26A C27A 115.6(6) . . ?
N25A C26A H26A 122.2 . . ?
C27A C26A H26A 122.2 . . ?
C28A C27A N32A 121.0(7) . . ?
C28A C27A C26A 125.8(7) . . ?
N32A C27A C26A 113.0(6) . . ?
C27A C28A C29A 120.2(8) . . ?
C27A C28A H28A 119.9 . . ?
C29A C28A H28A 119.9 . . ?
C28A C29A C30A 119.0(8) . . ?
C28A C29A H29A 120.5 . . ?
C30A C29A H29A 120.5 . . ?
C31A C30A C29A 117.6(8) . . ?
C31A C30A H30A 121.2 . . ?
C29A C30A H30A 121.2 . . ?
N32A C31A C30A 124.1(7) . . ?
N32A C31A H31A 117.9 . . ?
C30A C31A H31A 117.9 . . ?
C6A N1A C2A 119.7(8) . . ?
C6A N1A Zn1 112.4(6) . . ?
C2A N1A Zn1 127.7(7) . . ?
C7A N8A N9A 123.2(7) . . ?
C7A N8A Zn1 119.6(6) . . ?
N9A N8A Zn1 117.1(5) . . ?
C10A N9A N8A 108.9(6) . . ?
C23A N24A N25A 108.3(5) . . ?
C26A N25A N24A 123.5(6) . . ?
C26A N25A Cu2 118.9(5) . . ?
N24A N25A Cu2 117.6(4) . . ?
C31A N32A C27A 118.0(6) . . ?
C31A N32A Cu2 130.3(5) . . ?
C27A N32A Cu2 111.6(4) . . ?
C10A O11A Zn1 113.1(5) . . ?
S18A O19A Na7 113.8(3) . . ?
S18A O20A Na2 152.5(4) . . ?
S18A O20A Na6 97.2(3) . . ?
Na2 O20A Na6 109.0(2) . . ?
S18A O21A Na6 96.9(3) . . ?
C23A O22A Cu2 108.2(4) . . ?
O19A S18A O20A 114.1(3) . . ?
O19A S18A O21A 113.2(4) . . ?
O20A S18A O21A 110.9(4) . . ?
O19A S18A C14A 106.2(3) . . ?
O20A S18A C14A 106.2(3) . . ?
O21A S18A C14A 105.5(3) . . ?
N1B C2B C3B 122.7(7) . . ?
N1B C2B H2B 118.7 . . ?
C3B C2B H2B 118.7 . . ?
C4B C3B C2B 119.7(7) . . ?
C4B C3B H3B 120.1 . . ?
C2B C3B H3B 120.1 . . ?
C3B C4B C5B 119.8(7) . . ?
C3B C4B H4B 120.1 . . ?
C5B C4B H4B 120.1 . . ?
C4B C5B C6B 117.4(7) . . ?
C4B C5B H5B 121.3 . . ?
C6B C5B H5B 121.3 . . ?
N1B C6B C5B 122.6(7) . . ?
N1B C6B C7B 117.4(6) . . ?
C5B C6B C7B 120.0(6) . . ?
N8B C7B C6B 116.6(6) . . ?
N8B C7B H7B 121.7 . . ?
C6B C7B H7B 121.7 . . ?
O11B C10B N9B 121.7(6) . . ?
O11B C10B C12B 121.4(6) . . ?
N9B C10B C12B 116.9(6) . . ?
C13B C12B C17B 119.5(7) . . ?
C13B C12B C10B 117.8(6) . . ?
C17B C12B C10B 122.7(6) . . ?
C14B C13B C12B 118.6(7) . . ?
C14B C13B H13B 120.7 . . ?
C12B C13B H13B 120.7 . . ?
C15B C14B C13B 122.6(6) . . ?
C15B C14B S18B 118.3(6) . . ?
C13B C14B S18B 119.1(6) . . ?
C14B C15B C16B 119.7(7) . . ?
C14B C15B H15B 120.2 . . ?
C16B C15B H15B 120.2 . . ?
C15B C16B C17B 118.9(7) . . ?
C15B C16B C23B 122.3(7) . . ?
C17B C16B C23B 118.7(6) . . ?
C12B C17B C16B 120.6(6) . . ?
C12B C17B H17B 119.7 . . ?
C16B C17B H17B 119.7 . . ?
O22B C23B N24B 128.1(8) . . ?
O22B C23B C16B 116.7(7) . . ?
N24B C23B C16B 115.2(7) . . ?
N25B C26B C27B 118.6(11) . . ?
N25B C26B H26B 120.7 . . ?
C27B C26B H26B 120.7 . . ?
N32B C27B C28B 124.6(11) . . ?
N32B C27B C26B 115.4(10) . . ?
C28B C27B C26B 119.6(12) . . ?
C29B C28B C27B 116.4(14) . . ?
C29B C28B H28B 121.8 . . ?
C27B C28B H28B 121.8 . . ?
C30B C29B C28B 120.6(14) . . ?
C30B C29B H29B 119.7 . . ?
C28B C29B H29B 119.7 . . ?
C29B C30B C31B 118.3(14) . . ?
C29B C30B H30B 120.8 . . ?
C31B C30B H30B 120.8 . . ?
N32B C31B C30B 120.8(13) . . ?
N32B C31B H31B 119.6 . . ?
C30B C31B H31B 119.6 . . ?
C2B N1B C6B 117.8(6) . . ?
C2B N1B Cu2 130.5(5) . . ?
C6B N1B Cu2 111.6(5) . . ?
C7B N8B N9B 122.9(5) . . ?
C7B N8B Cu2 116.4(5) . . ?
N9B N8B Cu2 120.6(4) . . ?
C10B N9B N8B 126.7(6) . . ?
C10B N9B H9B 116.7 . . ?
N8B N9B H9B 116.7 . . ?
C23B N24B N25B 108.7(7) . . ?
C26B N25B N24B 122.3(9) . . ?
C26B N25B Zn3 119.8(8) . . ?
N24B N25B Zn3 117.6(5) . . ?
C27B N32B C31B 118.7(10) . . ?
C27B N32B Zn3 111.8(7) . . ?
C31B N32B Zn3 129.4(9) . . ?
S18B O19B Na9B 150.8(6) . 1_545 ?
S18B O19B Na10 92.0(5) . 1_545 ?
Na9B O19B Na10 87.7(4) 1_545 1_545 ?
S18B O21B Na10 97.5(5) . 1_545 ?
C23B O22B Zn3 110.0(5) . . ?
O19B S18B O20B 115.7(7) . . ?
O19B S18B O21B 113.1(6) . . ?
O20B S18B O21B 110.9(6) . . ?
O19B S18B C14B 106.0(4) . . ?
O20B S18B C14B 105.7(4) . . ?
O21B S18B C14B 104.4(4) . . ?
N1C C2C C3C 123.4(12) . . ?
N1C C2C H2C 118.3 . . ?
C3C C2C H2C 118.3 . . ?
C4C C3C C2C 117.0(14) . . ?
C4C C3C H3C 121.5 . . ?
C2C C3C H3C 121.5 . . ?
C5C C4C C3C 119.8(13) . . ?
C5C C4C H4C 120.1 . . ?
C3C C4C H4C 120.1 . . ?
C4C C5C C6C 120.4(12) . . ?
C4C C5C H5C 119.8 . . ?
C6C C5C H5C 119.8 . . ?
N1C C6C C5C 119.9(11) . . ?
N1C C6C C7C 117.5(10) . . ?
C5C C6C C7C 122.5(10) . . ?
N8C C7C C6C 113.5(9) . . ?
N8C C7C H7C 123.2 . . ?
C6C C7C H7C 123.2 . . ?
O11C C10C N9C 126.1(10) . . ?
O11C C10C C12C 117.0(8) . . ?
N9C C10C C12C 116.8(8) . . ?
C17C C12C C13C 117.4(10) . . ?
C17C C12C C10C 119.9(8) . . ?
C13C C12C C10C 122.7(8) . . ?
C14C C13C C12C 119.2(9) . . ?
C14C C13C H13C 120.4 . . ?
C12C C13C H13C 120.4 . . ?
C13C C14C C15C 124.6(7) . . ?
C13C C14C S18C 117.5(7) . . ?
C15C C14C S18C 117.9(8) . . ?
C14C C15C C16C 115.4(9) . . ?
C14C C15C H15C 122.3 . . ?
C16C C15C H15C 122.3 . . ?
C17C C16C C15C 120.1(9) . . ?
C17C C16C C23C 120.2(7) . . ?
C15C C16C C23C 119.5(9) . . ?
C16C C17C C12C 123.3(8) . . ?
C16C C17C H17C 118.4 . . ?
C12C C17C H17C 118.4 . . ?
O22C C23C N24C 126.4(9) . . ?
O22C C23C C16C 116.2(9) . . ?
N24C C23C C16C 117.4(8) . . ?
N25C C26C C27C 115.3(9) . . ?
N25C C26C H26C 122.3 . . ?
C27C C26C H26C 122.3 . . ?
N32C C27C C28C 123.4(11) . . ?
N32C C27C C26C 117.2(8) . . ?
C28C C27C C26C 119.4(10) . . ?
C27C C28C C29C 114.7(11) . . ?
C27C C28C H28C 122.6 . . ?
C29C C28C H28C 122.6 . . ?
C30C C29C C28C 120.7(11) . . ?
C30C C29C H29C 119.6 . . ?
C28C C29C H29C 119.6 . . ?
C29C C30C C31C 123.3(13) . . ?
C29C C30C H30C 118.4 . . ?
C31C C30C H30C 118.4 . . ?
N32C C31C C30C 117.4(11) . . ?
N32C C31C H31C 121.3 . . ?
C30C C31C H31C 121.3 . . ?
C2C N1C C6C 118.9(10) . . ?
C2C N1C Zn3 128.8(8) . . ?
C6C N1C Zn3 112.2(8) . . ?
C7C N8C N9C 120.4(8) . . ?
C7C N8C Zn3 120.1(7) . . ?
N9C N8C Zn3 119.5(6) . . ?
N8C N9C C10C 108.2(8) . . ?
C23C N24C N25C 108.6(7) . . ?
C26C N25C N24C 119.5(8) . . ?
C26C N25C Zn4 122.0(8) . . ?
N24C N25C Zn4 118.4(6) . . ?
C31C N32C C27C 120.4(8) . . ?
C31C N32C Zn4 128.6(6) . . ?
C27C N32C Zn4 110.1(6) . . ?
C10C O11C Zn3 110.5(6) . . ?
S18C O20C Na6 147.1(4) . . ?
C23C O22C Zn4 111.5(6) . . ?
O19C S18C O21C 113.4(6) . . ?
O19C S18C O20C 112.5(5) . . ?
O21C S18C O20C 112.5(5) . . ?
O19C S18C C14C 107.1(5) . . ?
O21C S18C C14C 105.6(5) . . ?
O20C S18C C14C 105.0(4) . . ?
N1D C2D C3D 122.9(8) . . ?
N1D C2D H2D 118.6 . . ?
C3D C2D H2D 118.6 . . ?
C2D C3D C4D 117.0(9) . . ?
C2D C3D H3D 121.5 . . ?
C4D C3D H3D 121.5 . . ?
C5D C4D C3D 119.7(8) . . ?
C5D C4D H4D 120.1 . . ?
C3D C4D H4D 120.1 . . ?
C4D C5D C6D 119.3(8) . . ?
C4D C5D H5D 120.3 . . ?
C6D C5D H5D 120.3 . . ?
N1D C6D C5D 119.9(8) . . ?
N1D C6D C7D 117.7(7) . . ?
C5D C6D C7D 122.4(8) . . ?
N8D C7D C6D 115.8(7) . . ?
N8D C7D H7D 122.1 . . ?
C6D C7D H7D 122.1 . . ?
O11D C10D N9D 125.0(7) . . ?
O11D C10D C12D 117.3(7) . . ?
N9D C10D C12D 117.6(7) . . ?
C13D C12D C17D 119.3(7) . . ?
C13D C12D C10D 124.3(7) . . ?
C17D C12D C10D 116.1(7) . . ?
C14D C13D C12D 118.4(7) . . ?
C14D C13D H13D 120.8 . . ?
C12D C13D H13D 120.8 . . ?
C13D C14D C15D 123.2(6) . . ?
C13D C14D S18D 117.5(6) . . ?
C15D C14D S18D 119.1(6) . . ?
C14D C15D C16D 119.0(7) . . ?
C14D C15D H15D 120.5 . . ?
C16D C15D H15D 120.5 . . ?
C15D C16D C17D 118.6(7) . . ?
C15D C16D C23D 123.9(7) . . ?
C17D C16D C23D 117.3(7) . . ?
C12D C17D C16D 121.4(7) . . ?
C12D C17D H17D 119.3 . . ?
C16D C17D H17D 119.3 . . ?
O22D C23D N24D 123.2(7) . . ?
O22D C23D C16D 117.5(7) . . ?
N24D C23D C16D 119.2(7) . . ?
N25D C26D C27D 117.6(8) . . ?
N25D C26D H26D 121.2 . . ?
C27D C26D H26D 121.2 . . ?
C28D C27D N32D 120.9(9) . . ?
C28D C27D C26D 123.5(9) . . ?
N32D C27D C26D 115.6(7) . . ?
C29D C28D C27D 119.9(12) . . ?
C29D C28D H28D 120.0 . . ?
C27D C28D H28D 120.0 . . ?
C28D C29D C30D 121.1(12) . . ?
C28D C29D H29D 119.4 . . ?
C30D C29D H29D 119.4 . . ?
C29D C30D C31D 115.6(11) . . ?
C29D C30D H30D 122.2 . . ?
C31D C30D H30D 122.2 . . ?
N32D C31D C30D 125.6(13) . . ?
N32D C31D H31D 117.2 . . ?
C30D C31D H31D 117.2 . . ?
C2D N1D C6D 121.1(7) . . ?
C2D N1D Zn4 128.2(5) . . ?
C6D N1D Zn4 110.4(5) . . ?
C7D N8D N9D 121.9(6) . . ?
C7D N8D Zn4 119.0(5) . . ?
N9D N8D Zn4 119.1(5) . . ?
C10D N9D N8D 107.6(6) . . ?
N25D N24D C23D 110.2(6) . . ?
C26D N25D N24D 119.2(7) . . ?
C26D N25D Zn1 120.3(6) . . ?
N24D N25D Zn1 120.4(5) . . ?
C31D N32D C27D 116.7(9) . . ?
C31D N32D Zn1 133.5(8) . . ?
C27D N32D Zn1 109.7(5) . . ?
C10D O11D Zn4 113.1(5) . . ?
S18D O20D Na9A 138.7(4) . 1_545 ?
S18D O20D Na9B 124.5(5) . 1_545 ?
C23D O22D Zn1 111.4(5) . . ?
O20D S18D O19D 113.4(4) . . ?
O20D S18D O21D 111.9(4) . . ?
O19D S18D O21D 111.1(4) . . ?
O20D S18D C14D 106.1(4) . . ?
O19D S18D C14D 107.9(4) . . ?
O21D S18D C14D 105.8(4) . . ?
N1E C2E C3E 122.9(7) . . ?
N1E C2E H2E 118.6 . . ?
C3E C2E H2E 118.6 . . ?
C2E C3E C4E 119.9(7) . . ?
C2E C3E H3E 120.1 . . ?
C4E C3E H3E 120.1 . . ?
C3E C4E C5E 117.7(8) . . ?
C3E C4E H4E 121.1 . . ?
C5E C4E H4E 121.1 . . ?
C6E C5E C4E 118.8(7) . . ?
C6E C5E H5E 120.6 . . ?
C4E C5E H5E 120.6 . . ?
N1E C6E C5E 122.3(7) . . ?
N1E C6E C7E 116.6(6) . . ?
C5E C6E C7E 121.1(6) . . ?
N8E C7E C6E 116.0(6) . . ?
N8E C7E H7E 122.0 . . ?
C6E C7E H7E 122.0 . . ?
O11E C10E N9E 125.9(7) . . ?
O11E C10E C12E 118.2(6) . . ?
N9E C10E C12E 115.9(6) . . ?
C17E C12E C13E 117.8(7) . . ?
C17E C12E C10E 119.6(6) . . ?
C13E C12E C10E 122.6(7) . . ?
C12E C13E C14E 119.6(7) . . ?
C12E C13E H13E 120.2 . . ?
C14E C13E H13E 120.2 . . ?
C15E C14E C13E 121.8(6) . . ?
C15E C14E S18E 120.7(5) . . ?
C13E C14E S18E 117.4(5) . . ?
C14E C15E C16E 118.5(7) . . ?
C14E C15E H15E 120.8 . . ?
C16E C15E H15E 120.8 . . ?
C17E C16E C15E 119.1(7) . . ?
C17E C16E C23E 118.5(6) . . ?
C15E C16E C23E 122.4(7) . . ?
C16E C17E C12E 123.2(6) . . ?
C16E C17E H17E 118.4 . . ?
C12E C17E H17E 118.4 . . ?
O22E C23E N24E 126.0(7) . . ?
O22E C23E C16E 116.7(6) . . ?
N24E C23E C16E 117.2(6) . . ?
N25E C26E C27E 114.8(8) . . ?
N25E C26E H26E 122.6 . . ?
C27E C26E H26E 122.6 . . ?
C28E C27E N32E 123.4(10) . . ?
C28E C27E C26E 121.6(10) . . ?
N32E C27E C26E 114.9(7) . . ?
C27E C28E C29E 119.1(13) . . ?
C27E C28E H28E 120.5 . . ?
C29E C28E H28E 120.5 . . ?
C28E C29E C30E 118.1(11) . . ?
C28E C29E H29E 120.9 . . ?
C30E C29E H29E 120.9 . . ?
C31E C30E C29E 116.7(12) . . ?
C31E C30E H30E 121.7 . . ?
C29E C30E H30E 121.7 . . ?
N32E C31E C30E 126.9(12) . . ?
N32E C31E H31E 116.5 . . ?
C30E C31E H31E 116.5 . . ?
C2E N1E C6E 118.2(6) . . ?
C2E N1E Zn5 129.8(5) . . ?
C6E N1E Zn5 112.0(5) . . ?
C7E N8E N9E 121.3(5) . . ?
C7E N8E Zn5 119.0(4) . . ?
N9E N8E Zn5 119.7(4) . . ?
C10E N9E N8E 107.5(6) . . ?
C23E N24E N25E 108.7(6) . . ?
C26E N25E N24E 121.7(7) . . ?
C26E N25E Zn6 120.2(6) . . ?
N24E N25E Zn6 117.7(5) . . ?
C31E N32E C27E 115.5(8) . . ?
C31E N32E Zn6 131.1(7) . . ?
C27E N32E Zn6 113.3(6) . . ?
C10E O11E Zn5 111.7(5) . . ?
S18E O20E Na8 133.5(5) . . ?
S18E O21E Na1 153.7(4) . . ?
C23E O22E Zn6 111.7(5) . . ?
O21E S18E O20E 113.4(4) . . ?
O21E S18E O19E 113.6(4) . . ?
O20E S18E O19E 113.1(5) . . ?
O21E S18E C14E 105.3(3) . . ?
O20E S18E C14E 105.2(4) . . ?
O19E S18E C14E 105.0(4) . . ?
N1F C2F C3F 122.2(11) . . ?
N1F C2F H2F 118.9 . . ?
C3F C2F H2F 118.9 . . ?
C4F C3F C2F 117.8(12) . . ?
C4F C3F H3F 121.1 . . ?
C2F C3F H3F 121.1 . . ?
C5F C4F C3F 119.9(12) . . ?
C5F C4F H4F 120.1 . . ?
C3F C4F H4F 120.1 . . ?
C4F C5F C6F 120.8(11) . . ?
C4F C5F H5F 119.6 . . ?
C6F C5F H5F 119.6 . . ?
C5F C6F N1F 121.2(10) . . ?
C5F C6F C7F 124.2(9) . . ?
N1F C6F C7F 114.6(9) . . ?
N8F C7F C6F 119.5(9) . . ?
N8F C7F H7F 120.3 . . ?
C6F C7F H7F 120.3 . . ?
O11F C10F N9F 126.6(8) . . ?
O11F C10F C12F 116.4(7) . . ?
N9F C10F C12F 117.0(7) . . ?
C17F C12F C13F 121.0(8) . . ?
C17F C12F C10F 117.3(6) . . ?
C13F C12F C10F 121.5(8) . . ?
C12F C13F C14F 117.6(8) . . ?
C12F C13F H13F 121.2 . . ?
C14F C13F H13F 121.2 . . ?
C15F C14F C13F 122.3(7) . . ?
C15F C14F S18F 119.0(6) . . ?
C13F C14F S18F 118.5(6) . . ?
C14F C15F C16F 118.6(8) . . ?
C14F C15F H15F 120.7 . . ?
C16F C15F H15F 120.7 . . ?
C17F C16F C15F 119.0(8) . . ?
C17F C16F C23F 120.0(7) . . ?
C15F C16F C23F 120.9(8) . . ?
C16F C17F C12F 121.5(7) . . ?
C16F C17F H17F 119.3 . . ?
C12F C17F H17F 119.3 . . ?
O22F C23F N24F 125.7(8) . . ?
O22F C23F C16F 116.0(7) . . ?
N24F C23F C16F 118.3(7) . . ?
N25F C26F C27F 118.3(8) . . ?
N25F C26F H26F 120.9 . . ?
C27F C26F H26F 120.9 . . ?
C28F C27F N32F 122.9(11) . . ?
C28F C27F C26F 122.7(10) . . ?
N32F C27F C26F 114.4(8) . . ?
C27F C28F C29F 118.5(11) . . ?
C27F C28F H28F 120.8 . . ?
C29F C28F H28F 120.8 . . ?
C30F C29F C28F 115.6(11) . . ?
C30F C29F H29F 122.2 . . ?
C28F C29F H29F 122.2 . . ?
C29F C30F C31F 124.1(13) . . ?
C29F C30F H30F 117.9 . . ?
C31F C30F H30F 117.9 . . ?
N32F C31F C30F 120.3(11) . . ?
N32F C31F H31F 119.9 . . ?
C30F C31F H31F 119.9 . . ?
C2F N1F C6F 118.1(9) . . ?
C2F N1F Zn6 130.5(7) . . ?
C6F N1F Zn6 111.3(6) . . ?
C7F N8F N9F 123.2(8) . . ?
C7F N8F Zn6 119.1(7) . . ?
N9F N8F Zn6 117.7(5) . . ?
C10F N9F N8F 109.9(6) . . ?
C23F N24F N25F 109.6(7) . . ?
C26F N25F N24F 124.2(7) . . ?
C26F N25F Zn7 118.2(7) . . ?
N24F N25F Zn7 117.5(5) . . ?
C31F N32F C27F 118.6(9) . . ?
C31F N32F Zn7 129.0(7) . . ?
C27F N32F Zn7 111.8(6) . . ?
C10F O11F Zn6 110.0(5) . . ?
S18F O19F Na4 122.2(4) . 1_545 ?
S18F O19F Na11 88.3(4) . 1_545 ?
Na4 O19F Na11 77.2(3) 1_545 1_545 ?
S18F O20F Na12 104.5(5) . 1_545 ?
S18F O20F Na5 140.5(4) . 1_545 ?
Na12 O20F Na5 109.2(4) 1_545 1_545 ?
S18F O21F Na11 99.4(5) . 1_545 ?
S18F O21F Na12 88.2(5) . 1_545 ?
Na11 O21F Na12 106.3(4) 1_545 1_545 ?
C23F O22F Zn7 111.1(6) . . ?
O21F S18F O19F 113.5(5) . . ?
O21F S18F O20F 111.5(5) . . ?
O19F S18F O20F 112.5(4) . . ?
O21F S18F C14F 108.9(4) . . ?
O19F S18F C14F 104.6(4) . . ?
O20F S18F C14F 105.1(4) . . ?
N1G C2G C3G 123.0(12) . . ?
N1G C2G H2G 118.5 . . ?
C3G C2G H2G 118.5 . . ?
C4G C3G C2G 118.2(13) . . ?
C4G C3G H3G 120.9 . . ?
C2G C3G H3G 120.9 . . ?
C3G C4G C5G 118.4(11) . . ?
C3G C4G H4G 120.8 . . ?
C5G C4G H4G 120.8 . . ?
C4G C5G C6G 121.9(11) . . ?
C4G C5G H5G 119.1 . . ?
C6G C5G H5G 119.1 . . ?
N1G C6G C5G 119.9(10) . . ?
N1G C6G C7G 115.6(8) . . ?
C5G C6G C7G 124.3(10) . . ?
N8G C7G C6G 117.2(9) . . ?
N8G C7G H7G 121.4 . . ?
C6G C7G H7G 121.4 . . ?
O11G C10G N9G 124.0(8) . . ?
O11G C10G C12G 118.1(7) . . ?
N9G C10G C12G 117.9(7) . . ?
C17G C12G C13G 117.9(7) . . ?
C17G C12G C10G 116.8(7) . . ?
C13G C12G C10G 125.2(8) . . ?
C14G C13G C12G 119.4(7) . . ?
C14G C13G H13G 120.3 . . ?
C12G C13G H13G 120.3 . . ?
C13G C14G C15G 122.4(6) . . ?
C13G C14G S18G 121.5(6) . . ?
C15G C14G S18G 116.1(6) . . ?
C14G C15G C16G 118.3(7) . . ?
C14G C15G H15G 120.9 . . ?
C16G C15G H15G 120.9 . . ?
C17G C16G C15G 119.4(7) . . ?
C17G C16G C23G 119.6(6) . . ?
C15G C16G C23G 120.9(7) . . ?
C16G C17G C12G 122.5(6) . . ?
C16G C17G H17G 118.7 . . ?
C12G C17G H17G 118.7 . . ?
O22G C23G N24G 123.7(7) . . ?
O22G C23G C16G 119.2(6) . . ?
N24G C23G C16G 117.1(6) . . ?
N25G C26G C27G 115.3(6) . . ?
N25G C26G H26G 122.3 . . ?
C27G C26G H26G 122.3 . . ?
C28G C27G N32G 120.9(7) . . ?
C28G C27G C26G 125.9(6) . . ?
N32G C27G C26G 113.2(6) . . ?
C29G C28G C27G 119.9(7) . . ?
C29G C28G H28G 120.0 . . ?
C27G C28G H28G 120.0 . . ?
C28G C29G C30G 121.1(8) . . ?
C28G C29G H29G 119.5 . . ?
C30G C29G H29G 119.5 . . ?
C29G C30G C31G 115.1(8) . . ?
C29G C30G H30G 122.4 . . ?
C31G C30G H30G 122.4 . . ?
N32G C31G C30G 123.9(8) . . ?
N32G C31G H31G 118.0 . . ?
C30G C31G H31G 118.0 . . ?
C2G N1G C6G 118.2(9) . . ?
C2G N1G Zn7 128.9(7) . . ?
C6G N1G Zn7 111.5(6) . . ?
C7G N8G N9G 120.9(8) . . ?
C7G N8G Zn7 119.6(7) . . ?
N9G N8G Zn7 119.4(5) . . ?
N8G N9G C10G 108.7(7) . . ?
C23G N24G N25G 109.0(5) . . ?
C26G N25G N24G 123.7(5) . . ?
C26G N25G Cu8 118.7(5) . . ?
N24G N25G Cu8 117.6(5) . . ?
C31G N32G C27G 118.9(7) . . ?
C31G N32G Cu8 129.8(5) . . ?
C27G N32G Cu8 111.3(5) . . ?
C10G O11G Zn7 113.1(5) . . ?
S18G O19G Na1 132.8(3) . . ?
S18G O20G Na8 117.4(4) . . ?
S18G O21G Na3 137.8(4) . . ?
C23G O22G Cu8 110.2(5) . . ?
O21G S18G O20G 111.4(5) . . ?
O21G S18G O19G 115.9(4) . . ?
O20G S18G O19G 112.1(4) . . ?
O21G S18G C14G 104.9(4) . . ?
O20G S18G C14G 107.0(4) . . ?
O19G S18G C14G 104.7(3) . . ?
N1H C2H C3H 123.6(8) . . ?
N1H C2H H2H 118.2 . . ?
C3H C2H H2H 118.2 . . ?
C2H C3H C4H 119.4(8) . . ?
C2H C3H H3H 120.3 . . ?
C4H C3H H3H 120.3 . . ?
C5H C4H C3H 117.5(8) . . ?
C5H C4H H4H 121.3 . . ?
C3H C4H H4H 121.3 . . ?
C4H C5H C6H 118.5(8) . . ?
C4H C5H H5H 120.8 . . ?
C6H C5H H5H 120.8 . . ?
N1H C6H C5H 122.5(7) . . ?
N1H C6H C7H 117.3(6) . . ?
C5H C6H C7H 120.1(7) . . ?
N8H C7H C6H 117.0(6) . . ?
N8H C7H H7H 121.5 . . ?
C6H C7H H7H 121.5 . . ?
O11H C10H N9H 120.8(6) . . ?
O11H C10H C12H 123.0(6) . . ?
N9H C10H C12H 116.2(5) . . ?
C17H C12H C13H 118.3(6) . . ?
C17H C12H C10H 125.7(5) . . ?
C13H C12H C10H 116.0(5) . . ?
C14H C13H C12H 119.8(6) . . ?
C14H C13H H13H 120.1 . . ?
C12H C13H H13H 120.1 . . ?
C15H C14H C13H 121.4(5) . . ?
C15H C14H S18H 121.0(5) . . ?
C13H C14H S18H 117.6(5) . . ?
C14H C15H C16H 119.8(6) . . ?
C14H C15H H15H 120.1 . . ?
C16H C15H H15H 120.1 . . ?
C17H C16H C15H 119.2(6) . . ?
C17H C16H C23H 117.8(5) . . ?
C15H C16H C23H 122.8(6) . . ?
C16H C17H C12H 121.4(6) . . ?
C16H C17H H17H 119.3 . . ?
C12H C17H H17H 119.3 . . ?
O22H C23H N24H 124.6(6) . . ?
O22H C23H C16H 117.2(6) . . ?
N24H C23H C16H 118.1(5) . . ?
N25H C26H C27H 116.3(7) . . ?
N25H C26H H26H 121.8 . . ?
C27H C26H H26H 121.8 . . ?
N32H C27H C28H 122.1(9) . . ?
N32H C27H C26H 116.3(7) . . ?
C28H C27H C26H 121.6(9) . . ?
C27H C28H C29H 116.6(11) . . ?
C27H C28H H28H 121.7 . . ?
C29H C28H H28H 121.7 . . ?
C30H C29H C28H 120.2(11) . . ?
C30H C29H H29H 119.9 . . ?
C28H C29H H29H 119.9 . . ?
C29H C30H C31H 120.5(12) . . ?
C29H C30H H30H 119.7 . . ?
C31H C30H H30H 119.7 . . ?
N32H C31H C30H 121.9(12) . . ?
N32H C31H H31H 119.0 . . ?
C30H C31H H31H 119.0 . . ?
C2H N1H C6H 118.6(7) . . ?
C2H N1H Cu8 130.9(6) . . ?
C6H N1H Cu8 110.4(5) . . ?
C7H N8H N9H 123.7(6) . . ?
C7H N8H Cu8 117.4(5) . . ?
N9H N8H Cu8 118.9(4) . . ?
C10H N9H N8H 126.2(5) . . ?
C10H N9H H9H 116.9 . . ?
N8H N9H H9H 116.9 . . ?
C23H N24H N25H 109.8(5) . . ?
C26H N25H N24H 120.8(6) . . ?
C26H N25H Zn5 120.4(5) . . ?
N24H N25H Zn5 118.7(4) . . ?
C31H N32H C27H 118.4(8) . . ?
C31H N32H Zn5 129.3(7) . . ?
C27H N32H Zn5 111.4(5) . . ?
S18H O19H Na4 147.3(3) . 1_545 ?
S18H O19H Na11 128.9(4) . 1_545 ?
Na4 O19H Na11 80.5(2) 1_545 1_545 ?
C23H O22H Zn5 112.3(4) . . ?
O20H S18H O21H 112.9(4) . . ?
O20H S18H O19H 113.5(4) . . ?
O21H S18H O19H 113.0(4) . . ?
O20H S18H C14H 105.7(3) . . ?
O21H S18H C14H 104.3(3) . . ?
O19H S18H C14H 106.4(3) . . ?
N1I C2I C3I 118.4(13) . . ?
N1I C2I H2I 120.8 . . ?
C3I C2I H2I 120.8 . . ?
C4I C3I C2I 120.7(12) . . ?
C4I C3I H3I 119.6 . . ?
C2I C3I H3I 119.6 . . ?
C5I C4I C3I 117.8(13) . . ?
C5I C4I H4I 121.1 . . ?
C3I C4I H4I 121.1 . . ?
C4I C5I C6I 121.0(13) . . ?
C4I C5I H5I 119.5 . . ?
C6I C5I H5I 119.5 . . ?
N1I C6I C5I 122.2(10) . . ?
N1I C6I C7I 114.2(9) . . ?
C5I C6I C7I 123.5(10) . . ?
N8I C7I C6I 118.6(9) . . ?
N8I C7I H7I 120.7 . . ?
C6I C7I H7I 120.7 . . ?
O11I C10I N9I 125.9(6) . . ?
O11I C10I C12I 117.1(6) . . ?
N9I C10I C12I 116.9(6) . . ?
C13I C12I C17I 119.0(6) . . ?
C13I C12I C10I 124.8(6) . . ?
C17I C12I C10I 116.1(6) . . ?
C12I C13I C14I 118.4(6) . . ?
C12I C13I H13I 120.8 . . ?
C14I C13I H13I 120.8 . . ?
C15I C14I C13I 121.6(5) . . ?
C15I C14I S18I 119.2(5) . . ?
C13I C14I S18I 118.9(5) . . ?
C14I C15I C16I 119.4(6) . . ?
C14I C15I H15I 120.3 . . ?
C16I C15I H15I 120.3 . . ?
C17I C16I C15I 119.3(7) . . ?
C17I C16I C23I 118.7(6) . . ?
C15I C16I C23I 121.9(6) . . ?
C16I C17I C12I 122.3(6) . . ?
C16I C17I H17I 118.8 . . ?
C12I C17I H17I 118.8 . . ?
O22I C23I N24I 124.9(6) . . ?
O22I C23I C16I 115.6(6) . . ?
N24I C23I C16I 119.4(6) . . ?
N25I C26I C27I 116.4(6) . . ?
N25I C26I H26I 121.8 . . ?
C27I C26I H26I 121.8 . . ?
C28I C27I N32I 123.2(6) . . ?
C28I C27I C26I 124.0(6) . . ?
N32I C27I C26I 112.7(6) . . ?
C27I C28I C29I 117.9(7) . . ?
C27I C28I H28I 121.1 . . ?
C29I C28I H28I 121.1 . . ?
C30I C29I C28I 119.3(8) . . ?
C30I C29I H29I 120.3 . . ?
C28I C29I H29I 120.3 . . ?
C29I C30I C31I 120.9(8) . . ?
C29I C30I H30I 119.6 . . ?
C31I C30I H30I 119.6 . . ?
N32I C31I C30I 120.9(7) . . ?
N32I C31I H31I 119.5 . . ?
C30I C31I H31I 119.5 . . ?
C6I N1I C2I 119.5(9) . . ?
C6I N1I Zn9 112.3(6) . . ?
C2I N1I Zn9 127.4(8) . . ?
C7I N8I N9I 121.2(7) . . ?
C7I N8I Zn9 119.5(6) . . ?
N9I N8I Zn9 119.3(5) . . ?
C10I N9I N8I 108.9(6) . . ?
C23I N24I N25I 108.4(5) . . ?
C26I N25I N24I 125.8(6) . . ?
C26I N25I Cu10 117.6(5) . . ?
N24I N25I Cu10 116.7(4) . . ?
C31I N32I C27I 117.7(6) . . ?
C31I N32I Cu10 129.6(5) . . ?
C27I N32I Cu10 112.7(4) . . ?
C10I O11I Zn9 110.3(5) . . ?
S18I O19I Na8 126.7(4) . . ?
S18I O20I Na1 154.1(5) . . ?
S18I O20I Na3 87.4(3) . . ?
Na1 O20I Na3 113.6(2) . . ?
S18I O21I Na3 108.8(3) . . ?
C23I O22I Cu10 110.5(5) . . ?
O19I S18I O21I 112.6(4) . . ?
O19I S18I O20I 113.8(4) . . ?
O21I S18I O20I 110.8(4) . . ?
O19I S18I C14I 108.0(3) . . ?
O21I S18I C14I 105.2(3) . . ?
O20I S18I C14I 105.8(3) . . ?
N1J C2J C3J 125.3(7) . . ?
N1J C2J H2J 117.3 . . ?
C3J C2J H2J 117.3 . . ?
C2J C3J C4J 117.3(8) . . ?
C2J C3J H3J 121.3 . . ?
C4J C3J H3J 121.3 . . ?
C5J C4J C3J 118.4(7) . . ?
C5J C4J H4J 120.8 . . ?
C3J C4J H4J 120.8 . . ?
C4J C5J C6J 120.0(6) . . ?
C4J C5J H5J 120.0 . . ?
C6J C5J H5J 120.0 . . ?
C5J C6J N1J 122.2(7) . . ?
C5J C6J C7J 121.4(6) . . ?
N1J C6J C7J 116.4(6) . . ?
N8J C7J C6J 117.7(6) . . ?
N8J C7J H7J 121.1 . . ?
C6J C7J H7J 121.1 . . ?
O11J C10J N9J 120.4(7) . . ?
O11J C10J C12J 122.0(6) . . ?
N9J C10J C12J 117.6(6) . . ?
C13J C12J C17J 118.5(7) . . ?
C13J C12J C10J 118.3(6) . . ?
C17J C12J C10J 123.2(6) . . ?
C14J C13J C12J 120.2(7) . . ?
C14J C13J H13J 119.9 . . ?
C12J C13J H13J 119.9 . . ?
C13J C14J C15J 122.3(6) . . ?
C13J C14J S18J 120.0(5) . . ?
C15J C14J S18J 117.7(6) . . ?
C14J C15J C16J 118.1(7) . . ?
C14J C15J H15J 120.9 . . ?
C16J C15J H15J 120.9 . . ?
C17J C16J C15J 120.0(6) . . ?
C17J C16J C23J 117.8(6) . . ?
C15J C16J C23J 122.1(7) . . ?
C16J C17J C12J 120.9(6) . . ?
C16J C17J H17J 119.5 . . ?
C12J C17J H17J 119.5 . . ?
O22J C23J N24J 126.7(6) . . ?
O22J C23J C16J 116.5(6) . . ?
N24J C23J C16J 116.7(6) . . ?
N25J C26J C27J 117.8(7) . . ?
N25J C26J H26J 121.1 . . ?
C27J C26J H26J 121.1 . . ?
N32J C27J C28J 120.5(7) . . ?
N32J C27J C26J 116.3(7) . . ?
C28J C27J C26J 123.1(7) . . ?
C27J C28J C29J 120.3(8) . . ?
C27J C28J H28J 119.8 . . ?
C29J C28J H28J 119.8 . . ?
C28J C29J C30J 118.9(8) . . ?
C28J C29J H29J 120.6 . . ?
C30J C29J H29J 120.6 . . ?
C31J C30J C29J 116.6(8) . . ?
C31J C30J H30J 121.7 . . ?
C29J C30J H30J 121.7 . . ?
N32J C31J C30J 124.4(8) . . ?
N32J C31J H31J 117.8 . . ?
C30J C31J H31J 117.8 . . ?
C2J N1J C6J 116.8(6) . . ?
C2J N1J Cu10 131.3(4) . . ?
C6J N1J Cu10 111.9(4) . . ?
C7J N8J N9J 123.0(6) . . ?
C7J N8J Cu10 117.3(5) . . ?
N9J N8J Cu10 119.7(4) . . ?
N8J N9J C10J 127.1(6) . . ?
N8J N9J H9J 116.4 . . ?
C10J N9J H9J 116.4 . . ?
C23J N24J N25J 109.0(6) . . ?
C26J N25J N24J 120.6(6) . . ?
C26J N25J Zn11 121.2(5) . . ?
N24J N25J Zn11 118.0(5) . . ?
C31J N32J C27J 119.2(7) . . ?
C31J N32J Zn11 130.4(5) . . ?
C27J N32J Zn11 110.2(5) . . ?
S18J O19J Na10 166.9(6) . . ?
S18J O19J Na9B 97.9(5) . . ?
Na10 O19J Na9B 91.7(4) . . ?
S18J O21J Na9A 122.2(5) . . ?
S18J O21J Na9B 97.5(5) . . ?
C23J O22J Zn11 111.0(4) . . ?
O20J S18J O19J 116.8(5) . . ?
O20J S18J O21J 112.2(6) . . ?
O19J S18J O21J 109.1(5) . . ?
O20J S18J C14J 106.1(4) . . ?
O19J S18J C14J 106.9(4) . . ?
O21J S18J C14J 104.9(4) . . ?
N1K C2K C3K 122.5(8) . . ?
N1K C2K H2K 118.8 . . ?
C3K C2K H2K 118.8 . . ?
C4K C3K C2K 117.9(9) . . ?
C4K C3K H3K 121.1 . . ?
C2K C3K H3K 121.1 . . ?
C5K C4K C3K 119.8(8) . . ?
C5K C4K H4K 120.1 . . ?
C3K C4K H4K 120.1 . . ?
C6K C5K C4K 119.2(8) . . ?
C6K C5K H5K 120.4 . . ?
C4K C5K H5K 120.4 . . ?
N1K C6K C5K 121.6(7) . . ?
N1K C6K C7K 114.9(6) . . ?
C5K C6K C7K 123.5(7) . . ?
N8K C7K C6K 115.4(6) . . ?
N8K C7K H7K 122.3 . . ?
C6K C7K H7K 122.3 . . ?
O11K C10K N9K 126.4(7) . . ?
O11K C10K C12K 115.7(6) . . ?
N9K C10K C12K 117.9(6) . . ?
C17K C12K C13K 117.7(7) . . ?
C17K C12K C10K 118.4(6) . . ?
C13K C12K C10K 123.8(7) . . ?
C14K C13K C12K 119.2(7) . . ?
C14K C13K H13K 120.4 . . ?
C12K C13K H13K 120.4 . . ?
C13K C14K C15K 122.8(6) . . ?
C13K C14K S18K 120.4(6) . . ?
C15K C14K S18K 116.7(6) . . ?
C14K C15K C16K 119.1(7) . . ?
C14K C15K H15K 120.5 . . ?
C16K C15K H15K 120.5 . . ?
C17K C16K C15K 117.8(7) . . ?
C17K C16K C23K 117.8(6) . . ?
C15K C16K C23K 124.3(7) . . ?
C12K C17K C16K 123.4(6) . . ?
C12K C17K H17K 118.3 . . ?
C16K C17K H17K 118.3 . . ?
O22K C23K N24K 124.9(7) . . ?
O22K C23K C16K 117.1(7) . . ?
N24K C23K C16K 118.0(7) . . ?
N25K C26K C27K 117.8(8) . . ?
N25K C26K H26K 121.1 . . ?
C27K C26K H26K 121.1 . . ?
N32K C27K C28K 122.3(8) . . ?
N32K C27K C26K 115.2(7) . . ?
C28K C27K C26K 122.5(8) . . ?
C27K C28K C29K 119.3(9) . . ?
C27K C28K H28K 120.4 . . ?
C29K C28K H28K 120.4 . . ?
C30K C29K C28K 118.9(9) . . ?
C30K C29K H29K 120.6 . . ?
C28K C29K H29K 120.6 . . ?
C31K C30K C29K 118.3(9) . . ?
C31K C30K H30K 120.8 . . ?
C29K C30K H30K 120.8 . . ?
N32K C31K C30K 123.6(10) . . ?
N32K C31K H31K 118.2 . . ?
C30K C31K H31K 118.2 . . ?
C2K N1K C6K 119.1(7) . . ?
C2K N1K Zn11 127.8(5) . . ?
C6K N1K Zn11 113.0(5) . . ?
C7K N8K N9K 120.6(6) . . ?
C7K N8K Zn11 119.2(5) . . ?
N9K N8K Zn11 120.1(4) . . ?
C10K N9K N8K 106.9(6) . . ?
C23K N24K N25K 108.5(6) . . ?
C26K N25K N24K 122.4(7) . . ?
C26K N25K Zn12 118.7(6) . . ?
N24K N25K Zn12 118.8(5) . . ?
C31K N32K C27K 117.6(7) . . ?
C31K N32K Zn12 131.2(6) . . ?
C27K N32K Zn12 111.2(5) . . ?
C10K O11K Zn11 111.2(5) . . ?
S18K O21K Na3 148.8(4) . . ?
C23K O22K Zn12 112.6(5) . . ?
O19K S18K O20K 112.1(7) . . ?
O19K S18K O21K 113.5(6) . . ?
O20K S18K O21K 112.8(6) . . ?
O19K S18K C14K 104.9(5) . . ?
O20K S18K C14K 105.5(5) . . ?
O21K S18K C14K 107.2(4) . . ?
N1L C2L C3L 121.8(12) . . ?
N1L C2L H2L 119.1 . . ?
C3L C2L H2L 119.1 . . ?
C4L C3L C2L 118.8(12) . . ?
C4L C3L H3L 120.6 . . ?
C2L C3L H3L 120.6 . . ?
C3L C4L C5L 118.8(10) . . ?
C3L C4L H4L 120.6 . . ?
C5L C4L H4L 120.6 . . ?
C6L C5L C4L 118.3(12) . . ?
C6L C5L H5L 120.8 . . ?
C4L C5L H5L 120.8 . . ?
N1L C6L C5L 121.9(11) . . ?
N1L C6L C7L 115.5(9) . . ?
C5L C6L C7L 122.6(11) . . ?
N8L C7L C6L 117.7(10) . . ?
N8L C7L H7L 121.1 . . ?
C6L C7L H7L 121.1 . . ?
O11L C10L N9L 127.4(8) . . ?
O11L C10L C12L 117.0(8) . . ?
N9L C10L C12L 115.6(7) . . ?
C17L C12L C13L 118.0(8) . . ?
C17L C12L C10L 117.0(7) . . ?
C13L C12L C10L 124.7(9) . . ?
C14L C13L C12L 119.7(10) . . ?
C14L C13L H13L 120.1 . . ?
C12L C13L H13L 120.1 . . ?
C13L C14L C15L 123.4(8) . . ?
C13L C14L S18L 119.9(8) . . ?
C15L C14L S18L 116.7(7) . . ?
C16L C15L C14L 117.5(9) . . ?
C16L C15L H15L 121.3 . . ?
C14L C15L H15L 121.3 . . ?
C15L C16L C17L 118.6(9) . . ?
C15L C16L C23L 123.0(9) . . ?
C17L C16L C23L 118.3(8) . . ?
C12L C17L C16L 122.8(8) . . ?
C12L C17L H17L 118.6 . . ?
C16L C17L H17L 118.6 . . ?
O22L C23L N24L 126.4(9) . . ?
O22L C23L C16L 116.3(8) . . ?
N24L C23L C16L 117.2(8) . . ?
N25L C26L C27L 114.6(8) . . ?
N25L C26L H26L 122.7 . . ?
C27L C26L H26L 122.7 . . ?
N32L C27L C28L 122.9(10) . . ?
N32L C27L C26L 115.4(9) . . ?
C28L C27L C26L 121.7(9) . . ?
C29L C28L C27L 118.2(11) . . ?
C29L C28L H28L 120.9 . . ?
C27L C28L H28L 120.9 . . ?
C28L C29L C30L 117.9(12) . . ?
C28L C29L H29L 121.1 . . ?
C30L C29L H29L 121.1 . . ?
C31L C30L C29L 120.0(12) . . ?
C31L C30L H30L 120.0 . . ?
C29L C30L H30L 120.0 . . ?
N32L C31L C30L 122.9(11) . . ?
N32L C31L H31L 118.5 . . ?
C30L C31L H31L 118.5 . . ?
C2L N1L C6L 119.3(9) . . ?
C2L N1L Zn12 128.7(8) . . ?
C6L N1L Zn12 111.5(6) . . ?
C7L N8L N9L 122.1(9) . . ?
C7L N8L Zn12 118.7(7) . . ?
N9L N8L Zn12 119.1(6) . . ?
C10L N9L N8L 108.0(7) . . ?
C23L N24L N25L 107.4(7) . . ?
C26L N25L N24L 121.4(8) . . ?
C26L N25L Zn9 120.4(7) . . ?
N24L N25L Zn9 118.2(6) . . ?
C31L N32L C27L 117.9(9) . . ?
C31L N32L Zn9 129.3(7) . . ?
C27L N32L Zn9 112.6(7) . . ?
C10L O11L Zn12 110.5(6) . . ?
S18L O19L Na10 128.8(8) . . ?
C23L O22L Zn9 111.4(6) . . ?
O20L S18L O21L 121.5(10) . . ?
O20L S18L O19L 104.5(9) . . ?
O21L S18L O19L 109.0(9) . . ?
O20L S18L C14L 109.2(6) . . ?
O21L S18L C14L 106.9(6) . . ?
O19L S18L C14L 104.5(7) . . ?
N1M C2M C3M 123.9(8) . . ?
N1M C2M H2M 118.1 . . ?
C3M C2M H2M 118.1 . . ?
C2M C3M C4M 118.0(8) . . ?
C2M C3M H3M 121.0 . . ?
C4M C3M H3M 121.0 . . ?
C3M C4M C5M 119.5(8) . . ?
C3M C4M H4M 120.3 . . ?
C5M C4M H4M 120.3 . . ?
C6M C5M C4M 118.7(8) . . ?
C6M C5M H5M 120.7 . . ?
C4M C5M H5M 120.7 . . ?
N1M C6M C5M 121.5(7) . . ?
N1M C6M C7M 115.6(6) . . ?
C5M C6M C7M 122.8(7) . . ?
N8M C7M C6M 116.1(6) . . ?
N8M C7M H7M 122.0 . . ?
C6M C7M H7M 122.0 . . ?
O11M C10M N9M 125.5(6) . . ?
O11M C10M C12M 117.2(6) . . ?
N9M C10M C12M 117.2(6) . . ?
C13M C12M C17M 117.6(6) . . ?
C13M C12M C10M 123.7(6) . . ?
C17M C12M C10M 118.7(6) . . ?
C14M C13M C12M 120.7(6) . . ?
C14M C13M H13M 119.6 . . ?
C12M C13M H13M 119.6 . . ?
C13M C14M C15M 120.8(6) . . ?
C13M C14M S18M 118.4(5) . . ?
C15M C14M S18M 120.7(5) . . ?
C16M C15M C14M 119.6(6) . . ?
C16M C15M H15M 120.2 . . ?
C14M C15M H15M 120.2 . . ?
C15M C16M C17M 119.3(6) . . ?
C15M C16M C23M 124.4(6) . . ?
C17M C16M C23M 116.3(6) . . ?
C16M C17M C12M 122.0(6) . . ?
C16M C17M H17M 119.0 . . ?
C12M C17M H17M 119.0 . . ?
O22M C23M N24M 126.5(7) . . ?
O22M C23M C16M 117.9(6) . . ?
N24M C23M C16M 115.5(6) . . ?
N25M C26M C27M 114.7(7) . . ?
N25M C26M H26M 122.7 . . ?
C27M C26M H26M 122.7 . . ?
N32M C27M C28M 120.7(8) . . ?
N32M C27M C26M 117.6(8) . . ?
C28M C27M C26M 121.6(8) . . ?
C29M C28M C27M 118.0(10) . . ?
C29M C28M H28M 121.0 . . ?
C27M C28M H28M 121.0 . . ?
C30M C29M C28M 122.3(10) . . ?
C30M C29M H29M 118.8 . . ?
C28M C29M H29M 118.8 . . ?
C29M C30M C31M 117.9(10) . . ?
C29M C30M H30M 121.0 . . ?
C31M C30M H30M 121.0 . . ?
N32M C31M C30M 119.5(9) . . ?
N32M C31M H31M 120.2 . . ?
C30M C31M H31M 120.2 . . ?
C2M N1M C6M 118.4(7) . . ?
C2M N1M Zn13 129.5(5) . . ?
C6M N1M Zn13 112.1(5) . . ?
C7M N8M N9M 121.6(6) . . ?
C7M N8M Zn13 119.1(5) . . ?
N9M N8M Zn13 119.3(4) . . ?
C10M N9M N8M 108.3(5) . . ?
C23M N24M N25M 107.5(6) . . ?
C26M N25M N24M 122.3(6) . . ?
C26M N25M Zn14 119.7(5) . . ?
N24M N25M Zn14 117.9(5) . . ?
C27M N32M C31M 121.4(8) . . ?
C27M N32M Zn14 111.9(5) . . ?
C31M N32M Zn14 126.5(6) . . ?
C10M O11M Zn13 111.3(4) . . ?
S18M O20M Na7 119.5(4) . . ?
S18M O21M Na2 154.6(3) . . ?
C23M O22M Zn14 112.5(5) . . ?
O21M S18M O20M 113.0(4) . . ?
O21M S18M O19M 112.3(4) . . ?
O20M S18M O19M 112.4(5) . . ?
O21M S18M C14M 106.0(3) . . ?
O20M S18M C14M 106.0(3) . . ?
O19M S18M C14M 106.5(4) . . ?
N1N C2N C3N 120.6(10) . . ?
N1N C2N H2N 119.7 . . ?
C3N C2N H2N 119.7 . . ?
C4N C3N C2N 121.4(11) . . ?
C4N C3N H3N 119.3 . . ?
C2N C3N H3N 119.3 . . ?
C3N C4N C5N 118.7(10) . . ?
C3N C4N H4N 120.6 . . ?
C5N C4N H4N 120.6 . . ?
C6N C5N C4N 118.8(10) . . ?
C6N C5N H5N 120.6 . . ?
C4N C5N H5N 120.6 . . ?
N1N C6N C5N 120.6(8) . . ?
N1N C6N C7N 116.5(8) . . ?
C5N C6N C7N 122.9(9) . . ?
N8N C7N C6N 118.2(8) . . ?
N8N C7N H7N 120.9 . . ?
C6N C7N H7N 120.9 . . ?
O11N C10N N9N 126.0(7) . . ?
O11N C10N C12N 117.2(7) . . ?
N9N C10N C12N 116.6(6) . . ?
C17N C12N C13N 119.2(7) . . ?
C17N C12N C10N 117.9(6) . . ?
C13N C12N C10N 122.8(7) . . ?
C14N C13N C12N 119.4(7) . . ?
C14N C13N H13N 120.3 . . ?
C12N C13N H13N 120.3 . . ?
C13N C14N C15N 122.5(6) . . ?
C13N C14N S18N 118.0(6) . . ?
C15N C14N S18N 119.2(5) . . ?
C14N C15N C16N 119.7(7) . . ?
C14N C15N H15N 120.1 . . ?
C16N C15N H15N 120.1 . . ?
C17N C16N C15N 116.6(7) . . ?
C17N C16N C23N 118.1(6) . . ?
C15N C16N C23N 125.1(7) . . ?
C12N C17N C16N 122.6(7) . . ?
C12N C17N H17N 118.7 . . ?
C16N C17N H17N 118.7 . . ?
O22N C23N N24N 123.9(8) . . ?
O22N C23N C16N 118.1(7) . . ?
N24N C23N C16N 117.8(6) . . ?
N25N C26N C27N 118.0(8) . . ?
N25N C26N H26N 121.0 . . ?
C27N C26N H26N 121.0 . . ?
C28N C27N N32N 120.9(10) . . ?
C28N C27N C26N 125.4(10) . . ?
N32N C27N C26N 113.7(9) . . ?
C27N C28N C29N 123.4(14) . . ?
C27N C28N H28N 118.3 . . ?
C29N C28N H28N 118.3 . . ?
C28N C29N C30N 116.7(14) . . ?
C28N C29N H29N 121.7 . . ?
C30N C29N H29N 121.7 . . ?
C31N C30N C29N 115.5(13) . . ?
C31N C30N H30N 122.2 . . ?
C29N C30N H30N 122.2 . . ?
N32N C31N C30N 126.5(14) . . ?
N32N C31N H31N 116.7 . . ?
C30N C31N H31N 116.7 . . ?
C6N N1N C2N 119.8(8) . . ?
C6N N1N Zn14 110.4(6) . . ?
C2N N1N Zn14 129.6(7) . . ?
C7N N8N N9N 122.1(7) . . ?
C7N N8N Zn14 119.3(6) . . ?
N9N N8N Zn14 118.7(5) . . ?
C10N N9N N8N 108.8(6) . . ?
C23N N24N N25N 108.4(6) . . ?
C26N N25N N24N 122.2(7) . . ?
C26N N25N Zn15 118.9(6) . . ?
N24N N25N Zn15 118.7(5) . . ?
C31N N32N C27N 116.6(11) . . ?
C31N N32N Zn15 130.4(9) . . ?
C27N N32N Zn15 112.6(7) . . ?
C10N O11N Zn14 111.7(5) . . ?
S18N O19N Na12 122.8(5) . . ?
S18N O20N Na5 130.5(4) . . ?
S18N O20N Na4 92.7(3) . . ?
Na5 O20N Na4 92.69(19) . . ?
S18N O21N Na11 154.4(5) . . ?
S18N O21N Na4 99.3(3) . . ?
Na11 O21N Na4 84.2(3) . . ?
C23N O22N Zn15 113.1(5) . . ?
O20N S18N O21N 111.8(4) . . ?
O20N S18N O19N 115.1(4) . . ?
O21N S18N O19N 110.7(4) . . ?
O20N S18N C14N 105.6(4) . . ?
O21N S18N C14N 107.1(4) . . ?
O19N S18N C14N 106.0(3) . . ?
N1O C2O C3O 122.2(14) . . ?
N1O C2O H2O 118.9 . . ?
C3O C2O H2O 118.9 . . ?
C4O C3O C2O 118.0(15) . . ?
C4O C3O H3O 121.0 . . ?
C2O C3O H3O 121.0 . . ?
C3O C4O C5O 120.2(17) . . ?
C3O C4O H4O 119.9 . . ?
C5O C4O H4O 119.9 . . ?
C4O C5O C6O 120.0(15) . . ?
C4O C5O H5O 120.0 . . ?
C6O C5O H5O 120.0 . . ?
N1O C6O C5O 123.0(11) . . ?
N1O C6O C7O 115.0(10) . . ?
C5O C6O C7O 121.9(11) . . ?
N8O C7O C6O 116.0(10) . . ?
N8O C7O H7O 122.0 . . ?
C6O C7O H7O 122.0 . . ?
O11O C10O N9O 126.6(8) . . ?
O11O C10O C12O 115.7(8) . . ?
N9O C10O C12O 117.6(7) . . ?
C17O C12O C13O 120.0(7) . . ?
C17O C12O C10O 117.9(6) . . ?
C13O C12O C10O 122.1(8) . . ?
C14O C13O C12O 116.7(8) . . ?
C14O C13O H13O 121.7 . . ?
C12O C13O H13O 121.7 . . ?
C13O C14O C15O 123.6(6) . . ?
C13O C14O S18O 119.2(6) . . ?
C15O C14O S18O 117.2(6) . . ?
C14O C15O C16O 118.5(8) . . ?
C14O C15O H15O 120.8 . . ?
C16O C15O H15O 120.8 . . ?
C17O C16O C15O 118.5(8) . . ?
C17O C16O C23O 120.7(6) . . ?
C15O C16O C23O 120.7(8) . . ?
C16O C17O C12O 122.6(6) . . ?
C16O C17O H17O 118.7 . . ?
C12O C17O H17O 118.7 . . ?
O22O C23O N24O 122.7(8) . . ?
O22O C23O C16O 119.4(7) . . ?
N24O C23O C16O 117.9(6) . . ?
N25O C26O C27O 114.3(6) . . ?
N25O C26O H26O 122.9 . . ?
C27O C26O H26O 122.9 . . ?
C28O C27O N32O 122.0(8) . . ?
C28O C27O C26O 124.9(7) . . ?
N32O C27O C26O 113.0(7) . . ?
C27O C28O C29O 117.8(9) . . ?
C27O C28O H28O 121.1 . . ?
C29O C28O H28O 121.1 . . ?
C30O C29O C28O 119.2(10) . . ?
C30O C29O H29O 120.4 . . ?
C28O C29O H29O 120.4 . . ?
C31O C30O C29O 118.0(12) . . ?
C31O C30O H30O 121.0 . . ?
C29O C30O H30O 121.0 . . ?
N32O C31O C30O 124.0(11) . . ?
N32O C31O H31O 118.0 . . ?
C30O C31O H31O 118.0 . . ?
C6O N1O C2O 116.6(12) . . ?
C6O N1O Zn15 113.2(7) . . ?
C2O N1O Zn15 129.5(9) . . ?
C7O N8O N9O 122.1(8) . . ?
C7O N8O Zn15 121.2(7) . . ?
N9O N8O Zn15 116.5(6) . . ?
C10O N9O N8O 110.2(7) . . ?
C23O N24O N25O 108.8(6) . . ?
C26O N25O N24O 121.6(6) . . ?
C26O N25O Cu16 119.5(6) . . ?
N24O N25O Cu16 118.7(5) . . ?
C31O N32O C27O 118.8(9) . . ?
C31O N32O Cu16 128.9(7) . . ?
C27O N32O Cu16 112.2(6) . . ?
C10O O11O Zn15 110.3(6) . . ?
S18O O19O Na2 122.2(4) . . ?
S18O O19O Na7 91.1(3) . . ?
Na2 O19O Na7 95.7(2) . . ?
S18O O20O Na7 102.2(4) . . ?
S18O O21O Na6 122.7(4) . . ?
C23O O22O Cu16 110.8(6) . . ?
O19O S18O O21O 115.9(4) . . ?
O19O S18O O20O 111.7(4) . . ?
O21O S18O O20O 110.1(4) . . ?
O19O S18O C14O 106.8(4) . . ?
O21O S18O C14O 104.2(4) . . ?
O20O S18O C14O 107.5(4) . . ?
N1P C2P C3P 121.3(7) . . ?
N1P C2P H2P 119.3 . . ?
C3P C2P H2P 119.3 . . ?
C4P C3P C2P 121.1(8) . . ?
C4P C3P H3P 119.4 . . ?
C2P C3P H3P 119.4 . . ?
C3P C4P C5P 118.6(7) . . ?
C3P C4P H4P 120.7 . . ?
C5P C4P H4P 120.7 . . ?
C6P C5P C4P 117.8(7) . . ?
C6P C5P H5P 121.1 . . ?
C4P C5P H5P 121.1 . . ?
N1P C6P C5P 122.8(7) . . ?
N1P C6P C7P 116.5(6) . . ?
C5P C6P C7P 120.7(6) . . ?
N8P C7P C6P 119.9(6) . . ?
N8P C7P H7P 120.1 . . ?
C6P C7P H7P 120.1 . . ?
O11P C10P N9P 121.7(7) . . ?
O11P C10P C12P 121.5(6) . . ?
N9P C10P C12P 116.8(6) . . ?
C17P C12P C13P 118.8(7) . . ?
C17P C12P C10P 125.5(6) . . ?
C13P C12P C10P 115.6(6) . . ?
C14P C13P C12P 118.8(7) . . ?
C14P C13P H13P 120.6 . . ?
C12P C13P H13P 120.6 . . ?
C13P C14P C15P 122.3(6) . . ?
C13P C14P S18P 118.9(6) . . ?
C15P C14P S18P 118.8(7) . . ?
C14P C15P C16P 118.6(8) . . ?
C14P C15P H15P 120.7 . . ?
C16P C15P H15P 120.7 . . ?
C17P C16P C15P 118.6(7) . . ?
C17P C16P C23P 119.4(6) . . ?
C15P C16P C23P 121.9(7) . . ?
C12P C17P C16P 122.8(6) . . ?
C12P C17P H17P 118.6 . . ?
C16P C17P H17P 118.6 . . ?
O22P C23P N24P 126.5(7) . . ?
O22P C23P C16P 117.9(6) . . ?
N24P C23P C16P 115.6(6) . . ?
N25P C26P C27P 119.8(8) . . ?
N25P C26P H26P 120.1 . . ?
C27P C26P H26P 120.1 . . ?
C28P C27P N32P 121.4(9) . . ?
C28P C27P C26P 124.0(9) . . ?
N32P C27P C26P 114.2(7) . . ?
C27P C28P C29P 119.7(10) . . ?
C27P C28P H28P 120.2 . . ?
C29P C28P H28P 120.2 . . ?
C30P C29P C28P 118.8(10) . . ?
C30P C29P H29P 120.6 . . ?
C28P C29P H29P 120.6 . . ?
C29P C30P C31P 120.9(10) . . ?
C29P C30P H30P 119.5 . . ?
C31P C30P H30P 119.5 . . ?
N32P C31P C30P 120.1(9) . . ?
N32P C31P H31P 119.9 . . ?
C30P C31P H31P 119.9 . . ?
C2P N1P C6P 118.3(6) . . ?
C2P N1P Cu16 125.4(5) . . ?
C6P N1P Cu16 116.3(5) . . ?
C7P N8P N9P 120.9(6) . . ?
C7P N8P Cu16 109.6(5) . . ?
N9P N8P Cu16 128.9(5) . . ?
N8P N9P C10P 128.3(7) . . ?
N8P N9P H9P 115.9 . . ?
C10P N9P H9P 115.9 . . ?
C23P N24P N25P 109.4(6) . . ?
C26P N25P N24P 121.1(7) . . ?
C26P N25P Zn13 120.4(6) . . ?
N24P N25P Zn13 118.5(4) . . ?
C31P N32P C27P 118.7(7) . . ?
C31P N32P Zn13 130.0(6) . . ?
C27P N32P Zn13 111.0(6) . . ?
S18P O19P Na12 157.8(9) . . ?
C23P O22P Zn13 110.3(5) . . ?
O19P S18P O20P 119.1(9) . . ?
O19P S18P O21P 109.4(8) . . ?
O20P S18P O21P 109.1(9) . . ?
O19P S18P C14P 105.2(5) . . ?
O20P S18P C14P 107.2(5) . . ?
O21P S18P C14P 106.0(5) . . ?
O21E Na1 O20I 92.6(2) . . ?
O21E Na1 O19G 90.6(2) . . ?
O20I Na1 O19G 85.4(2) . . ?
O21E Na1 O5 173.5(3) . . ?
O20I Na1 O5 90.3(3) . . ?
O19G Na1 O5 95.4(2) . . ?
O21E Na1 O1 93.4(2) . . ?
O20I Na1 O1 94.5(2) . . ?
O19G Na1 O1 176.0(2) . . ?
O5 Na1 O1 80.6(2) . . ?
O21E Na1 O2 98.6(2) . . ?
O20I Na1 O2 168.8(3) . . ?
O19G Na1 O2 93.9(2) . . ?
O5 Na1 O2 78.5(2) . . ?
O1 Na1 O2 85.38(18) . . ?
O21M Na2 O20A 92.9(2) . . ?
O21M Na2 O2 97.1(2) . . ?
O20A Na2 O2 100.8(2) . . ?
O21M Na2 O19O 87.3(2) . . ?
O20A Na2 O19O 84.2(2) . . ?
O2 Na2 O19O 173.1(2) . . ?
O21M Na2 O1 100.5(2) . . ?
O20A Na2 O1 162.8(2) . . ?
O2 Na2 O1 88.32(18) . . ?
O19O Na2 O1 85.6(2) . . ?
O21M Na2 O5 175.5(2) . . ?
O20A Na2 O5 89.8(2) . . ?
O2 Na2 O5 78.9(2) . . ?
O19O Na2 O5 96.6(2) . . ?
O1 Na2 O5 77.64(19) . . ?
O21G Na3 O3 126.2(3) . . ?
O21G Na3 O1T 90.6(3) . . ?
O3 Na3 O1T 81.2(3) . . ?
O21G Na3 O21K 108.0(3) . . ?
O3 Na3 O21K 122.6(2) . . ?
O1T Na3 O21K 80.6(3) . . ?
O21G Na3 O21I 111.5(3) . . ?
O3 Na3 O21I 94.4(2) . . ?
O1T Na3 O21I 154.7(3) . . ?
O21K Na3 O21I 80.9(2) . . ?
O21G Na3 O20I 79.3(2) . . ?
O3 Na3 O20I 81.5(2) . . ?
O1T Na3 O20I 149.0(3) . . ?
O21K Na3 O20I 130.3(2) . . ?
O21I Na3 O20I 52.32(17) . . ?
O10 Na4 O19F 160.0(3) . 1_565 ?
O10 Na4 O4 89.8(3) . . ?
O19F Na4 O4 83.8(3) 1_565 . ?
O10 Na4 O19H 92.4(3) . 1_565 ?
O19F Na4 O19H 81.7(3) 1_565 1_565 ?
O4 Na4 O19H 143.4(2) . 1_565 ?
O10 Na4 O21N 109.2(3) . . ?
O19F Na4 O21N 89.6(3) 1_565 . ?
O4 Na4 O21N 127.1(2) . . ?
O19H Na4 O21N 86.3(2) 1_565 . ?
O10 Na4 O20N 90.8(3) . . ?
O19F Na4 O20N 105.8(2) 1_565 . ?
O4 Na4 O20N 75.5(2) . . ?
O19H Na4 O20N 141.0(2) 1_565 . ?
O21N Na4 O20N 56.13(18) . . ?
O20N Na5 O28 87.6(4) . . ?
O20N Na5 O9 177.7(3) . . ?
O28 Na5 O9 90.3(4) . . ?
O20N Na5 O20F 84.6(2) . 1_565 ?
O28 Na5 O20F 92.2(7) . 1_565 ?
O9 Na5 O20F 96.5(3) . 1_565 ?
O20N Na5 O4 80.5(2) . . ?
O28 Na5 O4 167.6(4) . . ?
O9 Na5 O4 101.5(3) . . ?
O20F Na5 O4 90.0(2) 1_565 . ?
O20N Na5 O13 91.4(3) . . ?
O28 Na5 O13 94.1(8) . . ?
O9 Na5 O13 87.8(3) . . ?
O20F Na5 O13 172.4(3) 1_565 . ?
O4 Na5 O13 83.0(3) . . ?
O20C Na6 O21O 100.8(3) . . ?
O20C Na6 O8 126.6(3) . . ?
O21O Na6 O8 115.4(3) . . ?
O20C Na6 O21A 85.1(3) . . ?
O21O Na6 O21A 124.1(3) . . ?
O8 Na6 O21A 103.2(2) . . ?
O20C Na6 O20A 132.0(3) . . ?
O21O Na6 O20A 85.0(2) . . ?
O8 Na6 O20A 90.8(2) . . ?
O21A Na6 O20A 54.55(17) . . ?
O20C Na6 O21 84.7(4) . . ?
O21O Na6 O21 80.0(3) . . ?
O8 Na6 O21 65.8(3) . . ?
O21A Na6 O21 155.3(3) . . ?
O20A Na6 O21 142.6(3) . . ?
O11 Na7 O20M 88.8(3) . . ?
O11 Na7 O19A 135.5(3) . . ?
O20M Na7 O19A 97.7(3) . . ?
O11 Na7 O20O 89.9(3) . . ?
O20M Na7 O20O 153.6(3) . . ?
O19A Na7 O20O 101.6(3) . . ?
O11 Na7 O19O 108.7(3) . . ?
O20M Na7 O19O 101.2(3) . . ?
O19A Na7 O19O 113.0(2) . . ?
O20O Na7 O19O 54.6(2) . . ?
O22 Na8 O20E 89.1(4) . . ?
O22 Na8 O20G 82.8(4) . . ?
O20E Na8 O20G 132.2(4) . . ?
O22 Na8 O19I 166.8(5) . . ?
O20E Na8 O19I 94.7(3) . . ?
O20G Na8 O19I 103.6(3) . . ?
O22 Na8 O36 89.9(7) . . ?
O20E Na8 O36 135.0(7) . . ?
O20G Na8 O36 92.2(7) . . ?
O19I Na8 O36 78.5(7) . . ?
O21J Na9A O20D 171.8(5) . 1_565 ?
O21J Na9A O99A 90.0(7) . . ?
O20D Na9A O99A 98.2(7) 1_565 . ?
O21J Na9A O15 94.0(4) . . ?
O20D Na9A O15 82.7(3) 1_565 . ?
O99A Na9A O15 109.7(8) . . ?
O21J Na9A O7 98.2(3) . . ?
O20D Na9A O7 80.8(3) 1_565 . ?
O99A Na9A O7 101.9(7) . . ?
O15 Na9A O7 146.0(4) . . ?
O15 Na9B O20D 89.7(5) . 1_565 ?
O15 Na9B O19B 77.8(5) . 1_565 ?
O20D Na9B O19B 99.4(4) 1_565 1_565 ?
O15 Na9B O19J 113.0(5) . . ?
O20D Na9B O19J 156.8(6) 1_565 . ?
O19B Na9B O19J 82.0(4) 1_565 . ?
O15 Na9B O21J 93.1(5) . . ?
O20D Na9B O21J 132.0(5) 1_565 . ?
O19B Na9B O21J 128.0(5) 1_565 . ?
O19J Na9B O21J 54.6(3) . . ?
O15 Na9B O7 158.1(6) . . ?
O20D Na9B O7 75.7(4) 1_565 . ?
O19B Na9B O7 120.2(5) 1_565 . ?
O19J Na9B O7 83.5(4) . . ?
O21J Na9B O7 85.0(3) . . ?
O15 Na9B O13 141.4(5) . . ?
O20D Na9B O13 92.1(4) 1_565 . ?
O19B Na9B O13 63.9(4) 1_565 . ?
O19J Na9B O13 67.6(4) . . ?
O21J Na9B O13 113.5(4) . . ?
O7 Na9B O13 56.9(3) . . ?
O19L Na10 O13 120.6(6) . . ?
O19L Na10 O19J 103.3(5) . . ?
O13 Na10 O19J 86.0(4) . . ?
O19L Na10 O21B 104.4(5) . 1_565 ?
O13 Na10 O21B 123.4(4) . 1_565 ?
O19J Na10 O21B 116.5(4) . 1_565 ?
O19L Na10 O19B 161.7(5) . 1_565 ?
O13 Na10 O19B 75.4(4) . 1_565 ?
O19J Na10 O19B 85.8(4) . 1_565 ?
O21B Na10 O19B 57.3(3) 1_565 1_565 ?
O29 Na11 O21N 168.7(6) . . ?
O29 Na11 O38 124.3(7) . 1_565 ?
O21N Na11 O38 64.7(5) . 1_565 ?
O29 Na11 O21F 89.0(5) . 1_565 ?
O21N Na11 O21F 92.4(4) . 1_565 ?
O38 Na11 O21F 53.5(5) 1_565 1_565 ?
O29 Na11 O19H 86.0(4) . 1_565 ?
O21N Na11 O19H 83.9(3) . 1_565 ?
O38 Na11 O19H 147.2(6) 1_565 1_565 ?
O21F Na11 O19H 123.3(4) 1_565 1_565 ?
O29 Na11 O19F 90.2(6) . 1_565 ?
O21N Na11 O19F 81.7(3) . 1_565 ?
O38 Na11 O19F 94.9(5) 1_565 1_565 ?
O21F Na11 O19F 53.2(2) 1_565 1_565 ?
O19H Na11 O19F 70.4(3) 1_565 1_565 ?
O19P Na12 O38 76.4(8) . 1_565 ?
O19P Na12 O19N 113.1(7) . . ?
O38 Na12 O19N 71.2(7) 1_565 . ?
O19P Na12 O20F 147.7(7) . 1_565 ?
O38 Na12 O20F 94.3(7) 1_565 1_565 ?
O19N Na12 O20F 92.1(5) . 1_565 ?
O19P Na12 O21F 96.2(6) . 1_565 ?
O38 Na12 O21F 52.6(6) 1_565 1_565 ?
O19N Na12 O21F 107.0(5) . 1_565 ?
O20F Na12 O21F 55.7(3) 1_565 1_565 ?
Na1 O1 Na2 82.15(17) . . ?
Na2 O2 Na1 82.00(18) . . ?
Na4 O4 Na5 96.3(2) . . ?
Na1 O5 Na2 81.4(2) . . ?
Na10 O13 Na5 101.7(5) . . ?
Na10 O13 Na9B 82.3(4) . . ?
Na5 O13 Na9B 173.8(5) . . ?
Na12 O38 Na11 127.1(10) 1_545 1_545 ?
O1S C1S N1S 121.3(13) . . ?
O1S C1S H1S 119.3 . . ?
N1S C1S H1S 119.3 . . ?
N1S C2S H2S1 109.5 . . ?
N1S C2S H2S2 109.5 . . ?
H2S1 C2S H2S2 109.5 . . ?
N1S C2S H2S3 109.5 . . ?
H2S1 C2S H2S3 109.5 . . ?
H2S2 C2S H2S3 109.5 . . ?
N1S C3S H3S1 109.5 . . ?
N1S C3S H3S2 109.5 . . ?
H3S1 C3S H3S2 109.5 . . ?
N1S C3S H3S3 109.5 . . ?
H3S1 C3S H3S3 109.5 . . ?
H3S2 C3S H3S3 109.5 . . ?
C1S N1S C2S 124.0(9) . . ?
C1S N1S C3S 119.8(10) . . ?
C2S N1S C3S 115.3(10) . . ?
O1T C1T N1T 124.9(13) . . ?
O1T C1T H1T 117.6 . . ?
N1T C1T H1T 117.6 . . ?
N1T C2T H2T1 109.5 . . ?
N1T C2T H2T2 109.5 . . ?
H2T1 C2T H2T2 109.5 . . ?
N1T C2T H2T3 109.5 . . ?
H2T1 C2T H2T3 109.5 . . ?
H2T2 C2T H2T3 109.5 . . ?
N1T C3T H3T1 109.5 . . ?
N1T C3T H3T2 109.5 . . ?
H3T1 C3T H3T2 109.5 . . ?
N1T C3T H3T3 109.5 . . ?
H3T1 C3T H3T3 109.5 . . ?
H3T2 C3T H3T3 109.5 . . ?
C1T N1T C2T 123.4(12) . . ?
C1T N1T C3T 121.4(13) . . ?
C2T N1T C3T 114.7(13) . . ?
C1T O1T Na3 114.0(9) . . ?

loop_
_geom_torsion_atom_site_label_1
_geom_torsion_atom_site_label_2
_geom_torsion_atom_site_label_3
_geom_torsion_atom_site_label_4
_geom_torsion
_geom_torsion_site_symmetry_1
_geom_torsion_site_symmetry_2
_geom_torsion_site_symmetry_3
_geom_torsion_site_symmetry_4
_geom_torsion_publ_flag
N1A C2A C3A C4A -3.7(18) . . . . ?
C2A C3A C4A C5A 6(2) . . . . ?
C3A C4A C5A C6A -4(2) . . . . ?
C4A C5A C6A N1A 0(2) . . . . ?
C4A C5A C6A C7A 178.6(13) . . . . ?
N1A C6A C7A N8A 0.6(13) . . . . ?
C5A C6A C7A N8A -177.8(10) . . . . ?
O11A C10A C12A C13A 178.9(7) . . . . ?
N9A C10A C12A C13A 0.0(11) . . . . ?
O11A C10A C12A C17A -0.8(10) . . . . ?
N9A C10A C12A C17A -179.6(6) . . . . ?
C17A C12A C13A C14A 1.7(10) . . . . ?
C10A C12A C13A C14A -177.9(7) . . . . ?
C12A C13A C14A C15A -1.1(10) . . . . ?
C12A C13A C14A S18A 174.8(5) . . . . ?
C13A C14A C15A C16A 0.6(10) . . . . ?
S18A C14A C15A C16A -175.3(5) . . . . ?
C14A C15A C16A C17A -0.8(9) . . . . ?
C14A C15A C16A C23A 178.1(6) . . . . ?
C13A C12A C17A C16A -1.9(10) . . . . ?
C10A C12A C17A C16A 177.7(6) . . . . ?
C15A C16A C17A C12A 1.5(9) . . . . ?
C23A C16A C17A C12A -177.5(6) . . . . ?
C15A C16A C23A O22A -156.5(6) . . . . ?
C17A C16A C23A O22A 22.4(9) . . . . ?
C15A C16A C23A N24A 21.1(9) . . . . ?
C17A C16A C23A N24A -160.0(6) . . . . ?
N25A C26A C27A C28A 178.7(7) . . . . ?
N25A C26A C27A N32A 3.5(9) . . . . ?
N32A C27A C28A C29A 1.3(12) . . . . ?
C26A C27A C28A C29A -173.6(8) . . . . ?
C27A C28A C29A C30A -0.9(13) . . . . ?
C28A C29A C30A C31A 0.1(14) . . . . ?
C29A C30A C31A N32A 0.3(14) . . . . ?
C5A C6A N1A C2A 2.4(15) . . . . ?
C7A C6A N1A C2A -176.2(9) . . . . ?
C5A C6A N1A Zn1 178.2(9) . . . . ?
C7A C6A N1A Zn1 -0.3(10) . . . . ?
C3A C2A N1A C6A -0.5(15) . . . . ?
C3A C2A N1A Zn1 -175.6(8) . . . . ?
C6A C7A N8A N9A 177.1(7) . . . . ?
C6A C7A N8A Zn1 -0.7(11) . . . . ?
O11A C10A N9A N8A -4.0(10) . . . . ?
C12A C10A N9A N8A 174.8(6) . . . . ?
C7A N8A N9A C10A -178.7(8) . . . . ?
Zn1 N8A N9A C10A -0.9(8) . . . . ?
O22A C23A N24A N25A -2.9(9) . . . . ?
C16A C23A N24A N25A 179.8(5) . . . . ?
C27A C26A N25A N24A -174.2(6) . . . . ?
C27A C26A N25A Cu2 3.6(9) . . . . ?
C23A N24A N25A C26A 177.7(6) . . . . ?
C23A N24A N25A Cu2 -0.2(7) . . . . ?
C30A C31A N32A C27A 0.1(12) . . . . ?
C30A C31A N32A Cu2 -176.4(6) . . . . ?
C28A C27A N32A C31A -0.9(11) . . . . ?
C26A C27A N32A C31A 174.6(7) . . . . ?
C28A C27A N32A Cu2 176.3(6) . . . . ?
C26A C27A N32A Cu2 -8.2(8) . . . . ?
N9A C10A O11A Zn1 6.7(10) . . . . ?
C12A C10A O11A Zn1 -172.1(5) . . . . ?
N24A C23A O22A Cu2 4.3(8) . . . . ?
C16A C23A O22A Cu2 -178.5(4) . . . . ?
Na7 O19A S18A O20A 25.0(5) . . . . ?
Na7 O19A S18A O21A -103.0(4) . . . . ?
Na7 O19A S18A C14A 141.6(3) . . . . ?
Na7 O19A S18A Na6 -39.3(5) . . . . ?
Na2 O20A S18A O19A 40.2(8) . . . . ?
Na6 O20A S18A O19A -122.5(3) . . . . ?
Na2 O20A S18A O21A 169.4(6) . . . . ?
Na6 O20A S18A O21A 6.7(3) . . . . ?
Na2 O20A S18A C14A -76.4(7) . . . . ?
Na6 O20A S18A C14A 120.8(3) . . . . ?
Na2 O20A S18A Na6 162.7(8) . . . . ?
Na2 O20A S18A Na7 57.4(6) . . . . ?
Na6 O20A S18A Na7 -105.33(19) . . . . ?
Na6 O21A S18A O19A 123.0(3) . . . . ?
Na6 O21A S18A O20A -6.7(3) . . . . ?
Na6 O21A S18A C14A -121.2(3) . . . . ?
Na6 O21A S18A Na7 76.3(3) . . . . ?
C13A C14A S18A O19A 44.0(6) . . . . ?
C15A C14A S18A O19A -140.1(5) . . . . ?
C13A C14A S18A O20A 165.8(6) . . . . ?
C15A C14A S18A O20A -18.3(6) . . . . ?
C13A C14A S18A O21A -76.4(6) . . . . ?
C15A C14A S18A O21A 99.5(6) . . . . ?
C13A C14A S18A Na6 -135.1(5) . . . . ?
C15A C14A S18A Na6 40.8(6) . . . . ?
C13A C14A S18A Na7 80.8(6) . . . . ?
C15A C14A S18A Na7 -103.3(5) . . . . ?
N1B C2B C3B C4B -0.8(12) . . . . ?
C2B C3B C4B C5B 0.6(13) . . . . ?
C3B C4B C5B C6B 0.6(12) . . . . ?
C4B C5B C6B N1B -1.7(11) . . . . ?
C4B C5B C6B C7B -179.2(7) . . . . ?
N1B C6B C7B N8B -2.6(9) . . . . ?
C5B C6B C7B N8B 174.9(6) . . . . ?
O11B C10B C12B C13B 6.9(10) . . . . ?
N9B C10B C12B C13B -172.4(6) . . . . ?
O11B C10B C12B C17B -174.6(7) . . . . ?
N9B C10B C12B C17B 6.1(10) . . . . ?
C17B C12B C13B C14B 2.5(11) . . . . ?
C10B C12B C13B C14B -178.9(7) . . . . ?
C12B C13B C14B C15B 0.0(12) . . . . ?
C12B C13B C14B S18B 179.9(6) . . . . ?
C13B C14B C15B C16B -0.7(13) . . . . ?
S18B C14B C15B C16B 179.3(6) . . . . ?
C14B C15B C16B C17B -1.0(12) . . . . ?
C14B C15B C16B C23B -178.4(8) . . . . ?
C13B C12B C17B C16B -4.3(11) . . . . ?
C10B C12B C17B C16B 177.2(7) . . . . ?
C15B C16B C17B C12B 3.6(11) . . . . ?
C23B C16B C17B C12B -179.0(7) . . . . ?
C15B C16B C23B O22B 174.8(8) . . . . ?
C17B C16B C23B O22B -2.6(12) . . . . ?
C15B C16B C23B N24B -5.9(12) . . . . ?
C17B C16B C23B N24B 176.8(8) . . . . ?
N25B C26B C27B N32B -3(2) . . . . ?
N25B C26B C27B C28B 170.0(16) . . . . ?
N32B C27B C28B C29B -9(3) . . . . ?
C26B C27B C28B C29B 178.7(18) . . . . ?
C27B C28B C29B C30B 8(3) . . . . ?
C28B C29B C30B C31B -3(4) . . . . ?
C29B C30B C31B N32B -2(4) . . . . ?
C3B C2B N1B C6B -0.2(10) . . . . ?
C3B C2B N1B Cu2 179.6(5) . . . . ?
C5B C6B N1B C2B 1.5(10) . . . . ?
C7B C6B N1B C2B 179.0(6) . . . . ?
C5B C6B N1B Cu2 -178.3(5) . . . . ?
C7B C6B N1B Cu2 -0.9(7) . . . . ?
C6B C7B N8B N9B -179.5(6) . . . . ?
C6B C7B N8B Cu2 4.9(7) . . . . ?
O11B C10B N9B N8B 0.0(11) . . . . ?
C12B C10B N9B N8B 179.3(6) . . . . ?
C7B N8B N9B C10B -2.5(10) . . . . ?
Cu2 N8B N9B C10B 172.9(5) . . . . ?
O22B C23B N24B N25B 1.1(14) . . . . ?
C16B C23B N24B N25B -178.1(8) . . . . ?
C27B C26B N25B N24B -179.6(12) . . . . ?
C27B C26B N25B Zn3 6.7(19) . . . . ?
C23B N24B N25B C26B -177.8(12) . . . . ?
C23B N24B N25B Zn3 -3.9(11) . . . . ?
C28B C27B N32B C31B 3(3) . . . . ?
C26B C27B N32B C31B 176.3(16) . . . . ?
C28B C27B N32B Zn3 -174.1(15) . . . . ?
C26B C27B N32B Zn3 -1.1(18) . . . . ?
C30B C31B N32B C27B 2(3) . . . . ?
C30B C31B N32B Zn3 179.2(16) . . . . ?
N24B C23B O22B Zn3 2.0(12) . . . . ?
C16B C23B O22B Zn3 -178.8(6) . . . . ?
Na9B O19B S18B O20B 37.5(16) 1_545 . . . ?
Na10 O19B S18B O20B 126.4(5) 1_545 . . . ?
Na9B O19B S18B O21B -92.0(15) 1_545 . . . ?
Na10 O19B S18B O21B -3.1(5) 1_545 . . . ?
Na9B O19B S18B C14B 154.3(13) 1_545 . . . ?
Na10 O19B S18B C14B -116.8(4) 1_545 . . . ?
Na9B O19B S18B Na10 -88.9(13) 1_545 . . 1_545 ?
Na10 O21B S18B O19B 3.3(6) 1_545 . . . ?
Na10 O21B S18B O20B -128.6(5) 1_545 . . . ?
Na10 O21B S18B C14B 118.0(4) 1_545 . . . ?
C15B C14B S18B O19B -132.7(8) . . . . ?
C13B C14B S18B O19B 47.4(8) . . . . ?
C15B C14B S18B O20B -9.4(9) . . . . ?
C13B C14B S18B O20B 170.7(8) . . . . ?
C15B C14B S18B O21B 107.7(8) . . . . ?
C13B C14B S18B O21B -72.3(8) . . . . ?
C15B C14B S18B Na10 163.6(6) . . . 1_545 ?
C13B C14B S18B Na10 -16.3(8) . . . 1_545 ?
N1C C2C C3C C4C -4(2) . . . . ?
C2C C3C C4C C5C 8(2) . . . . ?
C3C C4C C5C C6C -8(2) . . . . ?
C4C C5C C6C N1C 2.5(17) . . . . ?
C4C C5C C6C C7C -176.8(11) . . . . ?
N1C C6C C7C N8C -0.3(13) . . . . ?
C5C C6C C7C N8C 179.1(9) . . . . ?
O11C C10C C12C C17C 16.4(12) . . . . ?
N9C C10C C12C C17C -161.3(8) . . . . ?
O11C C10C C12C C13C -164.7(8) . . . . ?
N9C C10C C12C C13C 17.6(12) . . . . ?
C17C C12C C13C C14C 1.0(12) . . . . ?
C10C C12C C13C C14C -178.0(8) . . . . ?
C12C C13C C14C C15C 0.5(14) . . . . ?
C12C C13C C14C S18C -177.7(7) . . . . ?
C13C C14C C15C C16C -1.9(13) . . . . ?
S18C C14C C15C C16C 176.3(6) . . . . ?
C14C C15C C16C C17C 1.9(12) . . . . ?
C14C C15C C16C C23C 178.0(8) . . . . ?
C15C C16C C17C C12C -0.6(13) . . . . ?
C23C C16C C17C C12C -176.6(8) . . . . ?
C13C C12C C17C C16C -0.9(12) . . . . ?
C10C C12C C17C C16C 178.0(8) . . . . ?
C17C C16C C23C O22C -3.1(12) . . . . ?
C15C C16C C23C O22C -179.1(8) . . . . ?
C17C C16C C23C N24C 178.6(8) . . . . ?
C15C C16C C23C N24C 2.5(12) . . . . ?
N25C C26C C27C N32C -4.8(14) . . . . ?
N25C C26C C27C C28C 172.9(10) . . . . ?
N32C C27C C28C C29C 2.9(16) . . . . ?
C26C C27C C28C C29C -174.8(10) . . . . ?
C27C C28C C29C C30C -0.7(19) . . . . ?
C28C C29C C30C C31C 0(2) . . . . ?
C29C C30C C31C N32C -1(2) . . . . ?
C3C C2C N1C C6C -0.7(18) . . . . ?
C3C C2C N1C Zn3 177.2(10) . . . . ?
C5C C6C N1C C2C 1.6(15) . . . . ?
C7C C6C N1C C2C -179.0(10) . . . . ?
C5C C6C N1C Zn3 -176.6(8) . . . . ?
C7C C6C N1C Zn3 2.7(11) . . . . ?
C6C C7C N8C N9C 179.4(8) . . . . ?
C6C C7C N8C Zn3 -2.7(11) . . . . ?
C7C N8C N9C C10C -178.1(8) . . . . ?
Zn3 N8C N9C C10C 4.0(9) . . . . ?
O11C C10C N9C N8C -0.1(12) . . . . ?
C12C C10C N9C N8C 177.3(7) . . . . ?
O22C C23C N24C N25C 3.3(12) . . . . ?
C16C C23C N24C N25C -178.6(7) . . . . ?
C27C C26C N25C N24C 179.6(8) . . . . ?
C27C C26C N25C Zn4 4.0(12) . . . . ?
C23C N24C N25C C26C 178.3(8) . . . . ?
C23C N24C N25C Zn4 -6.1(8) . . . . ?
C30C C31C N32C C27C 2.8(15) . . . . ?
C30C C31C N32C Zn4 171.3(8) . . . . ?
C28C C27C N32C C31C -4.0(15) . . . . ?
C26C C27C N32C C31C 173.6(10) . . . . ?
C28C C27C N32C Zn4 -174.4(9) . . . . ?
C26C C27C N32C Zn4 3.2(10) . . . . ?
N9C C10C O11C Zn3 -3.4(11) . . . . ?
C12C C10C O11C Zn3 179.1(5) . . . . ?
N24C C23C O22C Zn4 0.8(11) . . . . ?
C16C C23C O22C Zn4 -177.4(6) . . . . ?
Na6 O20C S18C O19C 104.8(11) . . . . ?
Na6 O20C S18C O21C -125.7(10) . . . . ?
Na6 O20C S18C C14C -11.3(13) . . . . ?
C13C C14C S18C O19C -168.7(8) . . . . ?
C15C C14C S18C O19C 12.9(9) . . . . ?
C13C C14C S18C O21C 70.1(9) . . . . ?
C15C C14C S18C O21C -108.2(8) . . . . ?
C13C C14C S18C O20C -49.0(9) . . . . ?
C15C C14C S18C O20C 132.7(8) . . . . ?
N1D C2D C3D C4D -1.9(17) . . . . ?
C2D C3D C4D C5D 0.7(17) . . . . ?
C3D C4D C5D C6D -0.1(17) . . . . ?
C4D C5D C6D N1D 0.6(15) . . . . ?
C4D C5D C6D C7D 179.3(10) . . . . ?
N1D C6D C7D N8D -3.1(12) . . . . ?
C5D C6D C7D N8D 178.1(8) . . . . ?
O11D C10D C12D C13D -170.2(8) . . . . ?
N9D C10D C12D C13D 8.3(11) . . . . ?
O11D C10D C12D C17D 4.1(11) . . . . ?
N9D C10D C12D C17D -177.4(6) . . . . ?
C17D C12D C13D C14D -2.1(12) . . . . ?
C10D C12D C13D C14D 172.0(8) . . . . ?
C12D C13D C14D C15D 3.8(13) . . . . ?
C12D C13D C14D S18D -171.4(6) . . . . ?
C13D C14D C15D C16D -2.0(13) . . . . ?
S18D C14D C15D C16D 173.2(6) . . . . ?
C14D C15D C16D C17D -1.6(12) . . . . ?
C14D C15D C16D C23D -175.6(7) . . . . ?
C13D C12D C17D C16D -1.4(11) . . . . ?
C10D C12D C17D C16D -176.0(7) . . . . ?
C15D C16D C17D C12D 3.3(11) . . . . ?
C23D C16D C17D C12D 177.7(7) . . . . ?
C15D C16D C23D O22D 173.2(7) . . . . ?
C17D C16D C23D O22D -0.9(10) . . . . ?
C15D C16D C23D N24D -2.5(12) . . . . ?
C17D C16D C23D N24D -176.6(7) . . . . ?
N25D C26D C27D C28D -174.0(8) . . . . ?
N25D C26D C27D N32D 4.9(11) . . . . ?
N32D C27D C28D C29D 1.2(15) . . . . ?
C26D C27D C28D C29D -179.9(9) . . . . ?
C27D C28D C29D C30D 0.6(17) . . . . ?
C28D C29D C30D C31D 0.0(17) . . . . ?
C29D C30D C31D N32D -2.8(16) . . . . ?
C3D C2D N1D C6D 2.5(15) . . . . ?
C3D C2D N1D Zn4 175.5(8) . . . . ?
C5D C6D N1D C2D -1.7(13) . . . . ?
C7D C6D N1D C2D 179.5(8) . . . . ?
C5D C6D N1D Zn4 -175.9(7) . . . . ?
C7D C6D N1D Zn4 5.3(9) . . . . ?
C6D C7D N8D N9D 178.5(7) . . . . ?
C6D C7D N8D Zn4 -1.2(10) . . . . ?
O11D C10D N9D N8D -0.3(10) . . . . ?
C12D C10D N9D N8D -178.7(6) . . . . ?
C7D N8D N9D C10D 179.3(7) . . . . ?
Zn4 N8D N9D C10D -1.0(7) . . . . ?
O22D C23D N24D N25D 0.1(10) . . . . ?
C16D C23D N24D N25D 175.6(6) . . . . ?
C27D C26D N25D N24D 178.5(7) . . . . ?
C27D C26D N25D Zn1 -0.2(10) . . . . ?
C23D N24D N25D C26D -179.6(7) . . . . ?
C23D N24D N25D Zn1 -0.8(8) . . . . ?
C30D C31D N32D C27D 4.6(14) . . . . ?
C30D C31D N32D Zn1 -170.5(7) . . . . ?
C28D C27D N32D C31D -3.7(12) . . . . ?
C26D C27D N32D C31D 177.3(8) . . . . ?
C28D C27D N32D Zn1 172.5(7) . . . . ?
C26D C27D N32D Zn1 -6.5(9) . . . . ?
N9D C10D O11D Zn4 1.4(10) . . . . ?
C12D C10D O11D Zn4 179.7(5) . . . . ?
N24D C23D O22D Zn1 0.5(9) . . . . ?
C16D C23D O22D Zn1 -175.0(5) . . . . ?
Na9A O20D S18D O19D -51.9(9) 1_545 . . . ?
Na9B O20D S18D O19D -86.7(7) 1_545 . . . ?
Na9A O20D S18D O21D 74.8(8) 1_545 . . . ?
Na9B O20D S18D O21D 40.0(6) 1_545 . . . ?
Na9A O20D S18D C14D -170.2(7) 1_545 . . . ?
Na9B O20D S18D C14D 155.0(5) 1_545 . . . ?
Na9A O20D S18D Na9B 34.8(5) 1_545 . . 1_545 ?
C13D C14D S18D O20D -21.5(8) . . . . ?
C15D C14D S18D O20D 163.0(7) . . . . ?
C13D C14D S18D O19D -143.5(7) . . . . ?
C15D C14D S18D O19D 41.1(8) . . . . ?
C13D C14D S18D O21D 97.5(7) . . . . ?
C15D C14D S18D O21D -77.9(8) . . . . ?
C13D C14D S18D Na9B -1.0(10) . . . 1_545 ?
C15D C14D S18D Na9B -176.5(6) . . . 1_545 ?
N1E C2E C3E C4E -1.0(15) . . . . ?
C2E C3E C4E C5E 3.4(15) . . . . ?
C3E C4E C5E C6E -2.6(14) . . . . ?
C4E C5E C6E N1E -0.6(12) . . . . ?
C4E C5E C6E C7E 179.2(8) . . . . ?
N1E C6E C7E N8E 1.2(10) . . . . ?
C5E C6E C7E N8E -178.7(7) . . . . ?
O11E C10E C12E C17E 11.3(10) . . . . ?
N9E C10E C12E C17E -168.1(7) . . . . ?
O11E C10E C12E C13E -171.0(7) . . . . ?
N9E C10E C12E C13E 9.6(11) . . . . ?
C17E C12E C13E C14E 0.0(11) . . . . ?
C10E C12E C13E C14E -177.7(7) . . . . ?
C12E C13E C14E C15E -1.5(12) . . . . ?
C12E C13E C14E S18E -177.8(6) . . . . ?
C13E C14E C15E C16E 2.8(11) . . . . ?
S18E C14E C15E C16E 179.0(6) . . . . ?
C14E C15E C16E C17E -2.7(11) . . . . ?
C14E C15E C16E C23E 178.2(7) . . . . ?
C15E C16E C17E C12E 1.2(12) . . . . ?
C23E C16E C17E C12E -179.6(7) . . . . ?
C13E C12E C17E C16E 0.1(11) . . . . ?
C10E C12E C17E C16E 177.9(7) . . . . ?
C17E C16E C23E O22E 6.3(11) . . . . ?
C15E C16E C23E O22E -174.5(7) . . . . ?
C17E C16E C23E N24E -171.5(7) . . . . ?
C15E C16E C23E N24E 7.7(11) . . . . ?
N25E C26E C27E C28E 179.6(11) . . . . ?
N25E C26E C27E N32E -4.7(14) . . . . ?
N32E C27E C28E C29E 4(2) . . . . ?
C26E C27E C28E C29E 179.0(13) . . . . ?
C27E C28E C29E C30E 2(2) . . . . ?
C28E C29E C30E C31E -4(2) . . . . ?
C29E C30E C31E N32E 1(2) . . . . ?
C3E C2E N1E C6E -2.3(12) . . . . ?
C3E C2E N1E Zn5 178.6(7) . . . . ?
C5E C6E N1E C2E 3.1(11) . . . . ?
C7E C6E N1E C2E -176.8(7) . . . . ?
C5E C6E N1E Zn5 -177.7(6) . . . . ?
C7E C6E N1E Zn5 2.5(8) . . . . ?
C6E C7E N8E N9E 178.9(6) . . . . ?
C6E C7E N8E Zn5 -4.7(9) . . . . ?
O11E C10E N9E N8E -0.8(10) . . . . ?
C12E C10E N9E N8E 178.6(6) . . . . ?
C7E N8E N9E C10E -179.1(6) . . . . ?
Zn5 N8E N9E C10E 4.6(7) . . . . ?
O22E C23E N24E N25E -0.1(12) . . . . ?
C16E C23E N24E N25E 177.5(7) . . . . ?
C27E C26E N25E N24E -178.8(8) . . . . ?
C27E C26E N25E Zn6 8.4(12) . . . . ?
C23E N24E N25E C26E -176.0(9) . . . . ?
C23E N24E N25E Zn6 -3.0(9) . . . . ?
C30E C31E N32E C27E 4.4(19) . . . . ?
C30E C31E N32E Zn6 -177.5(12) . . . . ?
C28E C27E N32E C31E -6.6(17) . . . . ?
C26E C27E N32E C31E 177.8(10) . . . . ?
C28E C27E N32E Zn6 174.9(10) . . . . ?
C26E C27E N32E Zn6 -0.7(11) . . . . ?
N9E C10E O11E Zn5 -3.0(9) . . . . ?
C12E C10E O11E Zn5 177.6(5) . . . . ?
N24E C23E O22E Zn6 3.0(11) . . . . ?
C16E C23E O22E Zn6 -174.6(5) . . . . ?
Na1 O21E S18E O20E 54.6(8) . . . . ?
Na1 O21E S18E O19E -174.4(7) . . . . ?
Na1 O21E S18E C14E -60.0(9) . . . . ?
Na8 O20E S18E O21E -13.9(6) . . . . ?
Na8 O20E S18E O19E -145.2(5) . . . . ?
Na8 O20E S18E C14E 100.7(5) . . . . ?
C15E C14E S18E O21E 151.5(6) . . . . ?
C13E C14E S18E O21E -32.1(7) . . . . ?
C15E C14E S18E O20E 31.4(8) . . . . ?
C13E C14E S18E O20E -152.2(7) . . . . ?
C15E C14E S18E O19E -88.2(7) . . . . ?
C13E C14E S18E O19E 88.2(7) . . . . ?
N1F C2F C3F C4F 0.8(17) . . . . ?
C2F C3F C4F C5F -1.7(19) . . . . ?
C3F C4F C5F C6F 0.7(18) . . . . ?
C4F C5F C6F N1F 1.3(16) . . . . ?
C4F C5F C6F C7F 179.0(11) . . . . ?
C5F C6F C7F N8F 178.8(10) . . . . ?
N1F C6F C7F N8F -3.3(14) . . . . ?
O11F C10F C12F C17F -3.4(9) . . . . ?
N9F C10F C12F C17F 176.7(7) . . . . ?
O11F C10F C12F C13F -177.7(7) . . . . ?
N9F C10F C12F C13F 2.4(10) . . . . ?
C17F C12F C13F C14F 0.2(11) . . . . ?
C10F C12F C13F C14F 174.3(7) . . . . ?
C12F C13F C14F C15F -1.1(12) . . . . ?
C12F C13F C14F S18F -176.2(6) . . . . ?
C13F C14F C15F C16F 0.7(12) . . . . ?
S18F C14F C15F C16F 175.9(6) . . . . ?
C14F C15F C16F C17F 0.5(11) . . . . ?
C14F C15F C16F C23F -176.6(7) . . . . ?
C15F C16F C17F C12F -1.3(11) . . . . ?
C23F C16F C17F C12F 175.8(7) . . . . ?
C13F C12F C17F C16F 1.0(11) . . . . ?
C10F C12F C17F C16F -173.3(7) . . . . ?
C17F C16F C23F O22F -1.1(11) . . . . ?
C15F C16F C23F O22F 175.9(7) . . . . ?
C17F C16F C23F N24F -178.0(7) . . . . ?
C15F C16F C23F N24F -1.0(11) . . . . ?
N25F C26F C27F C28F -173.3(9) . . . . ?
N25F C26F C27F N32F 6.1(11) . . . . ?
N32F C27F C28F C29F -3.1(15) . . . . ?
C26F C27F C28F C29F 176.4(9) . . . . ?
C27F C28F C29F C30F 2.8(16) . . . . ?
C28F C29F C30F C31F -0.4(18) . . . . ?
C29F C30F C31F N32F -2.0(17) . . . . ?
C3F C2F N1F C6F 1.1(14) . . . . ?
C3F C2F N1F Zn6 177.0(8) . . . . ?
C5F C6F N1F C2F -2.1(13) . . . . ?
C7F C6F N1F C2F 179.9(9) . . . . ?
C5F C6F N1F Zn6 -178.8(8) . . . . ?
C7F C6F N1F Zn6 3.2(10) . . . . ?
C6F C7F N8F N9F -176.9(8) . . . . ?
C6F C7F N8F Zn6 1.4(12) . . . . ?
O11F C10F N9F N8F 3.4(11) . . . . ?
C12F C10F N9F N8F -176.7(6) . . . . ?
C7F N8F N9F C10F 178.1(8) . . . . ?
Zn6 N8F N9F C10F -0.2(8) . . . . ?
O22F C23F N24F N25F -1.9(11) . . . . ?
C16F C23F N24F N25F 174.7(6) . . . . ?
C27F C26F N25F N24F 173.3(7) . . . . ?
C27F C26F N25F Zn7 -2.2(10) . . . . ?
C23F N24F N25F C26F -175.7(8) . . . . ?
C23F N24F N25F Zn7 -0.2(9) . . . . ?
C30F C31F N32F C27F 1.8(14) . . . . ?
C30F C31F N32F Zn7 -168.7(7) . . . . ?
C28F C27F N32F C31F 0.7(13) . . . . ?
C26F C27F N32F C31F -178.7(8) . . . . ?
C28F C27F N32F Zn7 172.8(8) . . . . ?
C26F C27F N32F Zn7 -6.6(9) . . . . ?
N9F C10F O11F Zn6 -4.6(9) . . . . ?
C12F C10F O11F Zn6 175.6(5) . . . . ?
N24F C23F O22F Zn7 2.9(10) . . . . ?
C16F C23F O22F Zn7 -173.7(5) . . . . ?
Na11 O21F S18F O19F 24.3(5) 1_545 . . . ?
Na12 O21F S18F O19F 130.5(4) 1_545 . . . ?
Na11 O21F S18F O20F -104.1(5) 1_545 . . . ?
Na12 O21F S18F O20F 2.1(5) 1_545 . . . ?
Na11 O21F S18F C14F 140.3(4) 1_545 . . . ?
Na12 O21F S18F C14F -113.4(4) 1_545 . . . ?
Na11 O21F S18F Na12 -106.3(4) 1_545 . . 1_545 ?
Na12 O21F S18F Na11 106.3(4) 1_545 . . 1_545 ?
Na11 O21F S18F Na4 -15.4(4) 1_545 . . 1_545 ?
Na12 O21F S18F Na4 90.9(4) 1_545 . . 1_545 ?
Na4 O19F S18F O21F -95.3(6) 1_545 . . . ?
Na11 O19F S18F O21F -21.6(5) 1_545 . . . ?
Na4 O19F S18F O20F 32.6(6) 1_545 . . . ?
Na11 O19F S18F O20F 106.3(4) 1_545 . . . ?
Na4 O19F S18F C14F 146.1(5) 1_545 . . . ?
Na11 O19F S18F C14F -140.2(4) 1_545 . . . ?
Na4 O19F S18F Na12 -19.6(9) 1_545 . . 1_545 ?
Na11 O19F S18F Na12 54.1(6) 1_545 . . 1_545 ?
Na4 O19F S18F Na11 -73.8(5) 1_545 . . 1_545 ?
Na11 O19F S18F Na4 73.8(5) 1_545 . . 1_545 ?
Na12 O20F S18F O21F -2.6(6) 1_545 . . . ?
Na5 O20F S18F O21F 145.5(6) 1_545 . . . ?
Na12 O20F S18F O19F -131.5(5) 1_545 . . . ?
Na5 O20F S18F O19F 16.6(7) 1_545 . . . ?
Na12 O20F S18F C14F 115.3(5) 1_545 . . . ?
Na5 O20F S18F C14F -96.7(6) 1_545 . . . ?
Na5 O20F S18F Na12 148.1(8) 1_545 . . 1_545 ?
Na12 O20F S18F Na11 -61.0(5) 1_545 . . 1_545 ?
Na5 O20F S18F Na11 87.1(6) 1_545 . . 1_545 ?
Na12 O20F S18F Na4 -112.6(4) 1_545 . . 1_545 ?
Na5 O20F S18F Na4 35.5(5) 1_545 . . 1_545 ?
C15F C14F S18F O21F 143.0(7) . . . . ?
C13F C14F S18F O21F -41.7(8) . . . . ?
C15F C14F S18F O19F -95.3(7) . . . . ?
C13F C14F S18F O19F 80.0(7) . . . . ?
C15F C14F S18F O20F 23.4(8) . . . . ?
C13F C14F S18F O20F -161.3(6) . . . . ?
C15F C14F S18F Na12 73.3(8) . . . 1_545 ?
C13F C14F S18F Na12 -111.4(7) . . . 1_545 ?
C15F C14F S18F Na11 -162.1(5) . . . 1_545 ?
C13F C14F S18F Na11 13.3(9) . . . 1_545 ?
C15F C14F S18F Na4 -68.3(7) . . . 1_545 ?
C13F C14F S18F Na4 107.0(7) . . . 1_545 ?
N1G C2G C3G C4G 2(3) . . . . ?
C2G C3G C4G C5G 1(2) . . . . ?
C3G C4G C5G C6G -1(2) . . . . ?
C4G C5G C6G N1G -2.2(19) . . . . ?
C4G C5G C6G C7G -177.6(13) . . . . ?
N1G C6G C7G N8G 7.5(14) . . . . ?
C5G C6G C7G N8G -176.9(11) . . . . ?
O11G C10G C12G C17G -0.2(11) . . . . ?
N9G C10G C12G C17G -179.0(7) . . . . ?
O11G C10G C12G C13G 176.7(8) . . . . ?
N9G C10G C12G C13G -2.1(12) . . . . ?
C17G C12G C13G C14G 0.3(11) . . . . ?
C10G C12G C13G C14G -176.6(8) . . . . ?
C12G C13G C14G C15G -1.2(12) . . . . ?
C12G C13G C14G S18G 176.8(6) . . . . ?
C13G C14G C15G C16G 0.6(11) . . . . ?
S18G C14G C15G C16G -177.4(6) . . . . ?
C14G C15G C16G C17G 0.8(10) . . . . ?
C14G C15G C16G C23G 176.9(7) . . . . ?
C15G C16G C17G C12G -1.7(11) . . . . ?
C23G C16G C17G C12G -177.9(7) . . . . ?
C13G C12G C17G C16G 1.2(11) . . . . ?
C10G C12G C17G C16G 178.3(7) . . . . ?
C17G C16G C23G O22G 18.6(10) . . . . ?
C15G C16G C23G O22G -157.4(7) . . . . ?
C17G C16G C23G N24G -159.6(7) . . . . ?
C15G C16G C23G N24G 24.3(10) . . . . ?
N25G C26G C27G C28G -179.1(7) . . . . ?
N25G C26G C27G N32G 2.1(9) . . . . ?
N32G C27G C28G C29G 0.8(12) . . . . ?
C26G C27G C28G C29G -177.9(8) . . . . ?
C27G C28G C29G C30G 2.6(14) . . . . ?
C28G C29G C30G C31G -2.7(16) . . . . ?
C29G C30G C31G N32G -0.6(17) . . . . ?
C3G C2G N1G C6G -6(2) . . . . ?
C3G C2G N1G Zn7 -171.5(12) . . . . ?
C5G C6G N1G C2G 5.7(16) . . . . ?
C7G C6G N1G C2G -178.5(11) . . . . ?
C5G C6G N1G Zn7 173.7(9) . . . . ?
C7G C6G N1G Zn7 -10.5(11) . . . . ?
C6G C7G N8G N9G 175.7(8) . . . . ?
C6G C7G N8G Zn7 0.2(12) . . . . ?
C7G N8G N9G C10G -174.2(8) . . . . ?
Zn7 N8G N9G C10G 1.3(9) . . . . ?
O11G C10G N9G N8G -2.2(11) . . . . ?
C12G C10G N9G N8G 176.6(7) . . . . ?
O22G C23G N24G N25G 3.0(9) . . . . ?
C16G C23G N24G N25G -178.9(6) . . . . ?
C27G C26G N25G N24G -174.7(6) . . . . ?
C27G C26G N25G Cu8 5.5(8) . . . . ?
C23G N24G N25G C26G 174.6(6) . . . . ?
C23G N24G N25G Cu8 -5.6(7) . . . . ?
C30G C31G N32G C27G 3.8(15) . . . . ?
C30G C31G N32G Cu8 -172.8(8) . . . . ?
C28G C27G N32G C31G -3.9(12) . . . . ?
C26G C27G N32G C31G 174.9(8) . . . . ?
C28G C27G N32G Cu8 173.3(6) . . . . ?
C26G C27G N32G Cu8 -7.9(7) . . . . ?
N9G C10G O11G Zn7 1.9(10) . . . . ?
C12G C10G O11G Zn7 -176.8(6) . . . . ?
N24G C23G O22G Cu8 0.8(8) . . . . ?
C16G C23G O22G Cu8 -177.4(5) . . . . ?
Na3 O21G S18G O20G -53.8(9) . . . . ?
Na3 O21G S18G O19G 75.9(8) . . . . ?
Na3 O21G S18G C14G -169.2(7) . . . . ?
Na3 O21G S18G Na8 -10.4(10) . . . . ?
Na8 O20G S18G O21G 114.3(5) . . . . ?
Na8 O20G S18G O19G -17.4(5) . . . . ?
Na8 O20G S18G C14G -131.6(4) . . . . ?
Na1 O19G S18G O21G -21.7(7) . . . . ?
Na1 O19G S18G O20G 107.7(5) . . . . ?
Na1 O19G S18G C14G -136.7(5) . . . . ?
Na1 O19G S18G Na8 96.2(5) . . . . ?
C13G C14G S18G O21G 122.0(8) . . . . ?
C15G C14G S18G O21G -60.0(7) . . . . ?
C13G C14G S18G O20G 3.6(8) . . . . ?
C15G C14G S18G O20G -178.4(6) . . . . ?
C13G C14G S18G O19G -115.5(7) . . . . ?
C15G C14G S18G O19G 62.5(7) . . . . ?
C13G C14G S18G Na8 -34.7(8) . . . . ?
C15G C14G S18G Na8 143.4(5) . . . . ?
N1H C2H C3H C4H -1.2(15) . . . . ?
C2H C3H C4H C5H 1.5(14) . . . . ?
C3H C4H C5H C6H -0.7(13) . . . . ?
C4H C5H C6H N1H -0.6(12) . . . . ?
C4H C5H C6H C7H -179.7(8) . . . . ?
N1H C6H C7H N8H 1.2(10) . . . . ?
C5H C6H C7H N8H -179.7(7) . . . . ?
O11H C10H C12H C17H 174.7(7) . . . . ?
N9H C10H C12H C17H -5.2(9) . . . . ?
O11H C10H C12H C13H -4.0(10) . . . . ?
N9H C10H C12H C13H 176.0(6) . . . . ?
C17H C12H C13H C14H -0.1(10) . . . . ?
C10H C12H C13H C14H 178.7(6) . . . . ?
C12H C13H C14H C15H -0.2(11) . . . . ?
C12H C13H C14H S18H 178.8(5) . . . . ?
C13H C14H C15H C16H 2.0(11) . . . . ?
S18H C14H C15H C16H -176.9(5) . . . . ?
C14H C15H C16H C17H -3.5(10) . . . . ?
C14H C15H C16H C23H -178.5(6) . . . . ?
C15H C16H C17H C12H 3.3(10) . . . . ?
C23H C16H C17H C12H 178.5(6) . . . . ?
C13H C12H C17H C16H -1.5(9) . . . . ?
C10H C12H C17H C16H 179.8(6) . . . . ?
C17H C16H C23H O22H -3.0(9) . . . . ?
C15H C16H C23H O22H 172.0(6) . . . . ?
C17H C16H C23H N24H 177.8(6) . . . . ?
C15H C16H C23H N24H -7.2(10) . . . . ?
N25H C26H C27H N32H 2.7(12) . . . . ?
N25H C26H C27H C28H -176.0(10) . . . . ?
N32H C27H C28H C29H -3.6(18) . . . . ?
C26H C27H C28H C29H 175.0(11) . . . . ?
C27H C28H C29H C30H 4(2) . . . . ?
C28H C29H C30H C31H -5(3) . . . . ?
C29H C30H C31H N32H 5(3) . . . . ?
C3H C2H N1H C6H -0.1(13) . . . . ?
C3H C2H N1H Cu8 -176.9(7) . . . . ?
C5H C6H N1H C2H 1.1(11) . . . . ?
C7H C6H N1H C2H -179.9(7) . . . . ?
C5H C6H N1H Cu8 178.5(6) . . . . ?
C7H C6H N1H Cu8 -2.4(8) . . . . ?
C6H C7H N8H N9H 179.6(6) . . . . ?
C6H C7H N8H Cu8 0.9(9) . . . . ?
O11H C10H N9H N8H 2.0(11) . . . . ?
C12H C10H N9H N8H -178.1(6) . . . . ?
C7H N8H N9H C10H 4.8(11) . . . . ?
Cu8 N8H N9H C10H -176.5(5) . . . . ?
O22H C23H N24H N25H -2.2(10) . . . . ?
C16H C23H N24H N25H 176.8(6) . . . . ?
C27H C26H N25H N24H 178.6(7) . . . . ?
C27H C26H N25H Zn5 1.8(11) . . . . ?
C23H N24H N25H C26H -173.3(7) . . . . ?
C23H N24H N25H Zn5 3.5(8) . . . . ?
C30H C31H N32H C27H -3.6(19) . . . . ?
C30H C31H N32H Zn5 -171.7(12) . . . . ?
C28H C27H N32H C31H 3.3(15) . . . . ?
C26H C27H N32H C31H -175.4(9) . . . . ?
C28H C27H N32H Zn5 173.5(9) . . . . ?
C26H C27H N32H Zn5 -5.2(10) . . . . ?
N24H C23H O22H Zn5 0.0(8) . . . . ?
C16H C23H O22H Zn5 -179.1(4) . . . . ?
Na4 O19H S18H O20H -148.2(6) 1_545 . . . ?
Na11 O19H S18H O20H 1.3(5) 1_545 . . . ?
Na4 O19H S18H O21H 81.6(7) 1_545 . . . ?
Na11 O19H S18H O21H -129.0(4) 1_545 . . . ?
Na4 O19H S18H C14H -32.3(8) 1_545 . . . ?
Na11 O19H S18H C14H 117.1(4) 1_545 . . . ?
C15H C14H S18H O20H -23.5(7) . . . . ?
C13H C14H S18H O20H 157.6(6) . . . . ?
C15H C14H S18H O21H 95.8(7) . . . . ?
C13H C14H S18H O21H -83.1(6) . . . . ?
C15H C14H S18H O19H -144.5(6) . . . . ?
C13H C14H S18H O19H 36.6(7) . . . . ?
N1I C2I C3I C4I 6(2) . . . . ?
C2I C3I C4I C5I -5(2) . . . . ?
C3I C4I C5I C6I 4(2) . . . . ?
C4I C5I C6I N1I -4(2) . . . . ?
C4I C5I C6I C7I 177.6(13) . . . . ?
N1I C6I C7I N8I 3.6(15) . . . . ?
C5I C6I C7I N8I -177.6(12) . . . . ?
O11I C10I C12I C13I 170.8(7) . . . . ?
N9I C10I C12I C13I -5.9(11) . . . . ?
O11I C10I C12I C17I -5.3(10) . . . . ?
N9I C10I C12I C17I 178.0(7) . . . . ?
C17I C12I C13I C14I 0.7(10) . . . . ?
C10I C12I C13I C14I -175.3(7) . . . . ?
C12I C13I C14I C15I 0.0(10) . . . . ?
C12I C13I C14I S18I 172.8(5) . . . . ?
C13I C14I C15I C16I -0.5(11) . . . . ?
S18I C14I C15I C16I -173.3(5) . . . . ?
C14I C15I C16I C17I 0.3(10) . . . . ?
C14I C15I C16I C23I 176.2(6) . . . . ?
C15I C16I C17I C12I 0.4(11) . . . . ?
C23I C16I C17I C12I -175.7(6) . . . . ?
C13I C12I C17I C16I -0.9(11) . . . . ?
C10I C12I C17I C16I 175.4(7) . . . . ?
C17I C16I C23I O22I 14.0(10) . . . . ?
C15I C16I C23I O22I -162.0(6) . . . . ?
C17I C16I C23I N24I -169.6(7) . . . . ?
C15I C16I C23I N24I 14.4(10) . . . . ?
N25I C26I C27I C28I 177.7(7) . . . . ?
N25I C26I C27I N32I 1.5(9) . . . . ?
N32I C27I C28I C29I -0.9(11) . . . . ?
C26I C27I C28I C29I -176.8(7) . . . . ?
C27I C28I C29I C30I 2.8(12) . . . . ?
C28I C29I C30I C31I -3.7(14) . . . . ?
C29I C30I C31I N32I 2.6(14) . . . . ?
C5I C6I N1I C2I 5.0(18) . . . . ?
C7I C6I N1I C2I -176.2(11) . . . . ?
C5I C6I N1I Zn9 175.8(10) . . . . ?
C7I C6I N1I Zn9 -5.4(12) . . . . ?
C3I C2I N1I C6I -6.0(18) . . . . ?
C3I C2I N1I Zn9 -175.3(10) . . . . ?
C6I C7I N8I N9I 179.1(9) . . . . ?
C6I C7I N8I Zn9 0.5(13) . . . . ?
O11I C10I N9I N8I 1.8(11) . . . . ?
C12I C10I N9I N8I 178.1(7) . . . . ?
C7I N8I N9I C10I -172.9(9) . . . . ?
Zn9 N8I N9I C10I 5.7(9) . . . . ?
O22I C23I N24I N25I -1.4(10) . . . . ?
C16I C23I N24I N25I -177.5(6) . . . . ?
C27I C26I N25I N24I -174.4(6) . . . . ?
C27I C26I N25I Cu10 3.7(8) . . . . ?
C23I N24I N25I C26I 176.3(7) . . . . ?
C23I N24I N25I Cu10 -1.8(7) . . . . ?
C30I C31I N32I C27I -0.7(12) . . . . ?
C30I C31I N32I Cu10 -178.5(6) . . . . ?
C28I C27I N32I C31I -0.1(11) . . . . ?
C26I C27I N32I C31I 176.2(7) . . . . ?
C28I C27I N32I Cu10 178.0(6) . . . . ?
C26I C27I N32I Cu10 -5.7(7) . . . . ?
N9I C10I O11I Zn9 -7.5(10) . . . . ?
C12I C10I O11I Zn9 176.1(5) . . . . ?
N24I C23I O22I Cu10 3.8(9) . . . . ?
C16I C23I O22I Cu10 180.0(5) . . . . ?
Na8 O19I S18I O21I -89.7(6) . . . . ?
Na8 O19I S18I O20I 37.5(6) . . . . ?
Na8 O19I S18I C14I 154.6(5) . . . . ?
Na8 O19I S18I Na3 -38.9(7) . . . . ?
Na3 O21I S18I O19I 120.1(3) . . . . ?
Na3 O21I S18I O20I -8.7(4) . . . . ?
Na3 O21I S18I C14I -122.6(3) . . . . ?
Na1 O20I S18I O19I 24.3(9) . . . . ?
Na3 O20I S18I O19I -121.3(3) . . . . ?
Na1 O20I S18I O21I 152.4(7) . . . . ?
Na3 O20I S18I O21I 6.8(3) . . . . ?
Na1 O20I S18I C14I -94.1(8) . . . . ?
Na3 O20I S18I C14I 120.3(3) . . . . ?
Na1 O20I S18I Na3 145.6(9) . . . . ?
C15I C14I S18I O19I -132.3(6) . . . . ?
C13I C14I S18I O19I 54.7(7) . . . . ?
C15I C14I S18I O21I 107.3(6) . . . . ?
C13I C14I S18I O21I -65.7(6) . . . . ?
C15I C14I S18I O20I -10.1(7) . . . . ?
C13I C14I S18I O20I 176.9(6) . . . . ?
C15I C14I S18I Na3 60.7(6) . . . . ?
C13I C14I S18I Na3 -112.3(5) . . . . ?
N1J C2J C3J C4J 0.0(14) . . . . ?
C2J C3J C4J C5J -0.7(14) . . . . ?
C3J C4J C5J C6J 1.0(13) . . . . ?
C4J C5J C6J N1J -0.8(12) . . . . ?
C4J C5J C6J C7J -179.2(8) . . . . ?
C5J C6J C7J N8J 176.2(8) . . . . ?
N1J C6J C7J N8J -2.2(11) . . . . ?
O11J C10J C12J C13J -2.2(12) . . . . ?
N9J C10J C12J C13J -178.9(8) . . . . ?
O11J C10J C12J C17J 178.0(8) . . . . ?
N9J C10J C12J C17J 1.3(12) . . . . ?
C17J C12J C13J C14J 0.6(12) . . . . ?
C10J C12J C13J C14J -179.2(8) . . . . ?
C12J C13J C14J C15J 1.5(14) . . . . ?
C12J C13J C14J S18J -178.4(7) . . . . ?
C13J C14J C15J C16J -1.4(14) . . . . ?
S18J C14J C15J C16J 178.4(6) . . . . ?
C14J C15J C16J C17J -0.7(12) . . . . ?
C14J C15J C16J C23J -176.0(8) . . . . ?
C15J C16J C17J C12J 2.7(11) . . . . ?
C23J C16J C17J C12J 178.2(7) . . . . ?
C13J C12J C17J C16J -2.7(11) . . . . ?
C10J C12J C17J C16J 177.1(7) . . . . ?
C17J C16J C23J O22J 1.1(10) . . . . ?
C15J C16J C23J O22J 176.5(7) . . . . ?
C17J C16J C23J N24J -177.5(7) . . . . ?
C15J C16J C23J N24J -2.1(11) . . . . ?
N25J C26J C27J N32J -0.8(12) . . . . ?
N25J C26J C27J C28J -177.2(9) . . . . ?
N32J C27J C28J C29J -2.1(16) . . . . ?
C26J C27J C28J C29J 174.2(10) . . . . ?
C27J C28J C29J C30J 4.6(18) . . . . ?
C28J C29J C30J C31J -4.6(19) . . . . ?
C29J C30J C31J N32J 2.3(18) . . . . ?
C3J C2J N1J C6J 0.2(12) . . . . ?
C3J C2J N1J Cu10 177.8(7) . . . . ?
C5J C6J N1J C2J 0.2(10) . . . . ?
C7J C6J N1J C2J 178.6(7) . . . . ?
C5J C6J N1J Cu10 -177.9(6) . . . . ?
C7J C6J N1J Cu10 0.5(8) . . . . ?
C6J C7J N8J N9J -176.5(9) . . . . ?
C6J C7J N8J Cu10 2.7(10) . . . . ?
C7J N8J N9J C10J -11.2(17) . . . . ?
Cu10 N8J N9J C10J 169.5(8) . . . . ?
O11J C10J N9J N8J 8.9(16) . . . . ?
C12J C10J N9J N8J -174.3(9) . . . . ?
O22J C23J N24J N25J 1.2(11) . . . . ?
C16J C23J N24J N25J 179.6(6) . . . . ?
C27J C26J N25J N24J 177.5(7) . . . . ?
C27J C26J N25J Zn11 3.0(11) . . . . ?
C23J N24J N25J C26J -178.4(8) . . . . ?
C23J N24J N25J Zn11 -3.7(8) . . . . ?
C30J C31J N32J C27J 0.2(15) . . . . ?
C30J C31J N32J Zn11 -174.3(9) . . . . ?
C28J C27J N32J C31J -0.4(13) . . . . ?
C26J C27J N32J C31J -176.9(8) . . . . ?
C28J C27J N32J Zn11 175.2(8) . . . . ?
C26J C27J N32J Zn11 -1.3(9) . . . . ?
N24J C23J O22J Zn11 1.7(10) . . . . ?
C16J C23J O22J Zn11 -176.7(5) . . . . ?
Na10 O19J S18J O20J -18(3) . . . . ?
Na9B O19J S18J O20J 119.0(5) . . . . ?
Na10 O19J S18J O21J -146(2) . . . . ?
Na9B O19J S18J O21J -9.6(5) . . . . ?
Na10 O19J S18J C14J 101(2) . . . . ?
Na9B O19J S18J C14J -122.5(4) . . . . ?
Na10 O19J S18J Na9B -137(2) . . . . ?
Na10 O19J S18J Na9A -147(2) . . . . ?
Na9B O19J S18J Na9A -10.6(3) . . . . ?
Na9A O21J S18J O20J -132.7(5) . . . . ?
Na9B O21J S18J O20J -121.5(4) . . . . ?
Na9A O21J S18J O19J -1.7(6) . . . . ?
Na9B O21J S18J O19J 9.5(5) . . . . ?
Na9A O21J S18J C14J 112.6(5) . . . . ?
Na9B O21J S18J C14J 123.8(4) . . . . ?
Na9A O21J S18J Na9B -11.2(4) . . . . ?
Na9B O21J S18J Na9A 11.2(4) . . . . ?
C13J C14J S18J O20J 144.7(9) . . . . ?
C15J C14J S18J O20J -35.2(10) . . . . ?
C13J C14J S18J O19J 19.4(10) . . . . ?
C15J C14J S18J O19J -160.5(8) . . . . ?
C13J C14J S18J O21J -96.3(8) . . . . ?
C15J C14J S18J O21J 83.8(8) . . . . ?
C13J C14J S18J Na9B -39.0(10) . . . . ?
C15J C14J S18J Na9B 141.1(7) . . . . ?
C13J C14J S18J Na9A -60.1(9) . . . . ?
C15J C14J S18J Na9A 120.0(7) . . . . ?
N1K C2K C3K C4K 0.5(16) . . . . ?
C2K C3K C4K C5K -1.6(15) . . . . ?
C3K C4K C5K C6K 1.8(13) . . . . ?
C4K C5K C6K N1K -1.0(11) . . . . ?
C4K C5K C6K C7K 178.8(7) . . . . ?
N1K C6K C7K N8K -2.8(9) . . . . ?
C5K C6K C7K N8K 177.4(7) . . . . ?
O11K C10K C12K C17K 8.7(9) . . . . ?
N9K C10K C12K C17K -170.8(7) . . . . ?
O11K C10K C12K C13K -173.8(7) . . . . ?
N9K C10K C12K C13K 6.8(10) . . . . ?
C17K C12K C13K C14K -1.6(11) . . . . ?
C10K C12K C13K C14K -179.2(7) . . . . ?
C12K C13K C14K C15K 0.4(13) . . . . ?
C12K C13K C14K S18K -179.4(6) . . . . ?
C13K C14K C15K C16K 0.9(13) . . . . ?
S18K C14K C15K C16K -179.2(6) . . . . ?
C14K C15K C16K C17K -1.0(12) . . . . ?
C14K C15K C16K C23K 176.3(8) . . . . ?
C13K C12K C17K C16K 1.6(11) . . . . ?
C10K C12K C17K C16K 179.3(7) . . . . ?
C15K C16K C17K C12K -0.3(11) . . . . ?
C23K C16K C17K C12K -177.8(7) . . . . ?
C17K C16K C23K O22K -2.4(11) . . . . ?
C15K C16K C23K O22K -179.7(8) . . . . ?
C17K C16K C23K N24K 177.7(7) . . . . ?
C15K C16K C23K N24K 0.4(12) . . . . ?
N25K C26K C27K N32K -0.5(11) . . . . ?
N25K C26K C27K C28K 179.9(8) . . . . ?
N32K C27K C28K C29K -3.3(13) . . . . ?
C26K C27K C28K C29K 176.3(8) . . . . ?
C27K C28K C29K C30K 1.8(14) . . . . ?
C28K C29K C30K C31K -1.1(15) . . . . ?
C29K C30K C31K N32K 1.9(16) . . . . ?
C3K C2K N1K C6K 0.3(13) . . . . ?
C3K C2K N1K Zn11 176.2(7) . . . . ?
C5K C6K N1K C2K -0.1(10) . . . . ?
C7K C6K N1K C2K -179.9(7) . . . . ?
C5K C6K N1K Zn11 -176.5(5) . . . . ?
C7K C6K N1K Zn11 3.7(7) . . . . ?
C6K C7K N8K N9K -177.6(6) . . . . ?
C6K C7K N8K Zn11 0.3(8) . . . . ?
O11K C10K N9K N8K 1.1(9) . . . . ?
C12K C10K N9K N8K -179.5(6) . . . . ?
C7K N8K N9K C10K -178.2(6) . . . . ?
Zn11 N8K N9K C10K 3.9(7) . . . . ?
O22K C23K N24K N25K -0.2(10) . . . . ?
C16K C23K N24K N25K 179.8(7) . . . . ?
C27K C26K N25K N24K 177.3(7) . . . . ?
C27K C26K N25K Zn12 -6.3(10) . . . . ?
C23K N24K N25K C26K 173.7(7) . . . . ?
C23K N24K N25K Zn12 -2.7(8) . . . . ?
C30K C31K N32K C27K -3.2(14) . . . . ?
C30K C31K N32K Zn12 174.5(7) . . . . ?
C28K C27K N32K C31K 3.9(12) . . . . ?
C26K C27K N32K C31K -175.7(8) . . . . ?
C28K C27K N32K Zn12 -174.2(7) . . . . ?
C26K C27K N32K Zn12 6.2(9) . . . . ?
N9K C10K O11K Zn11 -5.1(9) . . . . ?
C12K C10K O11K Zn11 175.5(5) . . . . ?
N24K C23K O22K Zn12 2.7(10) . . . . ?
C16K C23K O22K Zn12 -177.2(5) . . . . ?
Na3 O21K S18K O19K -146.1(10) . . . . ?
Na3 O21K S18K O20K 84.9(10) . . . . ?
Na3 O21K S18K C14K -30.8(11) . . . . ?
C13K C14K S18K O19K 102.0(9) . . . . ?
C15K C14K S18K O19K -77.9(10) . . . . ?
C13K C14K S18K O20K -139.5(8) . . . . ?
C15K C14K S18K O20K 40.7(9) . . . . ?
C13K C14K S18K O21K -19.0(9) . . . . ?
C15K C14K S18K O21K 161.1(7) . . . . ?
N1L C2L C3L C4L -12(3) . . . . ?
C2L C3L C4L C5L 6(3) . . . . ?
C3L C4L C5L C6L -2(2) . . . . ?
C4L C5L C6L N1L 1(2) . . . . ?
C4L C5L C6L C7L -176.5(14) . . . . ?
N1L C6L C7L N8L 0.9(18) . . . . ?
C5L C6L C7L N8L 179.0(13) . . . . ?
O11L C10L C12L C17L -6.8(10) . . . . ?
N9L C10L C12L C17L 172.5(7) . . . . ?
O11L C10L C12L C13L 179.0(9) . . . . ?
N9L C10L C12L C13L -1.6(12) . . . . ?
C17L C12L C13L C14L -0.6(15) . . . . ?
C10L C12L C13L C14L 173.5(10) . . . . ?
C12L C13L C14L C15L 0.3(19) . . . . ?
C12L C13L C14L S18L -175.6(8) . . . . ?
C13L C14L C15L C16L -0.1(19) . . . . ?
S18L C14L C15L C16L 175.9(8) . . . . ?
C14L C15L C16L C17L 0.2(15) . . . . ?
C14L C15L C16L C23L -175.8(9) . . . . ?
C13L C12L C17L C16L 0.7(12) . . . . ?
C10L C12L C17L C16L -173.9(7) . . . . ?
C15L C16L C17L C12L -0.5(12) . . . . ?
C23L C16L C17L C12L 175.7(7) . . . . ?
C15L C16L C23L O22L 170.5(9) . . . . ?
C17L C16L C23L O22L -5.5(11) . . . . ?
C15L C16L C23L N24L -8.7(13) . . . . ?
C17L C16L C23L N24L 175.2(7) . . . . ?
N25L C26L C27L N32L 4.2(12) . . . . ?
N25L C26L C27L C28L -174.4(9) . . . . ?
N32L C27L C28L C29L -2.9(16) . . . . ?
C26L C27L C28L C29L 175.7(9) . . . . ?
C27L C28L C29L C30L 3.6(16) . . . . ?
C28L C29L C30L C31L -3.3(16) . . . . ?
C29L C30L C31L N32L 2.2(17) . . . . ?
C3L C2L N1L C6L 12(2) . . . . ?
C3L C2L N1L Zn12 -177.1(13) . . . . ?
C5L C6L N1L C2L -7(2) . . . . ?
C7L C6L N1L C2L 171.3(14) . . . . ?
C5L C6L N1L Zn12 -179.1(10) . . . . ?
C7L C6L N1L Zn12 -1.1(13) . . . . ?
C6L C7L N8L N9L 177.9(10) . . . . ?
C6L C7L N8L Zn12 -0.2(16) . . . . ?
O11L C10L N9L N8L 3.5(12) . . . . ?
C12L C10L N9L N8L -175.7(6) . . . . ?
C7L N8L N9L C10L 175.6(10) . . . . ?
Zn12 N8L N9L C10L -6.3(9) . . . . ?
O22L C23L N24L N25L -1.2(12) . . . . ?
C16L C23L N24L N25L 178.0(7) . . . . ?
C27L C26L N25L N24L 177.9(7) . . . . ?
C27L C26L N25L Zn9 -5.1(11) . . . . ?
C23L N24L N25L C26L -179.9(8) . . . . ?
C23L N24L N25L Zn9 3.0(9) . . . . ?
C30L C31L N32L C27L -1.2(15) . . . . ?
C30L C31L N32L Zn9 -175.9(8) . . . . ?
C28L C27L N32L C31L 1.6(14) . . . . ?
C26L C27L N32L C31L -177.0(9) . . . . ?
C28L C27L N32L Zn9 177.1(8) . . . . ?
C26L C27L N32L Zn9 -1.5(10) . . . . ?
N9L C10L O11L Zn12 0.7(11) . . . . ?
C12L C10L O11L Zn12 179.9(5) . . . . ?
N24L C23L O22L Zn9 -1.0(11) . . . . ?
C16L C23L O22L Zn9 179.8(5) . . . . ?
Na10 O19L S18L O20L 85.2(12) . . . . ?
Na10 O19L S18L O21L -46.0(13) . . . . ?
Na10 O19L S18L C14L -160.1(10) . . . . ?
C13L C14L S18L O20L -160.9(13) . . . . ?
C15L C14L S18L O20L 22.9(15) . . . . ?
C13L C14L S18L O21L -27.7(14) . . . . ?
C15L C14L S18L O21L 156.1(12) . . . . ?
C13L C14L S18L O19L 87.7(13) . . . . ?
C15L C14L S18L O19L -88.4(12) . . . . ?
C13L C14L S18L Na10 73.8(13) . . . . ?
C15L C14L S18L Na10 -102.4(10) . . . . ?
N1M C2M C3M C4M -0.7(13) . . . . ?
C2M C3M C4M C5M 2.0(13) . . . . ?
C3M C4M C5M C6M -2.7(12) . . . . ?
C4M C5M C6M N1M 2.3(11) . . . . ?
C4M C5M C6M C7M 179.0(7) . . . . ?
N1M C6M C7M N8M -1.0(9) . . . . ?
C5M C6M C7M N8M -177.9(7) . . . . ?
O11M C10M C12M C13M -169.0(6) . . . . ?
N9M C10M C12M C13M 13.2(9) . . . . ?
O11M C10M C12M C17M 12.1(9) . . . . ?
N9M C10M C12M C17M -165.7(6) . . . . ?
C17M C12M C13M C14M 1.6(10) . . . . ?
C10M C12M C13M C14M -177.3(6) . . . . ?
C12M C13M C14M C15M -0.8(11) . . . . ?
C12M C13M C14M S18M -177.9(5) . . . . ?
C13M C14M C15M C16M 0.2(11) . . . . ?
S18M C14M C15M C16M 177.3(5) . . . . ?
C14M C15M C16M C17M -0.6(10) . . . . ?
C14M C15M C16M C23M 178.7(7) . . . . ?
C15M C16M C17M C12M 1.5(10) . . . . ?
C23M C16M C17M C12M -177.8(6) . . . . ?
C13M C12M C17M C16M -2.0(10) . . . . ?
C10M C12M C17M C16M 176.9(6) . . . . ?
C15M C16M C23M O22M -171.6(7) . . . . ?
C17M C16M C23M O22M 7.7(10) . . . . ?
C15M C16M C23M N24M 6.6(10) . . . . ?
C17M C16M C23M N24M -174.1(6) . . . . ?
N25M C26M C27M N32M -2.8(13) . . . . ?
N25M C26M C27M C28M 178.9(10) . . . . ?
N32M C27M C28M C29M 4(2) . . . . ?
C26M C27M C28M C29M -177.9(13) . . . . ?
C27M C28M C29M C30M -3(3) . . . . ?
C28M C29M C30M C31M 1(3) . . . . ?
C29M C30M C31M N32M 0(2) . . . . ?
C3M C2M N1M C6M 0.2(11) . . . . ?
C3M C2M N1M Zn13 -179.4(6) . . . . ?
C5M C6M N1M C2M -1.0(10) . . . . ?
C7M C6M N1M C2M -178.0(6) . . . . ?
C5M C6M N1M Zn13 178.7(6) . . . . ?
C7M C6M N1M Zn13 1.7(7) . . . . ?
C6M C7M N8M N9M 179.4(6) . . . . ?
C6M C7M N8M Zn13 -0.4(8) . . . . ?
O11M C10M N9M N8M -0.8(9) . . . . ?
C12M C10M N9M N8M 176.8(5) . . . . ?
C7M N8M N9M C10M -176.2(6) . . . . ?
Zn13 N8M N9M C10M 3.6(7) . . . . ?
O22M C23M N24M N25M -3.4(10) . . . . ?
C16M C23M N24M N25M 178.6(6) . . . . ?
C27M C26M N25M N24M 176.9(7) . . . . ?
C27M C26M N25M Zn14 0.9(11) . . . . ?
C23M N24M N25M C26M -178.7(7) . . . . ?
C23M N24M N25M Zn14 -2.6(7) . . . . ?
C28M C27M N32M C31M -3.5(16) . . . . ?
C26M C27M N32M C31M 178.2(10) . . . . ?
C28M C27M N32M Zn14 -178.6(9) . . . . ?
C26M C27M N32M Zn14 3.2(11) . . . . ?
C30M C31M N32M C27M 1.7(17) . . . . ?
C30M C31M N32M Zn14 176.0(10) . . . . ?
N9M C10M O11M Zn13 -2.0(8) . . . . ?
C12M C10M O11M Zn13 -179.6(4) . . . . ?
N24M C23M O22M Zn14 7.4(9) . . . . ?
C16M C23M O22M Zn14 -174.7(5) . . . . ?
Na2 O21M S18M O20M 60.3(9) . . . . ?
Na2 O21M S18M O19M -171.3(8) . . . . ?
Na2 O21M S18M C14M -55.4(9) . . . . ?
Na2 O21M S18M Na7 47.2(8) . . . . ?
Na7 O20M S18M O21M -21.0(5) . . . . ?
Na7 O20M S18M O19M -149.4(4) . . . . ?
Na7 O20M S18M C14M 94.6(4) . . . . ?
C13M C14M S18M O21M -30.7(7) . . . . ?
C15M C14M S18M O21M 152.1(6) . . . . ?
C13M C14M S18M O20M -151.1(6) . . . . ?
C15M C14M S18M O20M 31.7(7) . . . . ?
C13M C14M S18M O19M 89.0(7) . . . . ?
C15M C14M S18M O19M -88.1(7) . . . . ?
C13M C14M S18M Na7 -111.5(6) . . . . ?
C15M C14M S18M Na7 71.4(6) . . . . ?
N1N C2N C3N C4N -3(2) . . . . ?
C2N C3N C4N C5N 1(2) . . . . ?
C3N C4N C5N C6N 0(2) . . . . ?
C4N C5N C6N N1N 1.0(17) . . . . ?
C4N C5N C6N C7N -180.0(11) . . . . ?
N1N C6N C7N N8N -3.7(13) . . . . ?
C5N C6N C7N N8N 177.2(10) . . . . ?
O11N C10N C12N C17N 3.8(10) . . . . ?
N9N C10N C12N C17N -179.9(7) . . . . ?
O11N C10N C12N C13N -171.7(7) . . . . ?
N9N C10N C12N C13N 4.6(10) . . . . ?
C17N C12N C13N C14N -1.6(10) . . . . ?
C10N C12N C13N C14N 173.8(7) . . . . ?
C12N C13N C14N C15N -0.5(11) . . . . ?
C12N C13N C14N S18N -174.8(5) . . . . ?
C13N C14N C15N C16N 0.8(11) . . . . ?
S18N C14N C15N C16N 175.0(5) . . . . ?
C14N C15N C16N C17N 1.0(10) . . . . ?
C14N C15N C16N C23N -173.0(7) . . . . ?
C13N C12N C17N C16N 3.6(10) . . . . ?
C10N C12N C17N C16N -172.1(6) . . . . ?
C15N C16N C17N C12N -3.3(10) . . . . ?
C23N C16N C17N C12N 171.2(6) . . . . ?
C17N C16N C23N O22N -5.1(10) . . . . ?
C15N C16N C23N O22N 168.9(7) . . . . ?
C17N C16N C23N N24N -179.7(6) . . . . ?
C15N C16N C23N N24N -5.7(10) . . . . ?
N25N C26N C27N C28N -175.8(11) . . . . ?
N25N C26N C27N N32N 1.6(14) . . . . ?
N32N C27N C28N C29N 3(2) . . . . ?
C26N C27N C28N C29N -179.6(15) . . . . ?
C27N C28N C29N C30N -7(3) . . . . ?
C28N C29N C30N C31N 5(3) . . . . ?
C29N C30N C31N N32N 0(3) . . . . ?
C5N C6N N1N C2N -2.8(15) . . . . ?
C7N C6N N1N C2N 178.1(10) . . . . ?
C5N C6N N1N Zn14 -177.1(8) . . . . ?
C7N C6N N1N Zn14 3.8(10) . . . . ?
C3N C2N N1N C6N 3.7(18) . . . . ?
C3N C2N N1N Zn14 176.7(10) . . . . ?
C6N C7N N8N N9N -178.0(8) . . . . ?
C6N C7N N8N Zn14 1.4(12) . . . . ?
O11N C10N N9N N8N 0.8(10) . . . . ?
C12N C10N N9N N8N -175.2(6) . . . . ?
C7N N8N N9N C10N 178.3(8) . . . . ?
Zn14 N8N N9N C10N -1.0(8) . . . . ?
O22N C23N N24N N25N -1.0(10) . . . . ?
C16N C23N N24N N25N 173.2(6) . . . . ?
C27N C26N N25N N24N 174.8(8) . . . . ?
C27N C26N N25N Zn15 -0.5(12) . . . . ?
C23N N24N N25N C26N -179.2(8) . . . . ?
C23N N24N N25N Zn15 -3.9(8) . . . . ?
C30N C31N N32N C27N -4(2) . . . . ?
C30N C31N N32N Zn15 -176.0(12) . . . . ?
C28N C27N N32N C31N 2.2(17) . . . . ?
C26N C27N N32N C31N -175.3(10) . . . . ?
C28N C27N N32N Zn15 175.7(9) . . . . ?
C26N C27N N32N Zn15 -1.8(12) . . . . ?
N9N C10N O11N Zn14 -0.3(9) . . . . ?
C12N C10N O11N Zn14 175.7(5) . . . . ?
N24N C23N O22N Zn15 5.1(10) . . . . ?
C16N C23N O22N Zn15 -169.1(5) . . . . ?
Na5 O20N S18N O21N 92.8(5) . . . . ?
Na4 O20N S18N O21N -3.1(4) . . . . ?
Na5 O20N S18N O19N -34.6(6) . . . . ?
Na4 O20N S18N O19N -130.4(3) . . . . ?
Na5 O20N S18N C14N -151.1(4) . . . . ?
Na4 O20N S18N C14N 113.0(3) . . . . ?
Na5 O20N S18N Na4 95.9(4) . . . . ?
Na5 O20N S18N Na12 -0.2(5) . . . . ?
Na4 O20N S18N Na12 -96.1(3) . . . . ?
Na11 O21N S18N O20N -92.8(10) . . . . ?
Na4 O21N S18N O20N 3.3(4) . . . . ?
Na11 O21N S18N O19N 36.8(11) . . . . ?
Na4 O21N S18N O19N 133.0(3) . . . . ?
Na11 O21N S18N C14N 152.0(9) . . . . ?
Na4 O21N S18N C14N -111.9(3) . . . . ?
Na11 O21N S18N Na4 -96.1(10) . . . . ?
Na11 O21N S18N Na12 8.0(10) . . . . ?
Na4 O21N S18N Na12 104.1(3) . . . . ?
Na12 O19N S18N O20N 72.1(7) . . . . ?
Na12 O19N S18N O21N -55.8(6) . . . . ?
Na12 O19N S18N C14N -171.6(6) . . . . ?
Na12 O19N S18N Na4 1.5(8) . . . . ?
C13N C14N S18N O20N -167.0(6) . . . . ?
C15N C14N S18N O20N 18.6(7) . . . . ?
C13N C14N S18N O21N -47.7(7) . . . . ?
C15N C14N S18N O21N 137.8(6) . . . . ?
C13N C14N S18N O19N 70.5(7) . . . . ?
C15N C14N S18N O19N -103.9(6) . . . . ?
C13N C14N S18N Na4 -104.1(6) . . . . ?
C15N C14N S18N Na4 81.4(6) . . . . ?
C13N C14N S18N Na12 62.7(8) . . . . ?
C15N C14N S18N Na12 -111.7(7) . . . . ?
N1O C2O C3O C4O -1(3) . . . . ?
C2O C3O C4O C5O 1(3) . . . . ?
C3O C4O C5O C6O -1(3) . . . . ?
C4O C5O C6O N1O -1(2) . . . . ?
C4O C5O C6O C7O 176.2(16) . . . . ?
N1O C6O C7O N8O 6.9(16) . . . . ?
C5O C6O C7O N8O -170.1(12) . . . . ?
O11O C10O C12O C17O -6.4(10) . . . . ?
N9O C10O C12O C17O 177.6(7) . . . . ?
O11O C10O C12O C13O 173.7(7) . . . . ?
N9O C10O C12O C13O -2.3(11) . . . . ?
C17O C12O C13O C14O 1.2(10) . . . . ?
C10O C12O C13O C14O -179.0(7) . . . . ?
C12O C13O C14O C15O -1.8(11) . . . . ?
C12O C13O C14O S18O 177.4(5) . . . . ?
C13O C14O C15O C16O 3.0(12) . . . . ?
S18O C14O C15O C16O -176.1(6) . . . . ?
C14O C15O C16O C17O -3.6(11) . . . . ?
C14O C15O C16O C23O -179.5(7) . . . . ?
C15O C16O C17O C12O 3.2(11) . . . . ?
C23O C16O C17O C12O 179.1(7) . . . . ?
C13O C12O C17O C16O -2.0(11) . . . . ?
C10O C12O C17O C16O 178.1(7) . . . . ?
C17O C16O C23O O22O 10.9(11) . . . . ?
C15O C16O C23O O22O -173.3(7) . . . . ?
C17O C16O C23O N24O -168.9(7) . . . . ?
C15O C16O C23O N24O 7.0(10) . . . . ?
N25O C26O C27O C28O 177.2(8) . . . . ?
N25O C26O C27O N32O -6.1(10) . . . . ?
N32O C27O C28O C29O 1.2(14) . . . . ?
C26O C27O C28O C29O 177.5(9) . . . . ?
C27O C28O C29O C30O -3.5(17) . . . . ?
C28O C29O C30O C31O 1(2) . . . . ?
C29O C30O C31O N32O 4(2) . . . . ?
C5O C6O N1O C2O 1(2) . . . . ?
C7O C6O N1O C2O -176.3(12) . . . . ?
C5O C6O N1O Zn15 172.2(11) . . . . ?
C7O C6O N1O Zn15 -4.8(14) . . . . ?
C3O C2O N1O C6O 0(2) . . . . ?
C3O C2O N1O Zn15 -169.6(12) . . . . ?
C6O C7O N8O N9O 178.1(9) . . . . ?
C6O C7O N8O Zn15 -5.7(14) . . . . ?
O11O C10O N9O N8O -3.7(12) . . . . ?
C12O C10O N9O N8O 171.8(7) . . . . ?
C7O N8O N9O C10O -175.7(9) . . . . ?
Zn15 N8O N9O C10O 7.9(9) . . . . ?
O22O C23O N24O N25O -2.6(10) . . . . ?
C16O C23O N24O N25O 177.2(6) . . . . ?
C27O C26O N25O N24O -179.7(6) . . . . ?
C27O C26O N25O Cu16 6.4(9) . . . . ?
C23O N24O N25O C26O -178.0(7) . . . . ?
C23O N24O N25O Cu16 -4.1(8) . . . . ?
C30O C31O N32O C27O -6(2) . . . . ?
C30O C31O N32O Cu16 178.2(12) . . . . ?
C28O C27O N32O C31O 3.5(15) . . . . ?
C26O C27O N32O C31O -173.2(11) . . . . ?
C28O C27O N32O Cu16 179.9(7) . . . . ?
C26O C27O N32O Cu16 3.1(9) . . . . ?
N9O C10O O11O Zn15 -2.0(11) . . . . ?
C12O C10O O11O Zn15 -177.5(5) . . . . ?
N24O C23O O22O Cu16 7.3(10) . . . . ?
C16O C23O O22O Cu16 -172.4(5) . . . . ?
Na2 O19O S18O O21O -24.1(6) . . . . ?
Na7 O19O S18O O21O -121.5(3) . . . . ?
Na2 O19O S18O O20O 103.1(5) . . . . ?
Na7 O19O S18O O20O 5.6(4) . . . . ?
Na2 O19O S18O C14O -139.6(4) . . . . ?
Na7 O19O S18O C14O 122.9(3) . . . . ?
Na2 O19O S18O Na7 97.4(4) . . . . ?
Na2 O19O S18O Na6 14.2(5) . . . . ?
Na7 O19O S18O Na6 -83.2(2) . . . . ?
Na7 O19O S18O Na2 -97.4(4) . . . . ?
Na6 O21O S18O O19O 89.9(6) . . . . ?
Na6 O21O S18O O20O -38.1(6) . . . . ?
Na6 O21O S18O C14O -153.1(5) . . . . ?
Na6 O21O S18O Na7 16.5(7) . . . . ?
Na6 O21O S18O Na2 75.5(4) . . . . ?
Na7 O20O S18O O19O -6.5(4) . . . . ?
Na7 O20O S18O O21O 123.8(4) . . . . ?
Na7 O20O S18O C14O -123.3(3) . . . . ?
Na7 O20O S18O Na6 102.6(2) . . . . ?
Na7 O20O S18O Na2 34.0(4) . . . . ?
C13O C14O S18O O19O -102.8(7) . . . . ?
C15O C14O S18O O19O 76.4(7) . . . . ?
C13O C14O S18O O21O 134.1(6) . . . . ?
C15O C14O S18O O21O -46.7(7) . . . . ?
C13O C14O S18O O20O 17.3(7) . . . . ?
C15O C14O S18O O20O -163.5(6) . . . . ?
C13O C14O S18O Na7 -35.7(8) . . . . ?
C15O C14O S18O Na7 143.5(5) . . . . ?
C13O C14O S18O Na6 112.5(6) . . . . ?
C15O C14O S18O Na6 -68.3(8) . . . . ?
C13O C14O S18O Na2 -134.6(5) . . . . ?
C15O C14O S18O Na2 44.6(8) . . . . ?
N1P C2P C3P C4P -4.4(14) . . . . ?
C2P C3P C4P C5P 2.9(13) . . . . ?
C3P C4P C5P C6P 0.5(12) . . . . ?
C4P C5P C6P N1P -3.0(12) . . . . ?
C4P C5P C6P C7P 179.0(8) . . . . ?
N1P C6P C7P N8P 6.8(11) . . . . ?
C5P C6P C7P N8P -175.1(8) . . . . ?
O11P C10P C12P C17P 147.7(8) . . . . ?
N9P C10P C12P C17P -30.2(11) . . . . ?
O11P C10P C12P C13P -28.6(11) . . . . ?
N9P C10P C12P C13P 153.6(7) . . . . ?
C17P C12P C13P C14P 2.4(12) . . . . ?
C10P C12P C13P C14P 178.9(8) . . . . ?
C12P C13P C14P C15P -2.1(14) . . . . ?
C12P C13P C14P S18P 178.4(7) . . . . ?
C13P C14P C15P C16P 1.3(14) . . . . ?
S18P C14P C15P C16P -179.2(7) . . . . ?
C14P C15P C16P C17P -0.8(12) . . . . ?
C14P C15P C16P C23P -178.7(8) . . . . ?
C13P C12P C17P C16P -1.9(11) . . . . ?
C10P C12P C17P C16P -178.1(7) . . . . ?
C15P C16P C17P C12P 1.1(12) . . . . ?
C23P C16P C17P C12P 179.1(7) . . . . ?
C17P C16P C23P O22P -0.4(11) . . . . ?
C15P C16P C23P O22P 177.6(8) . . . . ?
C17P C16P C23P N24P -180.0(7) . . . . ?
C15P C16P C23P N24P -2.0(11) . . . . ?
N25P C26P C27P C28P 179.2(11) . . . . ?
N25P C26P C27P N32P 5.7(15) . . . . ?
N32P C27P C28P C29P -6.0(19) . . . . ?
C26P C27P C28P C29P -179.0(12) . . . . ?
C27P C28P C29P C30P 6(2) . . . . ?
C28P C29P C30P C31P -4(2) . . . . ?
C29P C30P C31P N32P 2(2) . . . . ?
C3P C2P N1P C6P 1.9(12) . . . . ?
C3P C2P N1P Cu16 -177.6(6) . . . . ?
C5P C6P N1P C2P 1.7(11) . . . . ?
C7P C6P N1P C2P 179.8(7) . . . . ?
C5P C6P N1P Cu16 -178.7(6) . . . . ?
C7P C6P N1P Cu16 -0.6(9) . . . . ?
C6P C7P N8P N9P 179.8(7) . . . . ?
C6P C7P N8P Cu16 -8.4(10) . . . . ?
C7P N8P N9P C10P 20.0(13) . . . . ?
Cu16 N8P N9P C10P -150.0(6) . . . . ?
O11P C10P N9P N8P -6.7(13) . . . . ?
C12P C10P N9P N8P 171.1(7) . . . . ?
O22P C23P N24P N25P 1.6(11) . . . . ?
C16P C23P N24P N25P -178.8(6) . . . . ?
C27P C26P N25P N24P 177.3(9) . . . . ?
C27P C26P N25P Zn13 -1.0(14) . . . . ?
C23P N24P N25P C26P -179.8(8) . . . . ?
C23P N24P N25P Zn13 -1.5(8) . . . . ?
C30P C31P N32P C27P -2.4(16) . . . . ?
C30P C31P N32P Zn13 -176.5(9) . . . . ?
C28P C27P N32P C31P 4.3(15) . . . . ?
C26P C27P N32P C31P 178.0(9) . . . . ?
C28P C27P N32P Zn13 179.5(9) . . . . ?
C26P C27P N32P Zn13 -6.9(11) . . . . ?
N24P C23P O22P Zn13 -1.0(9) . . . . ?
C16P C23P O22P Zn13 179.4(5) . . . . ?
Na12 O19P S18P O20P -154(3) . . . . ?
Na12 O19P S18P O21P 79(3) . . . . ?
Na12 O19P S18P C14P -34(3) . . . . ?
C13P C14P S18P O19P 41.1(11) . . . . ?
C15P C14P S18P O19P -138.4(10) . . . . ?
C13P C14P S18P O20P 168.8(11) . . . . ?
C15P C14P S18P O20P -10.6(12) . . . . ?
C13P C14P S18P O21P -74.8(10) . . . . ?
C15P C14P S18P O21P 105.8(10) . . . . ?
C13P C14P S18P Na12 34.0(8) . . . . ?
C15P C14P S18P Na12 -145.5(8) . . . . ?
S18P O19P Na12 O38 142(3) . . . 1_565 ?
S18P O19P Na12 O19N 80(3) . . . . ?
S18P O19P Na12 O20F -142(2) . . . 1_565 ?
S18P O19P Na12 O21F -169(3) . . . 1_565 ?
S18P O19P Na12 S18F -159(2) . . . 1_565 ?
S18P O19P Na12 S18N 98(3) . . . . ?
S18P O19P Na12 Na11 156(3) . . . . ?
O1S C1S N1S C2S -11(3) . . . . ?
O1S C1S N1S C3S -180(2) . . . . ?
O1T C1T N1T C2T 9(3) . . . . ?
Na3 C1T N1T C2T -50(3) . . . . ?
O1T C1T N1T C3T -179.5(17) . . . . ?
Na3 C1T N1T C3T 122(2) . . . . ?
N1T C1T O1T Na3 -139.7(13) . . . . ?

_refine_diff_density_max         1.242
_refine_diff_density_min         -0.601
_refine_diff_density_rms         0.105

_shelxl_version_number           2013-4

_shelx_res_file                  
;
TITL ODZ463A_130111man in Pn
CELL  1.54184  21.91216  32.64068  35.0386  90.0000  98.2694  90.0000
ZERR     2.00   0.00013   0.00017   0.0002   0.0000   0.0006   0.0000

LATT  -1
SYMM  1/2 + X, - Y, 1/2 + Z

SFAC  C     H     CU   N     NA   O     S    ZN
UNIT  649.9 447.1 8    195.3 23   231.1 32   24

DEFS 0.01000  0.10000  0.00500  0.02000  0.00000

DFIX 21.000 S18A O19A S18A O20A S18A O21A
DFIX 21.000 S18B O19B S18B O20B S18B O21B
DFIX 21.000 S18C O19C S18C O20C S18C O21C
DFIX 21.000 S18D O19D S18D O20D S18D O21D
DFIX 21.000 S18E O19E S18E O20E S18E O21E
DFIX 21.000 S18F O19F S18F O20F S18F O21F
DFIX 21.000 S18G O19G S18G O20G S18G O21G
DFIX 21.000 S18H O19H S18H O20H S18H O21H
DFIX 21.000 S18I O19I S18I O20I S18I O21I
DFIX 21.000 S18J O19J S18J O20J S18J O21J
DFIX 21.000 S18K O19K S18K O20K S18K O21K
DFIX 21.000 S18L O19L S18L O20L S18L O21L
DFIX 21.000 S18M O19M S18M O20M S18M O21M
DFIX 21.000 S18N O19N S18N O20N S18N O21N
DFIX 21.000 S18O O19O S18O O20O S18O O21O
DFIX 21.000 S18P O19P S18P O20P S18P O21P
DANG 31.000 O19A O20A O20A O21A O21A O19A
DANG 31.000 O19B O20B O20B O21B O21B O19B
DANG 31.000 O19C O20C O20C O21C O21C O19C
DANG 31.000 O19D O20D O20D O21D O21D O19D
DANG 31.000 O19E O20E O20E O21E O21E O19E
DANG 31.000 O19F O20F O20F O21F O21F O19F
DANG 31.000 O19G O20G O20G O21G O21G O19G
DANG 31.000 O19H O20H O20H O21H O21H O19H
DANG 31.000 O19I O20I O20I O21I O21I O19I
DANG 31.000 O19J O20J O20J O21J O21J O19J
DANG 31.000 O19K O20K O20K O21K O21K O19K
DANG 31.000 O19L O20L O20L O21L O21L O19L
DANG 31.000 O19M O20M O20M O21M O21M O19M
DANG 31.000 O19N O20N O20N O21N O21N O19N
DANG 31.000 O19O O20O O20O O21O O21O O19O
DANG 31.000 O19P O20P O20P O21P O21P O19P
DFIX 41.000 C14A S18A C14B S18B C14C S18C C14D S18D C14E S18E C14F S18F
DFIX 41.000 C14G S18G C14H S18H C14I S18I C14J S18J C14K S18K C14L S18L
DFIX 41.000 C14M S18M C14N S18N C14O S18O C14P S18P
DANG 51.000 C14A O19A C14A O20A C14A O21A
DANG 51.000 C14B O19B C14B O20B C14B O21B
DANG 51.000 C14C O19C C14C O20C C14C O21C
DANG 51.000 C14D O19D C14D O20D C14D O21D
DANG 51.000 C14E O19E C14E O20E C14E O21E
DANG 51.000 C14F O19F C14F O20F C14F O21F
DANG 51.000 C14G O19G C14G O20G C14G O21G
DANG 51.000 C14H O19H C14H O20H C14H O21H
DANG 51.000 C14I O19I C14I O20I C14I O21I
DANG 51.000 C14J O19J C14J O20J C14J O21J
DANG 51.000 C14K O19K C14K O20K C14K O21K
DANG 51.000 C14L O19L C14L O20L C14L O21L
DANG 51.000 C14M O19M C14M O20M C14M O21M
DANG 51.000 C14N O19N C14N O20N C14N O21N
DANG 51.000 C14O O19O C14O O20O C14O O21O
DANG 51.000 C14P O19P C14P O20P C14P O21P

SADI O1S C1S O1T C1T
SADI C1S N1S C1T N1T
SADI N1S C2S N1S C3S N1T C2T N1T C3T

RIGU $C $Cu $N $Na $O $S $Zn

SIMU 0.02 $S $O
SIMU 0.02 NA9A NA9B
SIMU 0.02 C1S C2S C3S N1S O1S C1T C2T C3T N1T O1T O11T

ISOR 0.05 O1 > O38

OMIT -3.00 135.50

ACTA 135.50
REM CGLS 50
L.S. 99
PLAN 10
FMAP 2
MERG 2
BOND $H
CONF
ABIN
TWIN

SIZE 0.086 0.187 0.239
TEMP -150

WGHT    0.156600    2.860600
BASF   0.34651
FVAR       0.68993   1.43652   2.39057   1.78278   2.57935   0.63464
MOLE    1
ZN1   8    0.741368    0.069810   -0.017609    11.00000    0.05699    0.05561 =
         0.05981   -0.00492    0.01126    0.00582
CU2   3    0.429361    0.110866    0.087736    11.00000    0.05628    0.03283 =
         0.05777    0.00076    0.01375   -0.00103
ZN3   8    0.603181    0.154988    0.298608    11.00000    0.09880    0.05576 =
         0.06000   -0.00633   -0.00216    0.01253
ZN4   8    0.929015    0.081901    0.204865    11.00000    0.05854    0.05285 =
         0.06105    0.00093    0.00846   -0.00818
ZN5   8    0.455028    0.178454   -0.053050    11.00000    0.05423    0.03698 =
         0.05247    0.00037    0.00578    0.00398
ZN6   8    0.131423    0.081709    0.016570    11.00000    0.05168    0.04992 =
         0.07302   -0.00867    0.01552   -0.00680
ZN7   8    0.320482    0.026211    0.236326    11.00000    0.06650    0.05467 =
         0.07163    0.01121    0.01622    0.00398
CU8   3    0.634583    0.110199    0.148446    11.00000    0.06198    0.03239 =
         0.05684   -0.00630    0.00854   -0.00017
MOLE    2
ZN9   8    0.188818    0.622183    0.189458    11.00000    0.08654    0.05420 =
         0.06950    0.00344    0.02084    0.01856
CU10  3    0.484884    0.567904    0.080756    11.00000    0.06528    0.02602 =
         0.06174    0.00302    0.00928    0.00134
ZN11  8    0.677565    0.514316    0.280806    11.00000    0.05627    0.03731 =
         0.05416    0.00011    0.00432    0.00185
ZN12  8    0.415903    0.614936    0.400087    11.00000    0.06678    0.05025 =
         0.07044    0.00315    0.00456    0.00825
ZN13  8    0.257556    0.499283    0.016283    11.00000    0.04790    0.04972 =
         0.05450    0.00148    0.00225    0.00365
ZN14  8    0.538192    0.604998   -0.088345    11.00000    0.06377    0.04296 =
         0.06128    0.00057    0.00799    0.00134
ZN15  8    0.758129    0.640833    0.121764    11.00000    0.06869    0.04271 =
         0.09755   -0.00935    0.00119   -0.00215
CU16  3    0.451126    0.568019    0.227684    11.00000    0.07737    0.03303 =
         0.10393   -0.00876    0.01944   -0.00535
MOLE    3
C2A   1    0.846093    0.019795   -0.049559    11.00000    0.07873    0.07471 =
         0.07957   -0.00667    0.01942    0.01896
AFIX  43
H2A   2    0.820386   -0.003614   -0.049332    11.00000   -1.20000
AFIX   0
C3A   1    0.904666    0.015743   -0.060718    11.00000    0.07284    0.09736 =
         0.10365   -0.02205    0.02372    0.02065
AFIX  43
H3A   2    0.920093   -0.010341   -0.066647    11.00000   -1.20000
AFIX   0
C4A   1    0.940180    0.051655   -0.062899    11.00000    0.08097    0.11125 =
         0.12902   -0.03030    0.03935    0.00958
AFIX  43
H4A   2    0.978355    0.050505   -0.072726    11.00000   -1.20000
AFIX   0
C5A   1    0.919874    0.086260   -0.051274    11.00000    0.07387    0.09624 =
         0.11278   -0.02603    0.03339   -0.00201
AFIX  43
H5A   2    0.944879    0.110067   -0.050965    11.00000   -1.20000
AFIX   0
C6A   1    0.861845    0.089039   -0.039213    11.00000    0.05583    0.07153 =
         0.06996   -0.00405    0.01226    0.00595
C7A   1    0.836522    0.127375   -0.024783    11.00000    0.05945    0.06365 =
         0.07832   -0.00435    0.01298    0.00576
AFIX  43
H7A   2    0.858441    0.152551   -0.023847    11.00000   -1.20000
AFIX   0
C10A  1    0.703398    0.144379    0.010977    11.00000    0.05095    0.03852 =
         0.06093   -0.00339    0.00103    0.00384
C12A  1    0.666973    0.173393    0.031648    11.00000    0.05315    0.03506 =
         0.05580    0.00091    0.00109   -0.00251
C13A  1    0.684889    0.213500    0.042117    11.00000    0.04901    0.03855 =
         0.05812   -0.00073    0.00318   -0.00324
AFIX  43
H13A  2    0.722113    0.224294    0.035301    11.00000   -1.20000
AFIX   0
C14A  1    0.648405    0.237460    0.062401    11.00000    0.04686    0.02881 =
         0.05464    0.00479   -0.00161   -0.00070
C15A  1    0.593419    0.222115    0.071897    11.00000    0.05050    0.03366 =
         0.04889    0.00442    0.00290    0.00389
AFIX  43
H15A  2    0.568689    0.238996    0.085597    11.00000   -1.20000
AFIX   0
C16A  1    0.574153    0.183283    0.061961    11.00000    0.05071    0.03154 =
         0.04338    0.00407    0.00001   -0.00141
C17A  1    0.610827    0.158635    0.041194    11.00000    0.05048    0.03062 =
         0.05085    0.00065    0.00020   -0.00218
AFIX  43
H17A  2    0.597437    0.131789    0.033585    11.00000   -1.20000
AFIX   0
C23A  1    0.516951    0.165407    0.072541    11.00000    0.06154    0.03493 =
         0.04004    0.00565    0.00200   -0.00231
C26A  1    0.379815    0.187238    0.100157    11.00000    0.06220    0.03622 =
         0.05527    0.00194    0.01024   -0.00414
AFIX  43
H26A  2    0.374911    0.216154    0.100250    11.00000   -1.20000
AFIX   0
C27A  1    0.333461    0.159230    0.112237    11.00000    0.05384    0.03869 =
         0.05229    0.00137    0.00871    0.00485
C28A  1    0.280122    0.170664    0.125311    11.00000    0.05522    0.05434 =
         0.05855   -0.00153    0.00826    0.00706
AFIX  43
H28A  2    0.268354    0.198694    0.124745    11.00000   -1.20000
AFIX   0
C29A  1    0.243492    0.141746    0.139264    11.00000    0.05990    0.07017 =
         0.07937   -0.00254    0.01718   -0.00245
AFIX  43
H29A  2    0.206684    0.149604    0.148705    11.00000   -1.20000
AFIX   0
C30A  1    0.261348    0.100141    0.139372    11.00000    0.06409    0.05821 =
         0.07029    0.00470    0.01332   -0.00840
AFIX  43
H30A  2    0.237031    0.079375    0.148779    11.00000   -1.20000
AFIX   0
C31A  1    0.315030    0.090803    0.125414    11.00000    0.06518    0.04295 =
         0.07048   -0.00128    0.01663   -0.00716
AFIX  43
H31A  2    0.327127    0.062858    0.125319    11.00000   -1.20000
AFIX   0
N1A   4    0.825873    0.056433   -0.039172    11.00000    0.05795    0.07374 =
         0.06571   -0.00427    0.02176    0.01077
N8A   4    0.785909    0.124673   -0.014191    11.00000    0.05923    0.04935 =
         0.05639    0.00061    0.00529    0.00613
N9A   4    0.757231    0.157219    0.001598    11.00000    0.05436    0.04798 =
         0.06595    0.00033    0.00586    0.00361
N24A  4    0.476134    0.191701    0.080770    11.00000    0.05442    0.03560 =
         0.05659    0.00498    0.00781   -0.00766
N25A  4    0.426150    0.170429    0.089747    11.00000    0.05478    0.03697 =
         0.04368    0.00319    0.00766   -0.00238
N32A  4    0.351091    0.118328    0.112048    11.00000    0.05793    0.03875 =
         0.05435   -0.00026    0.01320   -0.00029
O11A  6    0.681400    0.109183    0.004199    11.00000    0.05544    0.04306 =
         0.07748   -0.01072    0.01440    0.00128
O19A  6    0.698388    0.306161    0.048304    11.00000    0.08252    0.03757 =
         0.08325    0.00219    0.01550   -0.00943
O20A  6    0.620081    0.306976    0.090006    11.00000    0.06254    0.03106 =
         0.08648   -0.01115    0.00539   -0.00084
O21A  6    0.719297    0.279552    0.113023    11.00000    0.06568    0.03497 =
         0.08610   -0.00666   -0.01461   -0.00170
O22A  6    0.513522    0.126048    0.074017    11.00000    0.06203    0.03270 =
         0.05730    0.00101    0.01270   -0.00697
S18A  7    0.673460    0.286800    0.079348    11.00000    0.05114    0.02553 =
         0.07081   -0.00084    0.00272   -0.00295
MOLE    4
C2B   1    0.363953    0.090258    0.002748    11.00000    0.05075    0.05373 =
         0.04962    0.00435    0.00534    0.00100
AFIX  43
H2B   2    0.359080    0.118907   -0.001394    11.00000   -1.20000
AFIX   0
C3B   1    0.342360    0.063878   -0.026986    11.00000    0.06070    0.05881 =
         0.05510    0.00185    0.00049   -0.00230
AFIX  43
H3B   2    0.322592    0.074416   -0.050879    11.00000   -1.20000
AFIX   0
C4B   1    0.349388    0.023550   -0.021999    11.00000    0.07177    0.05626 =
         0.04892   -0.00479    0.00280   -0.00357
AFIX  43
H4B   2    0.334989    0.005271   -0.042418    11.00000   -1.20000
AFIX   0
C5B   1    0.377889    0.008331    0.013222    11.00000    0.05826    0.03993 =
         0.05942    0.00135    0.00933   -0.00628
AFIX  43
H5B   2    0.383766   -0.020247    0.017375    11.00000   -1.20000
AFIX   0
C6B   1    0.397585    0.036866    0.042337    11.00000    0.04706    0.03713 =
         0.05851    0.00220    0.01060   -0.00314
C7B   1    0.428621    0.022841    0.079827    11.00000    0.04770    0.03845 =
         0.05455    0.00189    0.01146   -0.00536
AFIX  43
H7B   2    0.433092   -0.005461    0.085916    11.00000   -1.20000
AFIX   0
C10B  1    0.491064    0.003664    0.156595    11.00000    0.04917    0.03472 =
         0.05056    0.00087    0.00870    0.00254
C12B  1    0.525853    0.001898    0.196089    11.00000    0.05255    0.03670 =
         0.04999    0.00515    0.00651    0.00450
C13B  1    0.543723   -0.036495    0.211085    11.00000    0.05760    0.04231 =
         0.05673    0.00558    0.00906    0.00234
AFIX  43
H13B  2    0.534397   -0.060580    0.196161    11.00000   -1.20000
AFIX   0
C14B  1    0.575081   -0.038809    0.247869    11.00000    0.06694    0.04336 =
         0.06428    0.01459    0.00492    0.00297
C15B  1    0.589446   -0.004909    0.270344    11.00000    0.06873    0.05500 =
         0.05660    0.01069    0.01149    0.00440
AFIX  43
H15B  2    0.610785   -0.007761    0.295793    11.00000   -1.20000
AFIX   0
C16B  1    0.572732    0.033570    0.255819    11.00000    0.06734    0.04444 =
         0.04354    0.00410    0.00488    0.00266
C17B  1    0.542273    0.036880    0.218063    11.00000    0.06172    0.03788 =
         0.04829    0.00149    0.00777    0.00838
AFIX  43
H17B  2    0.532659    0.063196    0.207261    11.00000   -1.20000
AFIX   0
C23B  1    0.588478    0.071935    0.278517    11.00000    0.07405    0.05450 =
         0.04847   -0.00171    0.01040    0.00826
C26B  1    0.650865    0.107580    0.366873    11.00000    0.15050    0.08116 =
         0.05314   -0.01002   -0.00820    0.00976
AFIX  43
H26B  2    0.664828    0.084202    0.381774    11.00000   -1.20000
AFIX   0
C27B  1    0.659073    0.148232    0.383039    11.00000    0.14536    0.07635 =
         0.06515   -0.01362   -0.01014    0.01222
C28B  1    0.678833    0.153018    0.422433    11.00000    0.19137    0.09829 =
         0.07315   -0.01557   -0.01508    0.02234
AFIX  43
H28B  2    0.686368    0.130170    0.439246    11.00000   -1.20000
AFIX   0
C29B  1    0.686886    0.192976    0.435727    11.00000    0.18933    0.10452 =
         0.07889   -0.02430   -0.01731    0.02127
AFIX  43
H29B  2    0.705304    0.197911    0.461551    11.00000   -1.20000
AFIX   0
C30B  1    0.668683    0.225102    0.412169    11.00000    0.24621    0.09355 =
         0.09912   -0.02885   -0.03651    0.01268
AFIX  43
H30B  2    0.672274    0.252436    0.421538    11.00000   -1.20000
AFIX   0
C31B  1    0.643747    0.216670    0.372544    11.00000    0.19662    0.07230 =
         0.09041   -0.02228   -0.02970    0.02266
AFIX  43
H31B  2    0.629290    0.238642    0.355878    11.00000   -1.20000
AFIX   0
N1B   4    0.391335    0.077161    0.036997    11.00000    0.05098    0.04025 =
         0.04644   -0.00015    0.00623   -0.00172
N8B   4    0.449580    0.050832    0.104162    11.00000    0.05487    0.03224 =
         0.04497    0.00723    0.00817    0.00448
N9B   4    0.480272    0.042047    0.140499    11.00000    0.06811    0.03355 =
         0.04503    0.00228   -0.00006    0.00265
AFIX  43
H9B   2    0.494379    0.063070    0.154845    11.00000   -1.20000
AFIX   0
N24B  4    0.614484    0.066274    0.314632    11.00000    0.10743    0.05987 =
         0.04687    0.00088    0.00242    0.00251
N25B  4    0.624407    0.103702    0.332079    11.00000    0.10488    0.06607 =
         0.05026   -0.00678    0.00183    0.00639
N32B  4    0.640766    0.178535    0.359091    11.00000    0.13460    0.07448 =
         0.06532   -0.01916   -0.01362    0.00890
O11B  6    0.473336   -0.027513    0.139016    11.00000    0.09535    0.03145 =
         0.05777    0.00193    0.00053    0.00184
O19B  6    0.625610   -0.108090    0.238765    11.00000    0.12467    0.07935 =
         0.12523    0.04496    0.01532    0.03398
O20B  6    0.637806   -0.079707    0.302734    11.00000    0.13972    0.08353 =
         0.14923    0.04383   -0.06039    0.00705
O21B  6    0.541498   -0.106633    0.274701    11.00000    0.11178    0.06064 =
         0.11772    0.02354    0.00769   -0.00753
O22B  6    0.575073    0.105227    0.261400    11.00000    0.08851    0.04614 =
         0.05051   -0.00527   -0.00022    0.00799
S18B  7    0.598114   -0.087762    0.267410    11.00000    0.08602    0.04792 =
         0.09088    0.02904   -0.01304   -0.00085
MOLE    5
C2C   1    0.467743    0.147624    0.318821    11.00000    0.11084    0.07791 =
         0.08790    0.00079    0.02576    0.00849
AFIX  43
H2C   2    0.479465    0.120974    0.328007    11.00000   -1.20000
AFIX   0
C3C   1    0.407644    0.161361    0.322035    11.00000    0.11386    0.10492 =
         0.11248   -0.00385    0.03227    0.00820
AFIX  43
H3C   2    0.378403    0.143992    0.331480    11.00000   -1.20000
AFIX   0
C4C   1    0.393482    0.200421    0.311053    11.00000    0.09951    0.09852 =
         0.09299   -0.00865    0.02259    0.00918
AFIX  43
H4C   2    0.355655    0.212212    0.315801    11.00000   -1.20000
AFIX   0
C5C   1    0.432733    0.222232    0.293587    11.00000    0.09889    0.09673 =
         0.07663   -0.00284    0.01039    0.01487
AFIX  43
H5C   2    0.420783    0.248348    0.283104    11.00000   -1.20000
AFIX   0
C6C   1    0.492049    0.206757    0.290556    11.00000    0.09295    0.07192 =
         0.06742   -0.00545    0.01010    0.01079
C7C   1    0.537802    0.230217    0.273493    11.00000    0.08521    0.06402 =
         0.06861   -0.00597   -0.00173    0.01292
AFIX  43
H7C   2    0.530300    0.256947    0.263149    11.00000   -1.20000
AFIX   0
C10C  1    0.684267    0.201524    0.261739    11.00000    0.08229    0.04986 =
         0.06487   -0.01301   -0.00835    0.00987
C12C  1    0.740571    0.214693    0.244736    11.00000    0.08475    0.04650 =
         0.06469   -0.00396   -0.01783    0.00285
C13C  1    0.752256    0.256217    0.235968    11.00000    0.07160    0.04742 =
         0.08196    0.00362   -0.01986    0.00597
AFIX  43
H13C  2    0.724865    0.277248    0.241499    11.00000   -1.20000
AFIX   0
C14C  1    0.802959    0.265434    0.219619    11.00000    0.08027    0.03863 =
         0.09730    0.00019   -0.02007   -0.00040
C15C  1    0.846180    0.236258    0.210033    11.00000    0.07417    0.04461 =
         0.08130    0.00377   -0.02451   -0.00248
AFIX  43
H15C  2    0.880596    0.243743    0.197869    11.00000   -1.20000
AFIX   0
C16C  1    0.834467    0.194858    0.219905    11.00000    0.08271    0.04135 =
         0.06663    0.00069   -0.01612   -0.00076
C17C  1    0.783259    0.185420    0.236385    11.00000    0.07248    0.04418 =
         0.07485    0.00773   -0.01789    0.00511
AFIX  43
H17C  2    0.776403    0.157582    0.242445    11.00000   -1.20000
AFIX   0
C23C  1    0.876474    0.161382    0.209735    11.00000    0.07231    0.05072 =
         0.07256    0.00604   -0.01266   -0.00050
C26C  1    1.003054    0.139632    0.168573    11.00000    0.09152    0.08272 =
         0.06817   -0.00470    0.00953   -0.01882
AFIX  43
H26C  2    1.017544    0.165314    0.160803    11.00000   -1.20000
AFIX   0
C27C  1    1.033423    0.101273    0.161899    11.00000    0.06664    0.08203 =
         0.06772   -0.00433    0.01724   -0.02670
C28C  1    1.081467    0.101217    0.139771    11.00000    0.07881    0.11803 =
         0.08422   -0.00886    0.02934   -0.02344
AFIX  43
H28C  2    1.097681    0.125661    0.130463    11.00000   -1.20000
AFIX   0
C29C  1    1.104842    0.060722    0.132049    11.00000    0.06855    0.13201 =
         0.08288   -0.01805    0.02501   -0.02060
AFIX  43
H29C  2    1.137276    0.058173    0.116895    11.00000   -1.20000
AFIX   0
C30C  1    1.082540    0.029087    0.145232    11.00000    0.08241    0.11999 =
         0.10384   -0.02040    0.03224   -0.00254
AFIX  43
H30C  2    1.098848    0.003196    0.139520    11.00000   -1.20000
AFIX   0
C31C  1    1.033590    0.030159    0.168519    11.00000    0.08469    0.08927 =
         0.08044   -0.01525    0.02300   -0.00789
AFIX  43
H31C  2    1.017392    0.005693    0.177791    11.00000   -1.20000
AFIX   0
N1C   4    0.508035    0.169604    0.303899    11.00000    0.09905    0.06511 =
         0.06283   -0.01259    0.00543    0.00619
N8C   4    0.590668    0.210785    0.273781    11.00000    0.08160    0.04987 =
         0.06696   -0.00562    0.00160    0.00859
N9C   4    0.636778    0.228285    0.258810    11.00000    0.08177    0.05718 =
         0.06654   -0.00725   -0.00757    0.01037
N24C  4    0.923853    0.172211    0.193347    11.00000    0.07589    0.05316 =
         0.07007    0.00780   -0.01338   -0.00456
N25C  4    0.956307    0.136485    0.185329    11.00000    0.07411    0.06497 =
         0.05441    0.00374   -0.00714   -0.00899
N32C  4    1.011669    0.067087    0.176646    11.00000    0.05721    0.07967 =
         0.05975   -0.01085    0.01831   -0.02151
O11C  6    0.685099    0.166362    0.276071    11.00000    0.08297    0.04965 =
         0.07815   -0.00335   -0.00416    0.01366
O19C  6    0.864319    0.319789    0.187275    11.00000    0.11902    0.05162 =
         0.14866    0.02411    0.00561    0.00933
O20C  6    0.759351    0.334082    0.191476    11.00000    0.10201    0.03954 =
         0.12181   -0.00174   -0.02766    0.00074
O21C  6    0.834760    0.336372    0.247956    11.00000    0.11643    0.06350 =
         0.12566   -0.00732   -0.03911   -0.00971
O22C  6    0.862916    0.125288    0.218899    11.00000    0.07138    0.04237 =
         0.09692    0.00487    0.00589    0.00499
S18C  7    0.817309    0.318354    0.210774    11.00000    0.08558    0.04362 =
         0.11466    0.00502   -0.02062   -0.00396
MOLE    6
C2D   1    1.015345    0.117035    0.277814    11.00000    0.08186    0.05365 =
         0.05811    0.00650   -0.00444   -0.01002
AFIX  43
H2D   2    1.020680    0.140023    0.261997    11.00000   -1.20000
AFIX   0
C3D   1    1.043657    0.117477    0.316104    11.00000    0.09562    0.07482 =
         0.05132    0.00329   -0.00298   -0.01587
AFIX  43
H3D   2    1.068881    0.139719    0.326251    11.00000   -1.20000
AFIX   0
C4D   1    1.033222    0.083604    0.338968    11.00000    0.10284    0.08643 =
         0.04652    0.00723   -0.00050   -0.01270
AFIX  43
H4D   2    1.051122    0.082643    0.365309    11.00000   -1.20000
AFIX   0
C5D   1    0.996846    0.051698    0.323020    11.00000    0.09252    0.07262 =
         0.04838    0.01805   -0.00611   -0.00622
AFIX  43
H5D   2    0.989565    0.028609    0.338244    11.00000   -1.20000
AFIX   0
C6D   1    0.970944    0.053695    0.284409    11.00000    0.06677    0.06114 =
         0.04983    0.00564    0.00846   -0.00566
C7D   1    0.933105    0.021372    0.265742    11.00000    0.06789    0.05177 =
         0.05598    0.00326    0.00948   -0.00374
AFIX  43
H7D   2    0.925158   -0.003125    0.278816    11.00000   -1.20000
AFIX   0
C10D  1    0.858022    0.015257    0.172605    11.00000    0.05351    0.05388 =
         0.05648   -0.00076    0.01032   -0.00659
C12D  1    0.817768   -0.009850    0.144161    11.00000    0.04964    0.05030 =
         0.06082   -0.00382    0.00926   -0.00534
C13D  1    0.789876   -0.046342    0.152887    11.00000    0.06181    0.04898 =
         0.05423    0.00182    0.00230   -0.00655
AFIX  43
H13D  2    0.799866   -0.058714    0.177535    11.00000   -1.20000
AFIX   0
C14D  1    0.747389   -0.064087    0.124870    11.00000    0.06638    0.04811 =
         0.06475    0.00179    0.00102   -0.00372
C15D  1    0.733718   -0.048717    0.087864    11.00000    0.06804    0.05012 =
         0.05964   -0.00576    0.00387   -0.01243
AFIX  43
H15D  2    0.705056   -0.062387    0.069214    11.00000   -1.20000
AFIX   0
C16D  1    0.762415   -0.013103    0.078380    11.00000    0.05264    0.05029 =
         0.06074   -0.00660    0.00778   -0.00495
C17D  1    0.803517    0.006777    0.107301    11.00000    0.05118    0.04829 =
         0.05583   -0.00366    0.01088   -0.00490
AFIX  43
H17D  2    0.821815    0.031988    0.101513    11.00000   -1.20000
AFIX   0
C23D  1    0.748636    0.007421    0.041309    11.00000    0.05226    0.05558 =
         0.05474   -0.00876    0.01048    0.00232
C26D  1    0.658487    0.004611   -0.047241    11.00000    0.06719    0.07167 =
         0.04913   -0.00937    0.01123   -0.00826
AFIX  43
H26D  2    0.637447   -0.020875   -0.047758    11.00000   -1.20000
AFIX   0
C27D  1    0.648270    0.032584   -0.079502    11.00000    0.05964    0.07899 =
         0.04918   -0.00605    0.00867    0.00232
C28D  1    0.604083    0.026408   -0.111447    11.00000    0.08279    0.11003 =
         0.05111   -0.00948    0.00517    0.00526
AFIX  43
H28D  2    0.578494    0.002801   -0.112921    11.00000   -1.20000
AFIX   0
C29D  1    0.597419    0.053950   -0.140466    11.00000    0.09476    0.13412 =
         0.05513    0.01086    0.01255    0.02277
AFIX  43
H29D  2    0.566727    0.049643   -0.162154    11.00000   -1.20000
AFIX   0
C30D  1    0.634096    0.087951   -0.139181    11.00000    0.09634    0.11519 =
         0.07234    0.01120    0.01697    0.03842
AFIX  43
H30D  2    0.630023    0.107632   -0.159362    11.00000   -1.20000
AFIX   0
C31D  1    0.678761    0.091940   -0.105652    11.00000    0.09499    0.07731 =
         0.07898    0.01032    0.02222    0.02901
AFIX  43
H31D  2    0.706065    0.114651   -0.104620    11.00000   -1.20000
AFIX   0
N1D   4    0.982001    0.086573    0.262828    11.00000    0.06254    0.05578 =
         0.04602    0.00561    0.00290   -0.00079
N8D   4    0.910535    0.027795    0.229943    11.00000    0.05662    0.04928 =
         0.05401   -0.00331    0.00987    0.00112
N9D   4    0.874845   -0.000803    0.208436    11.00000    0.05333    0.04578 =
         0.06015   -0.00051    0.00812   -0.00218
N24D  4    0.706786   -0.009587    0.013310    11.00000    0.05611    0.06197 =
         0.04964   -0.01278    0.00935   -0.00317
N25D  4    0.697066    0.015464   -0.017828    11.00000    0.05414    0.06653 =
         0.05013   -0.00543    0.01000    0.00432
N32D  4    0.685357    0.067271   -0.076447    11.00000    0.06612    0.06783 =
         0.06327   -0.00361    0.01352    0.00973
O11D  6    0.872950    0.050149    0.162051    11.00000    0.07348    0.05830 =
         0.06114   -0.00095    0.00237   -0.01949
O19D  6    0.695893   -0.134978    0.107004    11.00000    0.08998    0.04857 =
         0.06467    0.00306   -0.00736   -0.01058
O20D  6    0.739781   -0.123130    0.172899    11.00000    0.10432    0.05945 =
         0.06758    0.01041   -0.01334   -0.02484
O21D  6    0.644989   -0.089689    0.146327    11.00000    0.08857    0.05787 =
         0.07796    0.00204    0.00855   -0.01748
O22D  6    0.774123    0.042346    0.037621    11.00000    0.06164    0.05230 =
         0.05488   -0.00351    0.00571    0.00028
S18D  7    0.704500   -0.106595    0.138677    11.00000    0.08284    0.04937 =
         0.06401    0.00578   -0.00416   -0.00997
MOLE    7
C2E   1    0.592153    0.181685   -0.075246    11.00000    0.06888    0.04703 =
         0.06820   -0.00523    0.01832    0.00359
AFIX  43
H2E   2    0.583723    0.155710   -0.087066    11.00000   -1.20000
AFIX   0
C3E   1    0.648129    0.199114   -0.076601    11.00000    0.07093    0.05870 =
         0.08416   -0.00566    0.03596    0.00055
AFIX  43
H3E   2    0.678092    0.185170   -0.088823    11.00000   -1.20000
AFIX   0
C4E   1    0.661447    0.237341   -0.060088    11.00000    0.05919    0.05469 =
         0.09619   -0.00604    0.02969   -0.00258
AFIX  43
H4E   2    0.699456    0.250674   -0.061917    11.00000   -1.20000
AFIX   0
C5E   1    0.617228    0.255433   -0.040781    11.00000    0.05857    0.04102 =
         0.06998    0.00157    0.01331   -0.00111
AFIX  43
H5E   2    0.625050    0.281050   -0.028153    11.00000   -1.20000
AFIX   0
C6E   1    0.561669    0.235487   -0.040283    11.00000    0.05329    0.03132 =
         0.05813    0.00466    0.00741    0.00411
C7E   1    0.514536    0.252669   -0.020261    11.00000    0.05917    0.02640 =
         0.06523   -0.00219    0.01552   -0.00269
AFIX  43
H7E   2    0.519689    0.278288   -0.007333    11.00000   -1.20000
AFIX   0
C10E  1    0.372527    0.214958   -0.007844    11.00000    0.05159    0.03991 =
         0.06535   -0.00078    0.00184    0.00081
C12E  1    0.317060    0.222777    0.011004    11.00000    0.04892    0.03529 =
         0.06296    0.00068    0.00134    0.00561
C13E  1    0.306580    0.260171    0.028230    11.00000    0.05435    0.03673 =
         0.07765   -0.00528    0.00255    0.00274
AFIX  43
H13E  2    0.334658    0.282227    0.027438    11.00000   -1.20000
AFIX   0
C14E  1    0.254441    0.265013    0.046696    11.00000    0.04628    0.03677 =
         0.07602   -0.00599    0.00011    0.00692
C15E  1    0.212325    0.234276    0.047655    11.00000    0.04482    0.04542 =
         0.06685   -0.00387    0.00001    0.00260
AFIX  43
H15E  2    0.176254    0.238453    0.059298    11.00000   -1.20000
AFIX   0
C16E  1    0.223760    0.195884    0.030814    11.00000    0.05143    0.04502 =
         0.06187   -0.00776    0.00189    0.00150
C17E  1    0.274582    0.191578    0.013040    11.00000    0.05217    0.03600 =
         0.06180   -0.01100    0.00545   -0.00179
AFIX  43
H17E  2    0.281368    0.165982    0.001448    11.00000   -1.20000
AFIX   0
C23E  1    0.181424    0.160088    0.031459    11.00000    0.05180    0.04920 =
         0.05856   -0.01280    0.00973   -0.00144
C26E  1    0.039909    0.129748    0.050084    11.00000    0.05156    0.07362 =
         0.08607   -0.01380    0.01750   -0.00470
AFIX  43
H26E  2    0.019445    0.153016    0.058484    11.00000   -1.20000
AFIX   0
C27E  1    0.010644    0.088419    0.045815    11.00000    0.05827    0.07874 =
         0.08931   -0.00530    0.01924   -0.00912
C28E  1   -0.046429    0.081905    0.053939    11.00000    0.06689    0.10502 =
         0.12054   -0.01095    0.02360   -0.02103
AFIX  43
H28E  2   -0.069300    0.103642    0.063051    11.00000   -1.20000
AFIX   0
C29E  1   -0.071630    0.043094    0.048882    11.00000    0.08222    0.11191 =
         0.14362   -0.00298    0.02598   -0.03676
AFIX  43
H29E  2   -0.112417    0.037733    0.053759    11.00000   -1.20000
AFIX   0
C30E  1   -0.035058    0.011713    0.036282    11.00000    0.08903    0.10109 =
         0.15347   -0.00173    0.03655   -0.04268
AFIX  43
H30E  2   -0.049108   -0.015821    0.033769    11.00000   -1.20000
AFIX   0
C31E  1    0.020734    0.022720    0.027997    11.00000    0.07218    0.06720 =
         0.10897   -0.00946    0.00944   -0.02167
AFIX  43
H31E  2    0.045145    0.001584    0.019275    11.00000   -1.20000
AFIX   0
N1E   4    0.548667    0.199409   -0.058096    11.00000    0.06044    0.03316 =
         0.05325    0.00675    0.01126    0.00209
N8E   4    0.464435    0.230941   -0.020965    11.00000    0.04909    0.03157 =
         0.05330    0.00137    0.00806    0.00381
N9E   4    0.416910    0.243836   -0.002420    11.00000    0.04852    0.03471 =
         0.06492    0.00149    0.00726    0.00122
N24E  4    0.127597    0.166679    0.044663    11.00000    0.05050    0.05883 =
         0.08243   -0.01508    0.01567   -0.00293
N25E  4    0.094603    0.131422    0.041571    11.00000    0.04707    0.05104 =
         0.08112   -0.01272    0.01425   -0.00496
N32E  4    0.044719    0.059067    0.030645    11.00000    0.04972    0.06702 =
         0.07575   -0.00749    0.01515   -0.01362
O11E  6    0.374520    0.181977   -0.027164    11.00000    0.05153    0.04000 =
         0.06709   -0.00656    0.01136   -0.00239
O19E  6    0.207204    0.336595    0.035546    11.00000    0.07046    0.06420 =
         0.12139   -0.01492   -0.02125    0.02453
O20E  6    0.208450    0.306086    0.098117    11.00000    0.07883    0.05685 =
         0.11446   -0.02404    0.03095   -0.00433
O21E  6    0.302879    0.330309    0.078582    11.00000    0.04664    0.03475 =
         0.08795   -0.00921    0.00092    0.00670
O22E  6    0.198825    0.126622    0.018343    11.00000    0.05774    0.04503 =
         0.09128   -0.01739    0.02263   -0.00615
S18E  7    0.242295    0.313960    0.066557    11.00000    0.04859    0.03912 =
         0.09658   -0.01479    0.00968    0.00542
MOLE    8
C2F   1    0.061269    0.131969   -0.058275    11.00000    0.07060    0.06636 =
         0.09392    0.00420    0.01612   -0.00964
AFIX  43
H2F   2    0.049122    0.151403   -0.040636    11.00000   -1.20000
AFIX   0
C3F   1    0.044170    0.138564   -0.098192    11.00000    0.10169    0.08175 =
         0.09950    0.01432    0.00282   -0.00459
AFIX  43
H3F   2    0.021320    0.162136   -0.107526    11.00000   -1.20000
AFIX   0
C4F   1    0.061612    0.109845   -0.123057    11.00000    0.09899    0.08535 =
         0.09091    0.01177    0.00094   -0.01184
AFIX  43
H4F   2    0.049947    0.112949   -0.150080    11.00000   -1.20000
AFIX   0
C5F   1    0.095366    0.077168   -0.109089    11.00000    0.09335    0.07637 =
         0.06800   -0.00278    0.00180   -0.01678
AFIX  43
H5F   2    0.107736    0.057506   -0.126444    11.00000   -1.20000
AFIX   0
C6F   1    0.111970    0.072008   -0.070309    11.00000    0.07022    0.06787 =
         0.07149   -0.00417    0.01110   -0.00810
C7F   1    0.147311    0.037516   -0.052980    11.00000    0.08789    0.06905 =
         0.06981   -0.00880    0.01213   -0.00392
AFIX  43
H7F   2    0.159881    0.016331   -0.068736    11.00000   -1.20000
AFIX   0
C10F  1    0.205205    0.012472    0.039481    11.00000    0.04987    0.04483 =
         0.07056   -0.00289    0.01650   -0.00715
C12F  1    0.247215   -0.017496    0.064649    11.00000    0.04861    0.04619 =
         0.07275   -0.00625    0.02095   -0.00296
C13F  1    0.276575   -0.049097    0.048716    11.00000    0.05913    0.04755 =
         0.07411   -0.00355    0.01841    0.00100
AFIX  43
H13F  2    0.268741   -0.054696    0.021851    11.00000   -1.20000
AFIX   0
C14F  1    0.318496   -0.072756    0.073562    11.00000    0.06309    0.04536 =
         0.07834    0.00140    0.01913   -0.00191
C15F  1    0.331334   -0.064899    0.112217    11.00000    0.06753    0.04564 =
         0.07863    0.00103    0.01740    0.00028
AFIX  43
H15F  2    0.360280   -0.081173    0.128399    11.00000   -1.20000
AFIX   0
C16F  1    0.300508   -0.031934    0.127621    11.00000    0.06625    0.04006 =
         0.07783    0.00567    0.02225   -0.00145
C17F  1    0.258854   -0.009410    0.103499    11.00000    0.05647    0.03980 =
         0.07471    0.00179    0.02587   -0.00546
AFIX  43
H17F  2    0.237460    0.012327    0.113813    11.00000   -1.20000
AFIX   0
C23F  1    0.315253   -0.020458    0.169276    11.00000    0.06414    0.04448 =
         0.07170    0.00774    0.02477    0.00056
C26F  1    0.409302   -0.038211    0.254366    11.00000    0.06676    0.07113 =
         0.06963    0.02405    0.02596    0.01426
AFIX  43
H26F  2    0.431654   -0.062702    0.251554    11.00000   -1.20000
AFIX   0
C27F  1    0.420610   -0.014354    0.289529    11.00000    0.06478    0.07948 =
         0.06966    0.02464    0.02462    0.01111
C28F  1    0.466617   -0.022948    0.318211    11.00000    0.07253    0.10984 =
         0.07616    0.02908    0.01760    0.01912
AFIX  43
H28F  2    0.492093   -0.046296    0.316836    11.00000   -1.20000
AFIX   0
C29F  1    0.476366    0.004237    0.351214    11.00000    0.08745    0.10718 =
         0.07571    0.02054    0.00597    0.00877
AFIX  43
H29F  2    0.509175    0.000403    0.371774    11.00000   -1.20000
AFIX   0
C30F  1    0.436440    0.034835    0.350818    11.00000    0.09127    0.09604 =
         0.07676    0.01646    0.01380   -0.00304
AFIX  43
H30F  2    0.441229    0.053195    0.372076    11.00000   -1.20000
AFIX   0
C31F  1    0.388427    0.041674    0.321499    11.00000    0.08571    0.07478 =
         0.08033    0.01334    0.01837    0.00289
AFIX  43
H31F  2    0.360678    0.063699    0.323388    11.00000   -1.20000
AFIX   0
N1F   4    0.093983    0.099287   -0.044477    11.00000    0.06523    0.06062 =
         0.08035   -0.00847    0.01065   -0.00875
N8F   4    0.161293    0.035847   -0.016674    11.00000    0.05949    0.05470 =
         0.06740   -0.00470    0.01407   -0.00385
N9F   4    0.196579    0.005673    0.001678    11.00000    0.06837    0.06399 =
         0.07057   -0.00989    0.01857    0.00251
N24F  4    0.357370   -0.042377    0.191608    11.00000    0.07691    0.05700 =
         0.06879    0.01604    0.02658    0.01275
N25F  4    0.368212   -0.025379    0.227046    11.00000    0.06701    0.05899 =
         0.07140    0.01231    0.02268    0.01342
N32F  4    0.380909    0.017866    0.290981    11.00000    0.06612    0.06467 =
         0.06730    0.02017    0.01789    0.00425
O11F  6    0.181898    0.041488    0.057073    11.00000    0.05986    0.04623 =
         0.06990   -0.00181    0.01583    0.00531
O19F  6    0.409568   -0.090557    0.038972    11.00000    0.08893    0.05693 =
         0.10819    0.01680    0.03239    0.01963
O20F  6    0.382418   -0.138650    0.085221    11.00000    0.09113    0.03753 =
         0.08442   -0.00039    0.01817    0.00693
O21F  6    0.320128   -0.132634    0.024162    11.00000    0.09371    0.07972 =
         0.11081   -0.02515   -0.00392    0.02022
O22F  6    0.287968    0.010828    0.179640    11.00000    0.06664    0.05256 =
         0.07477    0.00469    0.02113    0.00964
S18F  7    0.360526   -0.111779    0.053349    11.00000    0.07271    0.04425 =
         0.07850   -0.00166    0.01929    0.01220
MOLE    9
C2G   1    0.210942   -0.031895    0.258329    11.00000    0.08067    0.08582 =
         0.14868    0.02534    0.04274    0.00239
AFIX  43
H2G   2    0.237772   -0.054283    0.255799    11.00000   -1.20000
AFIX   0
C3G   1    0.150550   -0.040284    0.265595    11.00000    0.08860    0.10345 =
         0.14211    0.03020    0.04398   -0.00363
AFIX  43
H3G   2    0.137409   -0.067629    0.268895    11.00000   -1.20000
AFIX   0
C4G   1    0.111744   -0.008305    0.267748    11.00000    0.06731    0.10684 =
         0.13012    0.01792    0.03151   -0.00028
AFIX  43
H4G   2    0.070952   -0.012650    0.273102    11.00000   -1.20000
AFIX   0
C5G   1    0.132694    0.030387    0.262030    11.00000    0.06767    0.10030 =
         0.11252    0.01162    0.03205    0.01084
AFIX  43
H5G   2    0.105557    0.052951    0.262944    11.00000   -1.20000
AFIX   0
C6G   1    0.192396    0.037595    0.254942    11.00000    0.06137    0.08256 =
         0.06938    0.01201    0.02299    0.01013
C7G   1    0.217505    0.077433    0.250138    11.00000    0.06702    0.08481 =
         0.07367    0.01129    0.01736    0.01565
AFIX  43
H7G   2    0.194296    0.101572    0.252863    11.00000   -1.20000
AFIX   0
C10G  1    0.355128    0.108528    0.223062    11.00000    0.06676    0.05094 =
         0.05248    0.00420    0.00344    0.00755
C12G  1    0.389848    0.143863    0.211303    11.00000    0.06547    0.04902 =
         0.05614    0.00517    0.00480    0.01110
C13G  1    0.369248    0.184401    0.209640    11.00000    0.06712    0.04050 =
         0.06054   -0.00114    0.00403    0.01178
AFIX  43
H13G  2    0.330959    0.191240    0.217731    11.00000   -1.20000
AFIX   0
C14G  1    0.404589    0.214117    0.196290    11.00000    0.06910    0.04052 =
         0.06281   -0.00120    0.00699    0.01162
C15G  1    0.461305    0.205772    0.184796    11.00000    0.07087    0.03247 =
         0.05380   -0.00062    0.00183    0.01043
AFIX  43
H15G  2    0.485247    0.227024    0.175833    11.00000   -1.20000
AFIX   0
C16G  1    0.482284    0.165333    0.186743    11.00000    0.06107    0.03299 =
         0.04985    0.00200    0.00150    0.01070
C17G  1    0.446550    0.135551    0.199236    11.00000    0.06457    0.03248 =
         0.05413    0.00679    0.00178    0.01101
AFIX  43
H17G  2    0.460727    0.108024    0.199771    11.00000   -1.20000
AFIX   0
C23G  1    0.540746    0.154116    0.173117    11.00000    0.06589    0.03441 =
         0.04755    0.00452    0.00161    0.00550
C26G  1    0.679321    0.189445    0.151974    11.00000    0.06535    0.03072 =
         0.04330    0.00332   -0.00436    0.00623
AFIX  43
H26G  2    0.682987    0.217688    0.158448    11.00000   -1.20000
AFIX   0
C27G  1    0.725898    0.167686    0.133795    11.00000    0.06116    0.03396 =
         0.05274    0.00249   -0.00265    0.00410
C28G  1    0.778772    0.184072    0.124559    11.00000    0.06259    0.04391 =
         0.06433    0.00552    0.00001   -0.00241
AFIX  43
H28G  2    0.788829    0.211841    0.130682    11.00000   -1.20000
AFIX   0
C29G  1    0.817037    0.160897    0.106676    11.00000    0.07019    0.04532 =
         0.09049    0.00792    0.01087   -0.00436
AFIX  43
H29G  2    0.854776    0.172243    0.101244    11.00000   -1.20000
AFIX   0
C30G  1    0.802045    0.120338    0.095970    11.00000    0.07394    0.05668 =
         0.11122   -0.00449    0.03341   -0.00082
AFIX  43
H30G  2    0.827504    0.103861    0.082408    11.00000   -1.20000
AFIX   0
C31G  1    0.745987    0.105676    0.106887    11.00000    0.07460    0.04219 =
         0.08552   -0.00977    0.02650   -0.00341
AFIX  43
H31G  2    0.733782    0.078417    0.100024    11.00000   -1.20000
AFIX   0
N1G   4    0.232204    0.006141    0.254833    11.00000    0.06406    0.07638 =
         0.07977    0.01799    0.02402    0.01251
N8G   4    0.272969    0.079163    0.241954    11.00000    0.06502    0.06612 =
         0.05492    0.00764    0.00980    0.00401
N9G   4    0.298918    0.115820    0.234431    11.00000    0.06376    0.06698 =
         0.06818    0.00337    0.01657    0.00542
N24G  4    0.582861    0.183805    0.172655    11.00000    0.06583    0.03448 =
         0.05930    0.00135    0.00336    0.00747
N25G  4    0.633691    0.167977    0.158492    11.00000    0.06323    0.03170 =
         0.04515   -0.00162    0.00313    0.00955
N32G  4    0.710747    0.127123    0.125522    11.00000    0.06261    0.04063 =
         0.06611   -0.00455    0.01679   -0.00303
O11G  6    0.378346    0.073579    0.221428    11.00000    0.07445    0.04840 =
         0.07850    0.01267    0.01927    0.00882
O19G  6    0.372406    0.274012    0.150121    11.00000    0.08685    0.03343 =
         0.07182    0.00568   -0.00223    0.00249
O20G  6    0.320547    0.268215    0.205674    11.00000    0.10012    0.05424 =
         0.11152    0.00706    0.03211    0.02701
O21G  6    0.424979    0.289093    0.214506    11.00000    0.11084    0.04207 =
         0.09627   -0.01354   -0.01790    0.01524
O22G  6    0.549311    0.116858    0.163407    11.00000    0.06021    0.03317 =
         0.05330   -0.00001    0.00777    0.00670
S18G  7    0.378886    0.266088    0.191177    11.00000    0.08149    0.03267 =
         0.06616   -0.00220    0.00583    0.01640
MOLE   10
C2H   1    0.704514    0.081140    0.230159    11.00000    0.06567    0.06686 =
         0.05056   -0.00741    0.00091   -0.00281
AFIX  43
H2H   2    0.704819    0.109065    0.237826    11.00000   -1.20000
AFIX   0
C3H   1    0.732414    0.052677    0.256277    11.00000    0.07859    0.07598 =
         0.05694   -0.00233   -0.00254   -0.00413
AFIX  43
H3H   2    0.751938    0.061176    0.280978    11.00000   -1.20000
AFIX   0
C4H   1    0.731597    0.011076    0.245922    11.00000    0.07783    0.07216 =
         0.04961    0.00894   -0.00556    0.00321
AFIX  43
H4H   2    0.749490   -0.009251    0.263466    11.00000   -1.20000
AFIX   0
C5H   1    0.703751    0.000849    0.209211    11.00000    0.06397    0.06465 =
         0.05741    0.00799    0.00350    0.01469
AFIX  43
H5H   2    0.702369   -0.026810    0.200691    11.00000   -1.20000
AFIX   0
C6H   1    0.677243    0.032676    0.184518    11.00000    0.05535    0.04360 =
         0.04474    0.00132    0.00960    0.00213
C7H   1    0.647303    0.023140    0.145837    11.00000    0.05821    0.04073 =
         0.05153    0.00449    0.00884    0.01360
AFIX  43
H7H   2    0.644666   -0.004182    0.136401    11.00000   -1.20000
AFIX   0
C10H  1    0.581854    0.013417    0.068244    11.00000    0.04732    0.03342 =
         0.04251   -0.00030    0.00759   -0.00092
C12H  1    0.552151    0.016861    0.028483    11.00000    0.04969    0.02874 =
         0.04558   -0.00018    0.00797   -0.00082
C13H  1    0.542210   -0.020409    0.007830    11.00000    0.06341    0.02857 =
         0.04319   -0.00130    0.00854   -0.00378
AFIX  43
H13H  2    0.555473   -0.045586    0.019870    11.00000   -1.20000
AFIX   0
C14H  1    0.513112   -0.020048   -0.029951    11.00000    0.06518    0.03042 =
         0.04982   -0.00485    0.00633   -0.00361
C15H  1    0.493136    0.016101   -0.048178    11.00000    0.06029    0.03229 =
         0.04338   -0.00410    0.00430   -0.00163
AFIX  43
H15H  2    0.472066    0.015619   -0.073841    11.00000   -1.20000
AFIX   0
C16H  1    0.504073    0.053490   -0.028664    11.00000    0.05278    0.03084 =
         0.04745   -0.00292    0.00601   -0.00472
C17H  1    0.531977    0.053367    0.009669    11.00000    0.04447    0.03338 =
         0.04659    0.00190    0.00879   -0.00213
AFIX  43
H17H  2    0.537446    0.078541    0.023341    11.00000   -1.20000
AFIX   0
C23H  1    0.482731    0.093259   -0.045986    11.00000    0.05223    0.03502 =
         0.04238   -0.00331    0.00879   -0.00043
C26H  1    0.407433    0.139247   -0.126467    11.00000    0.06948    0.04656 =
         0.06035    0.00098   -0.01254    0.00098
AFIX  43
H26H  2    0.398202    0.118195   -0.145127    11.00000   -1.20000
AFIX   0
C27H  1    0.387256    0.181588   -0.134136    11.00000    0.06467    0.05832 =
         0.06555    0.01203   -0.00454    0.00467
C28H  1    0.350576    0.192474   -0.168031    11.00000    0.10284    0.07936 =
         0.07773    0.02240   -0.02981    0.01187
AFIX  43
H28H  2    0.339867    0.173359   -0.188336    11.00000   -1.20000
AFIX   0
C29H  1    0.329758    0.233560   -0.170971    11.00000    0.12522    0.08988 =
         0.10110    0.03271   -0.01776    0.02076
AFIX  43
H29H  2    0.302098    0.242110   -0.192918    11.00000   -1.20000
AFIX   0
C30H  1    0.348299    0.259503   -0.143850    11.00000    0.17511    0.07451 =
         0.12696    0.02384   -0.03667    0.04396
AFIX  43
H30H  2    0.336698    0.287487   -0.146895    11.00000   -1.20000
AFIX   0
C31H  1    0.384953    0.246785   -0.110390    11.00000    0.10391    0.06429 =
         0.08876    0.01970    0.00454    0.02398
AFIX  43
H31H  2    0.395537    0.265937   -0.090101    11.00000   -1.20000
AFIX   0
N1H   4    0.677761    0.071702    0.195512    11.00000    0.05343    0.04764 =
         0.05549   -0.00089    0.00449    0.00261
N8H   4    0.624513    0.053374    0.124930    11.00000    0.05874    0.03305 =
         0.04895    0.00093    0.00273    0.00289
N9H   4    0.594966    0.049194    0.087433    11.00000    0.07668    0.02711 =
         0.04904    0.00106   -0.00530    0.00047
AFIX  43
H9H   2    0.583611    0.071907    0.074849    11.00000   -1.20000
AFIX   0
N24H  4    0.457881    0.093783   -0.082939    11.00000    0.06624    0.03777 =
         0.05011    0.00153    0.00207    0.00537
N25H  4    0.438291    0.132142   -0.093128    11.00000    0.05679    0.04489 =
         0.04997    0.00467   -0.00057    0.00000
N32H  4    0.405462    0.209081   -0.105912    11.00000    0.07206    0.05324 =
         0.06131    0.01335   -0.00239    0.01176
O11H  6    0.594651   -0.019435    0.084066    11.00000    0.11442    0.03147 =
         0.05187    0.00069   -0.00933   -0.00487
O19H  6    0.490632   -0.098076   -0.026405    11.00000    0.09475    0.03590 =
         0.05357   -0.00468    0.00355   -0.00144
O20H  6    0.453252   -0.062013   -0.085207    11.00000    0.09182    0.04163 =
         0.05819   -0.00555   -0.00779   -0.00450
O21H  6    0.561330   -0.074643   -0.068468    11.00000    0.08852    0.05136 =
         0.06251   -0.01907    0.01132    0.00266
O22H  6    0.488894    0.124660   -0.024062    11.00000    0.06262    0.02862 =
         0.04888    0.00274   -0.00072    0.00125
S18H  7    0.503358   -0.067912   -0.054704    11.00000    0.07300    0.03354 =
         0.04485   -0.00535    0.00221   -0.00052
MOLE   11
C2I   1    0.093689    0.672481    0.235207    11.00000    0.11106    0.08271 =
         0.09549   -0.00456    0.02228    0.03356
AFIX  43
H2I   2    0.107667    0.696832    0.224393    11.00000   -1.20000
AFIX   0
C3I   1    0.049440    0.674154    0.261545    11.00000    0.11210    0.11002 =
         0.09792   -0.01038    0.02023    0.04598
AFIX  43
H3I   2    0.030875    0.699580    0.266361    11.00000   -1.20000
AFIX   0
C4I   1    0.033403    0.639053    0.280092    11.00000    0.09356    0.11609 =
         0.10627   -0.00653    0.01925    0.03788
AFIX  43
H4I   2    0.006488    0.640289    0.299033    11.00000   -1.20000
AFIX   0
C5I   1    0.056915    0.603696    0.270493    11.00000    0.09629    0.10491 =
         0.09549    0.01078    0.03659    0.02513
AFIX  43
H5I   2    0.044882    0.578999    0.281671    11.00000   -1.20000
AFIX   0
C6I   1    0.099239    0.602253    0.244108    11.00000    0.07928    0.07390 =
         0.07805    0.00176    0.01801    0.01698
C7I   1    0.128796    0.564123    0.233407    11.00000    0.07620    0.06398 =
         0.08040    0.00599    0.02347    0.01618
AFIX  43
H7I   2    0.118564    0.538486    0.243651    11.00000   -1.20000
AFIX   0
C10I  1    0.241401    0.543322    0.178972    11.00000    0.06398    0.03506 =
         0.04983    0.00158    0.00800    0.00850
C12I  1    0.279924    0.510382    0.165875    11.00000    0.06078    0.03275 =
         0.04618    0.00222    0.00564    0.00335
C13I  1    0.277461    0.469388    0.176416    11.00000    0.05740    0.03082 =
         0.05218   -0.00109    0.00407   -0.00397
AFIX  43
H13I  2    0.247657    0.460105    0.191627    11.00000   -1.20000
AFIX   0
C14I  1    0.320675    0.441663    0.163865    11.00000    0.06192    0.03068 =
         0.05362   -0.00088    0.00719    0.00100
C15I  1    0.363593    0.454379    0.142086    11.00000    0.05868    0.03040 =
         0.05197    0.00263   -0.00058    0.00278
AFIX  43
H15I  2    0.392215    0.435442    0.134164    11.00000   -1.20000
AFIX   0
C16I  1    0.365260    0.496175    0.131293    11.00000    0.06580    0.03140 =
         0.04713    0.00018    0.00402   -0.00113
C17I  1    0.324042    0.522712    0.143109    11.00000    0.07030    0.02680 =
         0.04800    0.00416    0.00731    0.00236
AFIX  43
H17I  2    0.325235    0.550645    0.135637    11.00000   -1.20000
AFIX   0
C23I  1    0.412960    0.512290    0.109739    11.00000    0.05677    0.02909 =
         0.04461    0.00334   -0.00412    0.00029
C26I  1    0.531066    0.493771    0.059663    11.00000    0.05868    0.02630 =
         0.04957   -0.00007    0.00199    0.00070
AFIX  43
H26I  2    0.534250    0.465183    0.055261    11.00000   -1.20000
AFIX   0
C27I  1    0.574665    0.522983    0.047249    11.00000    0.05472    0.03178 =
         0.04682   -0.00271   -0.00306   -0.00085
C28I  1    0.624219    0.512077    0.029712    11.00000    0.06315    0.03916 =
         0.05934   -0.00484    0.00214    0.00072
AFIX  43
H28I  2    0.631319    0.484293    0.023577    11.00000   -1.20000
AFIX   0
C29I  1    0.664213    0.543279    0.021083    11.00000    0.05401    0.05238 =
         0.07653    0.00293    0.00582   -0.00028
AFIX  43
H29I  2    0.698041    0.537084    0.007893    11.00000   -1.20000
AFIX   0
C30I  1    0.654069    0.582261    0.031750    11.00000    0.06429    0.04881 =
         0.08210    0.00048    0.01463   -0.00630
AFIX  43
H30I  2    0.682369    0.603179    0.027319    11.00000   -1.20000
AFIX   0
C31I  1    0.602799    0.592079    0.049096    11.00000    0.06425    0.03391 =
         0.08800   -0.00322    0.01153   -0.00376
AFIX  43
H31I  2    0.595590    0.619806    0.055381    11.00000   -1.20000
AFIX   0
N1I   4    0.115163    0.635281    0.226073    11.00000    0.08172    0.07051 =
         0.06980    0.00046    0.01718    0.01658
N8I   4    0.167643    0.566292    0.210538    11.00000    0.06645    0.05456 =
         0.06354    0.00351    0.00994    0.01972
N9I   4    0.197341    0.531852    0.199930    11.00000    0.07120    0.05333 =
         0.06834    0.00563    0.02225    0.01409
N24I  4    0.447193    0.486486    0.092953    11.00000    0.06799    0.03259 =
         0.05603    0.00400    0.01537   -0.00225
N25I  4    0.489179    0.508432    0.076451    11.00000    0.06438    0.03050 =
         0.05034   -0.00039    0.00576   -0.00231
N32I  4    0.562925    0.562654    0.057178    11.00000    0.05569    0.02909 =
         0.05974   -0.00097    0.00516   -0.00172
O11I  6    0.254843    0.580023    0.171017    11.00000    0.08113    0.04109 =
         0.06294    0.00107    0.02025    0.01365
O19I  6    0.263114    0.373391    0.173778    11.00000    0.07382    0.03818 =
         0.10402    0.01175   -0.00177   -0.00282
O20I  6    0.369056    0.369673    0.162281    11.00000    0.09541    0.04082 =
         0.07981    0.00629    0.02411    0.01384
O21I  6    0.345399    0.394153    0.222382    11.00000    0.07309    0.03942 =
         0.06732    0.00850    0.00655   -0.00347
O22I  6    0.419910    0.551481    0.110685    11.00000    0.06829    0.03367 =
         0.06421    0.00535    0.01300   -0.00077
S18I  7    0.323959    0.390549    0.181673    11.00000    0.06433    0.02829 =
         0.06205    0.00511    0.00799    0.00106
MOLE   12
C2J   1    0.394843    0.591996    0.004549    11.00000    0.07089    0.03586 =
         0.05364   -0.00695    0.00344   -0.00069
AFIX  43
H2J   2    0.393545    0.563647   -0.001653    11.00000   -1.20000
AFIX   0
C3J   1    0.360641    0.617662   -0.020362    11.00000    0.07266    0.04996 =
         0.07079   -0.00246   -0.00562   -0.00400
AFIX  43
H3J   2    0.336320    0.607704   -0.043105    11.00000   -1.20000
AFIX   0
C4J   1    0.362644    0.660278   -0.011041    11.00000    0.07727    0.04146 =
         0.07119    0.00645   -0.01466   -0.00006
AFIX  43
H4J   2    0.339900    0.679648   -0.027627    11.00000   -1.20000
AFIX   0
C5J   1    0.398084    0.672521    0.022328    11.00000    0.06013    0.02873 =
         0.07300    0.00736   -0.00016   -0.00476
AFIX  43
H5J   2    0.399648    0.700643    0.029390    11.00000   -1.20000
AFIX   0
C6J   1    0.431341    0.644244    0.045583    11.00000    0.06302    0.02477 =
         0.04813    0.00060    0.01094   -0.00309
C7J   1    0.469089    0.656210    0.081739    11.00000    0.07511    0.03114 =
         0.04823   -0.00538    0.00404    0.00002
AFIX  43
H7J   2    0.473404    0.684150    0.089237    11.00000   -1.20000
AFIX   0
C10J  1    0.548112    0.673957    0.153257    11.00000    0.06462    0.02515 =
         0.04566   -0.00604    0.01010    0.00189
C12J  1    0.589078    0.674072    0.190160    11.00000    0.07269    0.03043 =
         0.05138    0.00010    0.00603    0.00002
C13J  1    0.607569    0.711422    0.206499    11.00000    0.08732    0.03003 =
         0.05164   -0.00007    0.00620   -0.00102
AFIX  43
H13J  2    0.593267    0.736119    0.193924    11.00000   -1.20000
AFIX   0
C14J  1    0.646506    0.712909    0.240815    11.00000    0.10066    0.02978 =
         0.05396   -0.00632    0.00093    0.00148
C15J  1    0.670003    0.677631    0.260055    11.00000    0.08554    0.03056 =
         0.05504   -0.00471    0.00650   -0.00423
AFIX  43
H15J  2    0.697660    0.679363    0.283509    11.00000   -1.20000
AFIX   0
C16J  1    0.651602    0.639448    0.243761    11.00000    0.06701    0.02882 =
         0.04708   -0.00205    0.00273   -0.00089
C17J  1    0.610909    0.637657    0.209925    11.00000    0.06522    0.02577 =
         0.04472   -0.00671    0.00490   -0.00028
AFIX  43
H17J  2    0.597246    0.611762    0.199656    11.00000   -1.20000
AFIX   0
C23J  1    0.671168    0.599557    0.263650    11.00000    0.06099    0.03226 =
         0.05245    0.00053    0.00461    0.00247
C26J  1    0.754805    0.557393    0.343098    11.00000    0.07245    0.04759 =
         0.05977    0.00695   -0.00355   -0.00008
AFIX  43
H26J  2    0.773290    0.579930    0.357546    11.00000   -1.20000
AFIX   0
C27J  1    0.764307    0.515629    0.357103    11.00000    0.06376    0.05127 =
         0.05366   -0.00421   -0.00376    0.00618
C28J  1    0.797802    0.506120    0.392171    11.00000    0.09472    0.04599 =
         0.06683   -0.00529   -0.01679    0.00196
AFIX  43
H28J  2    0.819182    0.527105    0.407430    11.00000   -1.20000
AFIX   0
C29J  1    0.800584    0.465904    0.405467    11.00000    0.11753    0.06012 =
         0.05700    0.00149   -0.02202    0.00428
AFIX  43
H29J  2    0.821190    0.459505    0.430493    11.00000   -1.20000
AFIX   0
C30J  1    0.772436    0.434964    0.381281    11.00000    0.12386    0.04913 =
         0.06791    0.00500   -0.01680   -0.00078
AFIX  43
H30J  2    0.775695    0.406885    0.388416    11.00000   -1.20000
AFIX   0
C31J  1    0.739783    0.447408    0.346607    11.00000    0.08770    0.04703 =
         0.05900   -0.00446   -0.00450   -0.00094
AFIX  43
H31J  2    0.719131    0.426991    0.330258    11.00000   -1.20000
AFIX   0
N1J   4    0.429972    0.603227    0.036874    11.00000    0.05388    0.02904 =
         0.05092   -0.00105    0.00981   -0.00458
N8J   4    0.495087    0.628814    0.102125    11.00000    0.09323    0.03215 =
         0.04710   -0.00498   -0.00935    0.00541
N9J   4    0.529030    0.636055    0.137518    11.00000    0.15045    0.02923 =
         0.06577   -0.00958   -0.04803    0.01253
AFIX  43
H9J   2    0.539953    0.614407    0.151856    11.00000   -1.20000
AFIX   0
N24J  4    0.708098    0.602085    0.296600    11.00000    0.06848    0.03716 =
         0.05223    0.00639    0.00200   -0.00269
N25J  4    0.720987    0.562729    0.310926    11.00000    0.06524    0.03799 =
         0.04902    0.00429    0.00467    0.00191
N32J  4    0.735279    0.485922    0.334564    11.00000    0.06692    0.04458 =
         0.05004    0.00097   -0.00340    0.00073
O11J  6    0.528938    0.705242    0.137579    11.00000    0.09816    0.03280 =
         0.07377   -0.00512   -0.02658   -0.00027
O19J  6    0.624127    0.790565    0.245623    11.00000    0.15701    0.04263 =
         0.10272   -0.01075   -0.00442    0.00548
O20J  6    0.673444    0.755025    0.302976    11.00000    0.18677    0.04815 =
         0.06464   -0.01038   -0.00315   -0.01374
O21J  6    0.727461    0.770132    0.250364    11.00000    0.14807    0.06299 =
         0.07695   -0.00989   -0.01234   -0.02566
O22J  6    0.649008    0.566817    0.247037    11.00000    0.06707    0.02920 =
         0.05455   -0.00099   -0.00122    0.00534
S18J  7    0.668627    0.761100    0.262378    11.00000    0.14295    0.03214 =
         0.05958   -0.00686   -0.01274   -0.00923
MOLE   13
C2K   1    0.788277    0.510905    0.233788    11.00000    0.07401    0.04985 =
         0.07435    0.00250    0.01521   -0.00269
AFIX  43
H2K   2    0.799258    0.537036    0.244593    11.00000   -1.20000
AFIX   0
C3K   1    0.826372    0.492762    0.209508    11.00000    0.07696    0.06634 =
         0.09207   -0.00397    0.02668   -0.00215
AFIX  43
H3K   2    0.862658    0.506108    0.204039    11.00000   -1.20000
AFIX   0
C4K   1    0.809359    0.454908    0.193856    11.00000    0.07506    0.06899 =
         0.07049   -0.00424    0.00973    0.01310
AFIX  43
H4K   2    0.833476    0.442064    0.176810    11.00000   -1.20000
AFIX   0
C5K   1    0.757458    0.435893    0.203015    11.00000    0.06731    0.04563 =
         0.05793   -0.00381    0.00262    0.01558
AFIX  43
H5K   2    0.746042    0.409506    0.192989    11.00000   -1.20000
AFIX   0
C6K   1    0.722356    0.455443    0.226782    11.00000    0.05920    0.04501 =
         0.03845    0.00602   -0.00115    0.01115
C7K   1    0.665076    0.438076    0.237822    11.00000    0.06581    0.03757 =
         0.05659   -0.00538    0.00510    0.00226
AFIX  43
H7K   2    0.648579    0.412619    0.228064    11.00000   -1.20000
AFIX   0
C10K  1    0.569651    0.475521    0.297996    11.00000    0.06209    0.03895 =
         0.04875    0.00472   -0.00200   -0.00261
C12K  1    0.514124    0.468194    0.316657    11.00000    0.05463    0.04004 =
         0.05181    0.00264    0.00052   -0.00545
C13K  1    0.481586    0.430064    0.314828    11.00000    0.07234    0.04222 =
         0.05800   -0.00103    0.00881   -0.00748
AFIX  43
H13K  2    0.495449    0.407407    0.301377    11.00000   -1.20000
AFIX   0
C14K  1    0.430114    0.426652    0.332748    11.00000    0.08503    0.04529 =
         0.06215    0.00193    0.01931   -0.01246
C15K  1    0.407641    0.458773    0.352550    11.00000    0.06605    0.05146 =
         0.05838    0.00161    0.01700   -0.00793
AFIX  43
H15K  2    0.372182    0.455154    0.364923    11.00000   -1.20000
AFIX   0
C16K  1    0.438259    0.497021    0.354072    11.00000    0.06097    0.04313 =
         0.05728    0.00397    0.00801   -0.00422
C17K  1    0.490814    0.500299    0.335783    11.00000    0.06172    0.03150 =
         0.05967    0.00492    0.00523   -0.00403
AFIX  43
H17K  2    0.511497    0.525931    0.336573    11.00000   -1.20000
AFIX   0
C23K  1    0.417216    0.533807    0.372062    11.00000    0.05269    0.04610 =
         0.06317    0.00449    0.00399    0.00105
C26K  1    0.305460    0.576158    0.417829    11.00000    0.05831    0.06337 =
         0.06831    0.00876    0.01395    0.00217
AFIX  43
H26K  2    0.273858    0.556196    0.417593    11.00000   -1.20000
AFIX   0
C27K  1    0.299507    0.616534    0.434631    11.00000    0.06196    0.05768 =
         0.05792    0.01076    0.00790    0.00858
C28K  1    0.248984    0.627867    0.450704    11.00000    0.06588    0.06761 =
         0.07413    0.00638    0.01896    0.00885
AFIX  43
H28K  2    0.214764    0.609868    0.449962    11.00000   -1.20000
AFIX   0
C29K  1    0.248086    0.666417    0.468358    11.00000    0.07525    0.06486 =
         0.07602    0.00548    0.01721    0.01333
AFIX  43
H29K  2    0.213819    0.674573    0.480364    11.00000   -1.20000
AFIX   0
C30K  1    0.297787    0.692253    0.467981    11.00000    0.07732    0.06673 =
         0.08340   -0.00529    0.01800    0.01164
AFIX  43
H30K  2    0.298213    0.718718    0.479299    11.00000   -1.20000
AFIX   0
C31K  1    0.346787    0.678738    0.450791    11.00000    0.07066    0.06268 =
         0.08174   -0.00323    0.01161    0.01019
AFIX  43
H31K  2    0.381511    0.696253    0.451251    11.00000   -1.20000
AFIX   0
N1K   4    0.738281    0.493175    0.242071    11.00000    0.06016    0.03541 =
         0.04896    0.00224    0.00221    0.00468
N8K   4    0.638780    0.460112    0.261869    11.00000    0.05683    0.03828 =
         0.04864    0.00344    0.00106    0.00119
N9K   4    0.586597    0.446415    0.275258    11.00000    0.05883    0.03625 =
         0.05621   -0.00055    0.00652   -0.00223
N24K  4    0.365290    0.531188    0.388527    11.00000    0.06246    0.05525 =
         0.05794    0.00535    0.00872   -0.00001
N25K  4    0.354149    0.568547    0.403550    11.00000    0.05644    0.04983 =
         0.05225    0.00705    0.00141    0.00734
N32K  4    0.348162    0.642104    0.433390    11.00000    0.05605    0.06301 =
         0.06746    0.00547    0.01057    0.01191
O11K  6    0.596659    0.510373    0.305479    11.00000    0.05539    0.03768 =
         0.06050   -0.00377    0.00835   -0.00425
O19K  6    0.407195    0.361366    0.368274    11.00000    0.29209    0.09024 =
         0.09767   -0.01766    0.04779   -0.09125
O20K  6    0.325107    0.390521    0.325783    11.00000    0.11625    0.11258 =
         0.21401   -0.07256    0.09335   -0.05394
O21K  6    0.405747    0.355895    0.300280    11.00000    0.09101    0.05271 =
         0.07897   -0.00488    0.02374   -0.02293
O22K  6    0.449357    0.565860    0.370979    11.00000    0.06480    0.04571 =
         0.08248   -0.00061    0.01769   -0.00368
S18K  7    0.388697    0.379404    0.331454    11.00000    0.13992    0.06613 =
         0.10188   -0.02730    0.07145   -0.04856
MOLE   14
C2L   1    0.505872    0.576065    0.470238    11.00000    0.09555    0.08014 =
         0.14253    0.03299   -0.04316   -0.01244
AFIX  43
H2L   2    0.483367    0.551378    0.464713    11.00000   -1.20000
AFIX   0
C3L   1    0.553875    0.577031    0.501424    11.00000    0.10308    0.10423 =
         0.12906    0.03863   -0.03902   -0.01725
AFIX  43
H3L   2    0.558839    0.555376    0.519723    11.00000   -1.20000
AFIX   0
C4L   1    0.592306    0.608825    0.504900    11.00000    0.07599    0.10417 =
         0.12107    0.02722   -0.04384   -0.01386
AFIX  43
H4L   2    0.627601    0.608990    0.524136    11.00000   -1.20000
AFIX   0
C5L   1    0.579701    0.642201    0.479554    11.00000    0.07263    0.09626 =
         0.11035    0.00739   -0.01474   -0.00394
AFIX  43
H5L   2    0.605672    0.665640    0.481690    11.00000   -1.20000
AFIX   0
C6L   1    0.529366    0.640047    0.451911    11.00000    0.05623    0.07750 =
         0.09880    0.00681   -0.00497    0.00030
C7L   1    0.514202    0.671964    0.422871    11.00000    0.06390    0.09675 =
         0.11662    0.02578   -0.00413   -0.01291
AFIX  43
H7L   2    0.539028    0.695797    0.422628    11.00000   -1.20000
AFIX   0
C10L  1    0.399339    0.679987    0.346958    11.00000    0.06746    0.05213 =
         0.06397    0.00575    0.02245    0.01372
C12L  1    0.374804    0.706149    0.312928    11.00000    0.05886    0.04670 =
         0.07320    0.00535    0.02466    0.00573
C13L  1    0.397544    0.744571    0.305237    11.00000    0.07806    0.05937 =
         0.09714    0.02703    0.00601   -0.00604
AFIX  43
H13L  2    0.428070    0.757297    0.323400    11.00000   -1.20000
AFIX   0
C14L  1    0.376124    0.763678    0.271935    11.00000    0.07887    0.07300 =
         0.10890    0.04100    0.00175   -0.01136
C15L  1    0.330642    0.746818    0.243691    11.00000    0.08038    0.07069 =
         0.09813    0.02993    0.00454    0.00011
AFIX  43
H15L  2    0.316452    0.761140    0.220506    11.00000   -1.20000
AFIX   0
C16L  1    0.307486    0.708605    0.251060    11.00000    0.07078    0.05457 =
         0.06628    0.00577    0.02725    0.01536
C17L  1    0.330063    0.689080    0.285804    11.00000    0.06616    0.04522 =
         0.06387    0.00573    0.02259    0.01013
AFIX  43
H17L  2    0.313911    0.662966    0.290941    11.00000   -1.20000
AFIX   0
C23L  1    0.263302    0.686535    0.223158    11.00000    0.07816    0.05337 =
         0.06233    0.00277    0.01755    0.02266
C26L  1    0.170540    0.690200    0.136521    11.00000    0.07355    0.06369 =
         0.07633    0.01288    0.01311    0.01399
AFIX  43
H26L  2    0.172157    0.717304    0.126837    11.00000   -1.20000
AFIX   0
C27L  1    0.132887    0.656965    0.115015    11.00000    0.07332    0.06459 =
         0.07650    0.00555    0.01279    0.01967
C28L  1    0.101740    0.663119    0.077544    11.00000    0.08140    0.08926 =
         0.08297    0.00503    0.00257    0.01811
AFIX  43
H28L  2    0.101509    0.689223    0.065534    11.00000   -1.20000
AFIX   0
C29L  1    0.071587    0.630354    0.058702    11.00000    0.07546    0.10617 =
         0.08735   -0.00241    0.00784    0.01707
AFIX  43
H29L  2    0.051923    0.632723    0.032806    11.00000   -1.20000
AFIX   0
C30L  1    0.070795    0.593866    0.078635    11.00000    0.08041    0.07973 =
         0.09023   -0.01299    0.01306    0.02547
AFIX  43
H30L  2    0.048529    0.571067    0.066931    11.00000   -1.20000
AFIX   0
C31L  1    0.102337    0.590548    0.115527    11.00000    0.08982    0.07032 =
         0.08771   -0.00285    0.00879    0.02343
AFIX  43
H31L  2    0.102333    0.564897    0.128337    11.00000   -1.20000
AFIX   0
N1L   4    0.491490    0.607818    0.448866    11.00000    0.05888    0.07092 =
         0.08780    0.00739   -0.00877    0.00106
N8L   4    0.466263    0.666717    0.397734    11.00000    0.06159    0.06025 =
         0.08124    0.00875    0.01557    0.00806
N9L   4    0.447134    0.695384    0.370171    11.00000    0.06200    0.06831 =
         0.08012    0.01041    0.01391    0.00235
N24L  4    0.239199    0.706640    0.191798    11.00000    0.08763    0.05381 =
         0.07126    0.00932    0.00955    0.02244
N25L  4    0.200072    0.679205    0.168700    11.00000    0.07740    0.06272 =
         0.06935    0.00559    0.01722    0.01970
N32L  4    0.132286    0.621194    0.133673    11.00000    0.08811    0.05916 =
         0.07159    0.00056    0.01566    0.02060
O11L  6    0.373577    0.646730    0.350076    11.00000    0.09593    0.04668 =
         0.07034    0.01377    0.00571    0.00335
O19L  6    0.461478    0.799277    0.240549    11.00000    0.18134    0.17673 =
         0.21993    0.08568    0.01511   -0.08873
O20L  6    0.367763    0.831016    0.232216    11.00000    0.21166    0.12519 =
         0.24447    0.11175   -0.05516   -0.04745
O21L  6    0.431899    0.830372    0.296400    11.00000    0.20513    0.11515 =
         0.20853    0.07207   -0.03847   -0.06622
O22L  6    0.252161    0.648737    0.231578    11.00000    0.10174    0.04410 =
         0.06252    0.00378    0.00800    0.01911
S18L  7    0.408739    0.810914    0.260511    11.00000    0.15168    0.13125 =
         0.18047    0.09837   -0.03329   -0.07217
MOLE   15
C2M   1    0.147920    0.496181    0.066751    11.00000    0.05087    0.05109 =
         0.07380   -0.00572    0.00445    0.00408
AFIX  43
H2M   2    0.134610    0.521398    0.054811    11.00000   -1.20000
AFIX   0
C3M   1    0.114493    0.480136    0.093064    11.00000    0.05743    0.06413 =
         0.07686   -0.00971    0.00894    0.00558
AFIX  43
H3M   2    0.079172    0.493904    0.099519    11.00000   -1.20000
AFIX   0
C4M   1    0.133465    0.443317    0.110043    11.00000    0.05863    0.06646 =
         0.07378   -0.00668    0.01284   -0.00498
AFIX  43
H4M   2    0.110518    0.430815    0.127923    11.00000   -1.20000
AFIX   0
C5M   1    0.186727    0.424515    0.100754    11.00000    0.05955    0.04603 =
         0.06719    0.00223    0.00197    0.00013
AFIX  43
H5M   2    0.201490    0.399744    0.112997    11.00000   -1.20000
AFIX   0
C6M   1    0.217239    0.442541    0.073616    11.00000    0.05095    0.03578 =
         0.05540   -0.00753   -0.00270   -0.00199
C7M   1    0.273588    0.425698    0.062418    11.00000    0.05381    0.03575 =
         0.05906    0.00010    0.00158    0.00423
AFIX  43
H7M   2    0.291072    0.400787    0.072908    11.00000   -1.20000
AFIX   0
C10M  1    0.368655    0.462687    0.001075    11.00000    0.04586    0.03849 =
         0.04566   -0.00072   -0.00555    0.00252
C12M  1    0.427128    0.456347   -0.014167    11.00000    0.04707    0.03789 =
         0.04773   -0.00094   -0.00464    0.00209
C13M  1    0.459144    0.419354   -0.011613    11.00000    0.05598    0.04033 =
         0.05025    0.00118    0.00286    0.00477
AFIX  43
H13M  2    0.442293    0.396183   -0.000462    11.00000   -1.20000
AFIX   0
C14M  1    0.515288    0.415989   -0.025156    11.00000    0.06070    0.03472 =
         0.05254   -0.00051    0.01210    0.00307
C15M  1    0.540778    0.449518   -0.042117    11.00000    0.05413    0.03785 =
         0.05214   -0.00429    0.00812    0.00575
AFIX  43
H15M  2    0.579244    0.446887   -0.051402    11.00000   -1.20000
AFIX   0
C16M  1    0.509795    0.486355   -0.045279    11.00000    0.04943    0.03951 =
         0.05190   -0.00162    0.00238   -0.00065
C17M  1    0.453071    0.489462   -0.031783    11.00000    0.05088    0.04049 =
         0.04726   -0.00115    0.00042    0.00588
AFIX  43
H17M  2    0.431357    0.514724   -0.034593    11.00000   -1.20000
AFIX   0
C23M  1    0.532835    0.524138   -0.061939    11.00000    0.05218    0.03895 =
         0.05268   -0.00243    0.00166    0.00334
C26M  1    0.644567    0.563233   -0.110523    11.00000    0.05981    0.05320 =
         0.07267    0.00496    0.01819    0.00759
AFIX  43
H26M  2    0.673265    0.542092   -0.113580    11.00000   -1.20000
AFIX   0
C27M  1    0.649902    0.604327   -0.125690    11.00000    0.07297    0.05609 =
         0.07124    0.00583    0.01757    0.00482
C28M  1    0.698739    0.615378   -0.145338    11.00000    0.08888    0.06379 =
         0.11799    0.01406    0.04741    0.00962
AFIX  43
H28M  2    0.729044    0.595916   -0.150005    11.00000   -1.20000
AFIX   0
C29M  1    0.701511    0.655103   -0.157633    11.00000    0.10245    0.07404 =
         0.15930    0.03051    0.07220    0.01454
AFIX  43
H29M  2    0.735327    0.663271   -0.170059    11.00000   -1.20000
AFIX   0
C30M  1    0.658131    0.682880   -0.152737    11.00000    0.10293    0.06654 =
         0.12716    0.02367    0.05924    0.01398
AFIX  43
H30M  2    0.660613    0.710188   -0.161766    11.00000   -1.20000
AFIX   0
C31M  1    0.608290    0.670136   -0.133589    11.00000    0.08776    0.05718 =
         0.09976    0.01783    0.04171    0.00514
AFIX  43
H31M  2    0.576858    0.689002   -0.129501    11.00000   -1.20000
AFIX   0
N1M   4    0.198033    0.478659    0.056790    11.00000    0.05023    0.03970 =
         0.05762   -0.00376    0.00396    0.00431
N8M   4    0.298534    0.446716    0.037260    11.00000    0.04449    0.03666 =
         0.05279   -0.00154   -0.00128    0.00150
N9M   4    0.352087    0.434213    0.024669    11.00000    0.04636    0.03955 =
         0.05143   -0.00349    0.00601    0.00291
N24M  4    0.584305    0.519764   -0.077896    11.00000    0.05691    0.04754 =
         0.05973    0.00398    0.01141    0.00299
N25M  4    0.598063    0.557789   -0.092698    11.00000    0.05674    0.04114 =
         0.05879    0.00144    0.00842    0.00257
N32M  4    0.606007    0.630867   -0.121227    11.00000    0.06978    0.04720 =
         0.07150    0.00329    0.02562    0.00380
O11M  6    0.338994    0.495906   -0.008580    11.00000    0.04377    0.04323 =
         0.05710    0.00151    0.00276    0.00389
O19M  6    0.530154    0.345813   -0.058007    11.00000    0.12510    0.06005 =
         0.06672   -0.01248    0.01214    0.02597
O20M  6    0.617483    0.375488   -0.018837    11.00000    0.07338    0.05137 =
         0.10547    0.01852    0.02357    0.01643
O21M  6    0.535443    0.347172    0.010485    11.00000    0.07261    0.03011 =
         0.06905    0.00377    0.01484    0.00893
O22M  6    0.504087    0.556476   -0.058954    11.00000    0.05814    0.03552 =
         0.07291    0.00275    0.01823    0.00469
S18M  7    0.552794    0.367112   -0.022492    11.00000    0.06617    0.03820 =
         0.06532    0.00184    0.01695    0.01170
MOLE   16
C2N   1    0.462521    0.558520   -0.163482    11.00000    0.10388    0.05328 =
         0.09639   -0.01656   -0.02025    0.00875
AFIX  43
H2N   2    0.493194    0.537751   -0.160061    11.00000   -1.20000
AFIX   0
C3N   1    0.412718    0.554836   -0.193001    11.00000    0.10702    0.07474 =
         0.09828   -0.02073   -0.02832    0.01482
AFIX  43
H3N   2    0.411010    0.532115   -0.210066    11.00000   -1.20000
AFIX   0
C4N   1    0.368972    0.581627   -0.197596    11.00000    0.10449    0.08674 =
         0.08018   -0.01321   -0.02672    0.00922
AFIX  43
H4N   2    0.335073    0.578602   -0.217587    11.00000   -1.20000
AFIX   0
C5N   1    0.372522    0.616171   -0.171861    11.00000    0.07680    0.07832 =
         0.07434   -0.00910   -0.01213    0.00692
AFIX  43
H5N   2    0.340983    0.636371   -0.174532    11.00000   -1.20000
AFIX   0
C6N   1    0.422666    0.619426   -0.143177    11.00000    0.07255    0.05303 =
         0.06246    0.00442   -0.00156    0.00415
C7N   1    0.430327    0.652695   -0.116132    11.00000    0.06793    0.06819 =
         0.07444   -0.00447    0.00537    0.00515
AFIX  43
H7N   2    0.401468    0.674573   -0.117846    11.00000   -1.20000
AFIX   0
C10N  1    0.537241    0.673124   -0.037927    11.00000    0.05924    0.03999 =
         0.05789   -0.00156    0.01770   -0.00331
C12N  1    0.552872    0.700600   -0.003550    11.00000    0.06355    0.03885 =
         0.05315    0.00288    0.01451   -0.00074
C13N  1    0.514922    0.732128    0.004847    11.00000    0.06439    0.03796 =
         0.06170   -0.00040    0.01077   -0.00028
AFIX  43
H13N  2    0.479144    0.738996   -0.012651    11.00000   -1.20000
AFIX   0
C14N  1    0.529333    0.753379    0.038598    11.00000    0.06705    0.02799 =
         0.06598   -0.00073    0.01040    0.00153
C15N  1    0.580105    0.744433    0.064897    11.00000    0.06455    0.03220 =
         0.06067   -0.00610    0.01314   -0.00204
AFIX  43
H15N  2    0.588341    0.759632    0.088192    11.00000   -1.20000
AFIX   0
C16N  1    0.620312    0.712392    0.057199    11.00000    0.05954    0.02816 =
         0.06247   -0.00076    0.01337   -0.00637
C17N  1    0.605414    0.691916    0.021888    11.00000    0.06243    0.03385 =
         0.05859   -0.00251    0.01328   -0.00289
AFIX  43
H17N  2    0.632551    0.671263    0.015223    11.00000   -1.20000
AFIX   0
C23N  1    0.671768    0.696965    0.084354    11.00000    0.05706    0.03670 =
         0.07204   -0.00647    0.01070   -0.00489
C26N  1    0.751868    0.706187    0.175395    11.00000    0.06438    0.05718 =
         0.08269   -0.01294   -0.00720   -0.00260
AFIX  43
H26N  2    0.740038    0.731537    0.185459    11.00000   -1.20000
AFIX   0
C27N  1    0.794829    0.679262    0.198262    11.00000    0.06902    0.05689 =
         0.10016   -0.00258   -0.01022   -0.00466
C28N  1    0.818584    0.685315    0.234920    11.00000    0.07996    0.08031 =
         0.10412   -0.00350   -0.02139   -0.00755
AFIX  43
H28N  2    0.806492    0.709115    0.247526    11.00000   -1.20000
AFIX   0
C29N  1    0.858670    0.659603    0.254994    11.00000    0.13141    0.11359 =
         0.12576   -0.00674   -0.04535    0.02056
AFIX  43
H29N  2    0.878221    0.666036    0.280264    11.00000   -1.20000
AFIX   0
C30N  1    0.870934    0.620884    0.235963    11.00000    0.11598    0.09258 =
         0.13164    0.01329   -0.01851    0.00282
AFIX  43
H30N  2    0.896302    0.600030    0.248792    11.00000   -1.20000
AFIX   0
C31N  1    0.843904    0.617013    0.199305    11.00000    0.08997    0.06676 =
         0.13456    0.01043   -0.01178    0.00577
AFIX  43
H31N  2    0.851074    0.592144    0.186581    11.00000   -1.20000
AFIX   0
N1N   4    0.467483    0.591305   -0.139771    11.00000    0.07275    0.05518 =
         0.06381    0.00068   -0.00232    0.00624
N8N   4    0.476549    0.652104   -0.089946    11.00000    0.05809    0.04803 =
         0.05580   -0.00157    0.01075    0.00236
N9N   4    0.486484    0.682252   -0.061975    11.00000    0.07488    0.04921 =
         0.06252   -0.00441    0.01091    0.00741
N24N  4    0.685775    0.716881    0.118694    11.00000    0.05811    0.04059 =
         0.07700   -0.00728    0.00350   -0.00951
N25N  4    0.730409    0.694974    0.141477    11.00000    0.05634    0.03843 =
         0.08182   -0.00300    0.00180   -0.00883
N32N  4    0.808259    0.644354    0.179087    11.00000    0.07668    0.05331 =
         0.10868   -0.00317   -0.00618   -0.00350
O11N  6    0.571359    0.642493   -0.040250    11.00000    0.07083    0.04459 =
         0.06174   -0.00864    0.00349    0.00700
O19N  6    0.423105    0.768321    0.059689    11.00000    0.07495    0.05307 =
         0.10452   -0.02449    0.02518   -0.00138
O20N  6    0.508537    0.814272    0.081486    11.00000    0.06887    0.03977 =
         0.08218   -0.01212    0.00557    0.00709
O21N  6    0.459061    0.815569    0.016395    11.00000    0.07857    0.04837 =
         0.08469   -0.00645    0.00617    0.00884
O22N  6    0.697411    0.664350    0.076022    11.00000    0.06632    0.03980 =
         0.07412   -0.00792   -0.00277    0.00775
S18N  7    0.475927    0.790870    0.050294    11.00000    0.06319    0.03447 =
         0.07726   -0.00960    0.01128    0.00297
MOLE   17
C2O   1    0.855675    0.692939    0.078445    11.00000    0.08093    0.07128 =
         0.18381    0.01845    0.01609   -0.00129
AFIX  43
H2O   2    0.840863    0.716856    0.089550    11.00000   -1.20000
AFIX   0
C3O   1    0.898955    0.697297    0.051717    11.00000    0.09596    0.09350 =
         0.20104    0.03542    0.03407    0.00769
AFIX  43
H3O   2    0.912179    0.723595    0.044662    11.00000   -1.20000
AFIX   0
C4O   1    0.919439    0.664407    0.037513    11.00000    0.09773    0.10743 =
         0.21163    0.03705    0.04082    0.01146
AFIX  43
H4O   2    0.948904    0.666308    0.020176    11.00000   -1.20000
AFIX   0
C5O   1    0.899112    0.627269    0.047217    11.00000    0.07897    0.09509 =
         0.14547    0.01811    0.02908    0.01341
AFIX  43
H5O   2    0.913982    0.603141    0.036504    11.00000   -1.20000
AFIX   0
C6O   1    0.857222    0.624428    0.072409    11.00000    0.06879    0.06978 =
         0.11979   -0.00244    0.00958   -0.00423
C7O   1    0.830764    0.584545    0.082085    11.00000    0.08163    0.06834 =
         0.09402   -0.00789    0.00934   -0.00247
AFIX  43
H7O   2    0.846461    0.559200    0.074371    11.00000   -1.20000
AFIX   0
C10O  1    0.708319    0.561236    0.128795    11.00000    0.07683    0.03974 =
         0.06179   -0.00912   -0.00891   -0.00190
C12O  1    0.665166    0.527870    0.136853    11.00000    0.07227    0.02987 =
         0.05078   -0.00193   -0.01229    0.00865
C13O  1    0.672558    0.487016    0.125211    11.00000    0.07323    0.03670 =
         0.05163   -0.00587   -0.01428    0.00499
AFIX  43
H13O  2    0.705770    0.479089    0.112133    11.00000   -1.20000
AFIX   0
C14O  1    0.629205    0.459169    0.133750    11.00000    0.07898    0.03434 =
         0.05647   -0.00552    0.00010    0.00670
C15O  1    0.580970    0.469114    0.153655    11.00000    0.07902    0.03137 =
         0.06029   -0.00488   -0.00497    0.00215
AFIX  43
H15O  2    0.553282    0.448642    0.159984    11.00000   -1.20000
AFIX   0
C16O  1    0.573961    0.510207    0.164266    11.00000    0.06353    0.03839 =
         0.05506   -0.00716   -0.01376    0.00993
C17O  1    0.616972    0.538070    0.156390    11.00000    0.07000    0.02767 =
         0.05847   -0.00879   -0.00964    0.00727
AFIX  43
H17O  2    0.613552    0.565572    0.164701    11.00000   -1.20000
AFIX   0
C23O  1    0.523714    0.522418    0.185734    11.00000    0.06771    0.03364 =
         0.05544   -0.01029   -0.00938    0.00600
C26O  1    0.410670    0.488543    0.234811    11.00000    0.07527    0.03439 =
         0.05922   -0.00013   -0.00598   -0.00205
AFIX  43
H26O  2    0.409908    0.459472    0.233529    11.00000   -1.20000
AFIX   0
C27O  1    0.367995    0.512798    0.255977    11.00000    0.06322    0.04173 =
         0.05820   -0.00075   -0.01436    0.00073
C28O  1    0.322946    0.496616    0.273914    11.00000    0.08148    0.06550 =
         0.07918    0.00014    0.00693   -0.01004
AFIX  43
H28O  2    0.314813    0.468017    0.273113    11.00000   -1.20000
AFIX   0
C29O  1    0.288032    0.523907    0.294080    11.00000    0.08403    0.08292 =
         0.08329    0.00642    0.01682   -0.00212
AFIX  43
H29O  2    0.254476    0.513997    0.305848    11.00000   -1.20000
AFIX   0
C30O  1    0.303667    0.565075    0.296297    11.00000    0.10031    0.07779 =
         0.11530    0.00110    0.03361   -0.00125
AFIX  43
H30O  2    0.281769    0.583864    0.309983    11.00000   -1.20000
AFIX   0
C31O  1    0.350983    0.577650    0.278405    11.00000    0.11400    0.05354 =
         0.14431   -0.00397    0.05210    0.00860
AFIX  43
H31O  2    0.363296    0.605524    0.281187    11.00000   -1.20000
AFIX   0
N1O   4    0.835413    0.656282    0.088290    11.00000    0.06241    0.06418 =
         0.12433    0.00153    0.00598   -0.00022
N8O   4    0.786014    0.586295    0.101238    11.00000    0.07584    0.04892 =
         0.08140   -0.00848   -0.00349   -0.00256
N9O   4    0.755388    0.551031    0.111392    11.00000    0.07483    0.04810 =
         0.08082   -0.01033    0.00311   -0.00469
N24O  4    0.489234    0.492609    0.198325    11.00000    0.07370    0.03945 =
         0.05937   -0.00495   -0.00160    0.00828
N25O  4    0.447551    0.509976    0.218902    11.00000    0.06503    0.03568 =
         0.06247   -0.00377   -0.00827    0.00419
N32O  4    0.381076    0.553684    0.257363    11.00000    0.07853    0.03994 =
         0.09813   -0.00074    0.01685    0.00266
O11O  6    0.693228    0.597195    0.137587    11.00000    0.08906    0.03049 =
         0.09197   -0.00630    0.01339   -0.00473
O19O  6    0.588340    0.402616    0.085599    11.00000    0.09238    0.04228 =
         0.08945   -0.00720   -0.00219    0.01196
O20O  6    0.696098    0.400934    0.108492    11.00000    0.08743    0.04977 =
         0.09117   -0.01573    0.00828    0.00336
O21O  6    0.625085    0.383373    0.151586    11.00000    0.09457    0.04368 =
         0.08971   -0.00246    0.00832    0.01274
O22O  6    0.514662    0.560627    0.191822    11.00000    0.07254    0.03048 =
         0.11786   -0.01731    0.02013    0.00081
S18O  7    0.633714    0.407383    0.118115    11.00000    0.09209    0.03042 =
         0.06575   -0.01058    0.01309    0.00201
MOLE   18
C2P   1    0.535262    0.603637    0.294805    11.00000    0.06755    0.04184 =
         0.06520    0.00360    0.00178   -0.00642
AFIX  43
H2P   2    0.546529    0.576114    0.301214    11.00000   -1.20000
AFIX   0
C3P   1    0.561771    0.635825    0.318846    11.00000    0.07691    0.05109 =
         0.05465   -0.00394    0.00360   -0.00837
AFIX  43
H3P   2    0.588223    0.629412    0.341997    11.00000   -1.20000
AFIX   0
C4P   1    0.550112    0.675252    0.309437    11.00000    0.07278    0.05205 =
         0.06379   -0.01241    0.00470   -0.00189
AFIX  43
H4P   2    0.569508    0.696696    0.325037    11.00000   -1.20000
AFIX   0
C5P   1    0.508237    0.684146    0.275727    11.00000    0.07070    0.03736 =
         0.06906   -0.00628    0.01150   -0.00366
AFIX  43
H5P   2    0.499034    0.711613    0.267974    11.00000   -1.20000
AFIX   0
C6P   1    0.480828    0.650994    0.254186    11.00000    0.06333    0.02773 =
         0.05832   -0.00580    0.00799   -0.00058
C7P   1    0.436571    0.657851    0.219560    11.00000    0.07578    0.02926 =
         0.06627   -0.00634    0.00530    0.00447
AFIX  43
H7P   2    0.428374    0.684893    0.210176    11.00000   -1.20000
AFIX   0
C10P  1    0.361623    0.666289    0.146119    11.00000    0.05391    0.02977 =
         0.05888    0.00240    0.01027    0.00338
C12P  1    0.318497    0.661852    0.109829    11.00000    0.05758    0.03289 =
         0.06458    0.00259    0.01018    0.00184
C13P  1    0.291942    0.698693    0.093892    11.00000    0.08729    0.03004 =
         0.07470    0.00547    0.00605    0.00528
AFIX  43
H13P  2    0.301398    0.724140    0.106529    11.00000   -1.20000
AFIX   0
C14P  1    0.251502    0.696945    0.059179    11.00000    0.08310    0.04641 =
         0.07488    0.01443    0.00617    0.00921
C15P  1    0.237987    0.660209    0.039046    11.00000    0.07627    0.04482 =
         0.07187    0.01851   -0.00204    0.00911
AFIX  43
H15P  2    0.211038    0.659903    0.015248    11.00000   -1.20000
AFIX   0
C16P  1    0.265205    0.623745    0.054840    11.00000    0.06155    0.03972 =
         0.05755    0.00879    0.00411    0.00346
C17P  1    0.305377    0.625802    0.089903    11.00000    0.05414    0.03043 =
         0.05464    0.00713    0.00572    0.00604
AFIX  43
H17P  2    0.324284    0.601262    0.100297    11.00000   -1.20000
AFIX   0
C23P  1    0.254281    0.583880    0.034996    11.00000    0.05216    0.04597 =
         0.05490    0.00542    0.00623    0.00137
C26P  1    0.173408    0.538847   -0.044967    11.00000    0.08566    0.06607 =
         0.05842   -0.00013   -0.01388    0.01059
AFIX  43
H26P  2    0.150291    0.560463   -0.058226    11.00000   -1.20000
AFIX   0
C27P  1    0.169282    0.498780   -0.060309    11.00000    0.07575    0.07062 =
         0.05469   -0.00645   -0.01482    0.01322
C28P  1    0.132965    0.488207   -0.093537    11.00000    0.09328    0.08577 =
         0.06166   -0.01306   -0.02049    0.01771
AFIX  43
H28P  2    0.108723    0.508376   -0.108248    11.00000   -1.20000
AFIX   0
C29P  1    0.131410    0.447847   -0.105906    11.00000    0.11136    0.08832 =
         0.08215   -0.02458   -0.03578    0.02050
AFIX  43
H29P  2    0.109162    0.440428   -0.130218    11.00000   -1.20000
AFIX   0
C30P  1    0.162374    0.418996   -0.082559    11.00000    0.10493    0.07438 =
         0.09792   -0.01711   -0.03042    0.01631
AFIX  43
H30P  2    0.159516    0.390994   -0.089993    11.00000   -1.20000
AFIX   0
C31P  1    0.198121    0.429961   -0.047987    11.00000    0.07300    0.07309 =
         0.07074   -0.00468   -0.00616    0.00967
AFIX  43
H31P  2    0.220676    0.409622   -0.032494    11.00000   -1.20000
AFIX   0
N1P   4    0.494929    0.611204    0.263455    11.00000    0.06664    0.03344 =
         0.05647   -0.00139    0.00948   -0.00097
N8P   4    0.409140    0.627784    0.202052    11.00000    0.06948    0.03253 =
         0.06214   -0.00270   -0.00320    0.00056
N9P   4    0.367992    0.633411    0.170073    11.00000    0.08390    0.03444 =
         0.06800   -0.00093   -0.00792   -0.00688
AFIX  43
H9P   2    0.341878    0.613185    0.163909    11.00000   -1.20000
AFIX   0
N24P  4    0.215302    0.584635    0.001673    11.00000    0.06694    0.05155 =
         0.05184    0.00369   -0.00760    0.00922
N25P  4    0.208509    0.545999   -0.013025    11.00000    0.05558    0.06019 =
         0.04599    0.00175   -0.00224    0.00470
N32P  4    0.200803    0.469468   -0.036422    11.00000    0.05170    0.06886 =
         0.05759   -0.00435   -0.00280    0.00419
O11P  6    0.391539    0.697684    0.153618    11.00000    0.10001    0.05114 =
         0.07428    0.01312   -0.00897   -0.01935
O19P  6    0.263000    0.772942    0.045225    11.00000    0.15311    0.06539 =
         0.22749    0.05361    0.00787    0.02492
O20P  6    0.187810    0.734552    0.001427    11.00000    0.28013    0.10687 =
         0.14346    0.02622   -0.05566    0.06540
O21P  6    0.168473    0.753452    0.063297    11.00000    0.14998    0.09100 =
         0.19519    0.04481    0.02172    0.05147
O22P  6    0.282153    0.552842    0.050485    11.00000    0.05971    0.04050 =
         0.05681    0.00141   -0.00909   -0.00035
S18P  7    0.216261    0.743367    0.039544    11.00000    0.15758    0.05191 =
         0.10409    0.02868   -0.00396    0.02850
MOLE   19
NA1   5    0.399818    0.329609    0.114047    11.00000    0.04927    0.04124 =
         0.06382    0.00174    0.00996    0.00307
NA2   5    0.525638    0.341629    0.075231    11.00000    0.04931    0.04432 =
         0.07618    0.00900    0.01131    0.00316
NA3   5    0.438006    0.354238    0.237762    11.00000    0.06546    0.03422 =
         0.08529   -0.00237    0.01242    0.00235
NA4   5    0.507659    0.880181    0.039517    11.00000    0.07585    0.04269 =
         0.06788    0.00381    0.01167    0.00157
NA5   5    0.472529    0.849103    0.131613    11.00000    0.09677    0.04923 =
         0.06477    0.00567    0.01715    0.00773
NA6   5    0.663813    0.319804    0.161987    11.00000    0.10048    0.03301 =
         0.09253   -0.00174   -0.02488   -0.00238
NA7   5    0.675097    0.377927    0.041784    11.00000    0.14105    0.03933 =
         0.08251   -0.00391    0.01830    0.01150
NA8   5    0.237153    0.302128    0.166247    11.00000    0.12570    0.05026 =
         0.13621   -0.00505   -0.02952    0.00191
PART    1
NA9A  5    0.739769    0.820798    0.211128    10.55000    0.09660    0.04783 =
         0.06500    0.01009   -0.00698   -0.00549
O99A  6    0.835261    0.793434    0.201058    10.55000    0.14505
PART    2
NA9B  5    0.698601    0.839622    0.219135    10.45000    0.11366    0.04585 =
         0.09487    0.01938    0.01774    0.00491
PART    0
NA10  5    0.543053    0.836220    0.231631    11.00000    0.12377
NA11  5    0.392414    0.857989   -0.025168    11.00000    0.13404
NA12  5    0.332675    0.799687    0.069494    10.50000    0.11369
MOLE   20
O1    6    0.436216    0.388267    0.078520    11.00000    0.05128    0.04717 =
         0.05640    0.00859    0.00878    0.00284
O2    6    0.454425    0.284848    0.069113    11.00000    0.05009    0.04298 =
         0.06570    0.00273    0.00737    0.00001
O3    6    0.502435    0.404491    0.216890    11.00000    0.06530    0.04972 =
         0.08773   -0.00140    0.00447   -0.00598
O4    6    0.524908    0.904449    0.104394    11.00000    0.09357    0.05035 =
         0.07354   -0.00811    0.00755   -0.00357
O5    6    0.506423    0.332891    0.145498    11.00000    0.06105    0.06268 =
         0.08137    0.00723    0.00334    0.00622
O6    6    0.699868    0.480368   -0.047687    11.00000    0.07056    0.06250 =
         0.09219    0.01416    0.02712    0.02178
O7    6    0.666829    0.794268    0.150721    11.00000    0.12874    0.04199 =
         0.07250   -0.00238    0.00479   -0.00038
O8    6    0.594635    0.270501    0.181844    11.00000    0.10249    0.05646 =
         0.08628   -0.00426    0.00525    0.01674
O9    6    0.435678    0.882429    0.184635    11.00000    0.09608    0.06437 =
         0.08141   -0.00500    0.02250   -0.00243
O10   6    0.610399    0.875367    0.039856    11.00000    0.06536    0.12540 =
         0.07179   -0.00322   -0.00215    0.00644
O11   6    0.724702    0.435067    0.022620    11.00000    0.11725    0.05798 =
         0.07967    0.00185    0.00486    0.00992
O12   6    0.944321   -0.042228    0.350697    11.00000    0.13503    0.10091 =
         0.09015    0.04860   -0.03036   -0.04326
O13   6    0.572099    0.841219    0.172888    11.00000    0.13339    0.08310 =
         0.10168   -0.00693    0.00188    0.01842
O14   6    0.801496    0.483254    0.073255    11.00000    0.08507    0.09770 =
         0.19524   -0.07884    0.00850    0.00229
O15   6    0.755599    0.872506    0.263164    11.00000    0.15177    0.07436 =
         0.09528    0.00740   -0.00092    0.00871
O16   6    0.102569    0.202531    0.115397    11.00000    0.13973    0.10338 =
         0.11722   -0.00993    0.03425   -0.03424
O17   6    0.841181    0.220859    0.017611    11.00000    0.10392    0.08401 =
         0.17064    0.00561    0.02690   -0.01722
O18   6    0.309592    0.293698    0.283275    11.00000    0.14875    0.12771 =
         0.11568   -0.03298    0.03414   -0.01376
O19   6    0.731766    0.357190    0.284142    11.00000    0.09337    0.13177 =
         0.14137   -0.01515    0.00234   -0.01275
O20   6    0.229654   -0.050754   -0.055700    11.00000    0.15412    0.13429 =
         0.13774   -0.06879   -0.04515    0.05388
O21   6    0.629947    0.335014    0.230578    11.00000    0.14028    0.10600 =
         0.10875   -0.00472    0.00284   -0.01869
O22   6    0.193804    0.239729    0.165310    11.00000    0.14059    0.09743 =
         0.15804   -0.00990    0.00151    0.01512
O23   6    0.787965    0.525026   -0.081226    11.00000    0.13030    0.07789 =
         0.29347   -0.01038    0.13367    0.00131
O24   6    0.212026    0.180935    0.227036    11.00000    0.16465    0.10731 =
         0.15989    0.02182    0.03912    0.04763
O25   6    0.830226   -0.024241    0.333335    10.50000    0.07527    0.08650 =
         0.09563   -0.02120   -0.00290   -0.00884
O26   6    0.739133    0.660267    0.354558    10.50000    0.20084    0.03449 =
         0.08922   -0.01558   -0.07512   -0.00308
O27   6    0.164762    0.463122    0.246877    10.50000    0.13950    0.04676 =
         0.19079    0.01143    0.11184   -0.01291
O28   6    0.433243    0.785459    0.150433    10.50000    0.24677    0.02982 =
         0.14751   -0.00956    0.14429   -0.01703
O29   6    0.339881    0.910422   -0.062064    10.50000    0.05291    0.11647 =
         0.10710    0.06050    0.00244   -0.00085
O30   6    0.674795   -0.087987   -0.012476    10.50000    0.10917    0.08241 =
         0.06683   -0.01337    0.01957   -0.00648
O31   6    0.236600    0.394712    0.259255    10.50000    0.20091    0.05518 =
         0.11608    0.01455    0.10548    0.01197
O32   6    0.376595    0.735739   -0.073190    10.25000    0.05489
O33   6    0.555305    0.791189    0.329098    10.25000    0.05253
O34   6    0.873108    0.500137    0.001748    10.25000    0.06145
O35   6    0.503431    0.081767   -0.214184    10.25000    0.07026
O36   6    0.186737    0.320754    0.223485    10.25000    0.07216
O37   6    0.853376   -0.070908    0.255131    10.25000    0.08327
O38   6    0.342092   -0.196221    0.006660    10.25000    0.05231
O39   6    0.543517    0.040689    0.437573    10.25000    0.06887
O40   6    0.156600    0.310817   -0.099847    10.25000    0.07469
O41   6   -0.000948    0.234461   -0.110982    10.25000    0.06121
O42   6    0.193941    0.646518   -0.059155    10.25000    0.07552
O43   6    0.004553    0.548899   -0.044407    10.25000    0.13740
O44   6    0.685293    0.010635    0.371713    10.25000    0.06027
O45   6    0.865046    0.125007    0.325490    10.25000    0.07332
O46   6    0.818284    0.070270   -0.150117    10.25000    0.07123
O47   6    0.829803    0.014287    0.350677    10.25000    0.08687
O48   6    0.921502    0.560071    0.334386    10.25000    0.11161
O49   6    0.456208    0.442992   -0.147379    10.25000    0.10917
O50   6    0.871495    0.259351    0.086608    10.25000    0.10523
O51   6    0.951653    0.202846   -0.015346    10.25000    0.07807
O52   6    0.268670    0.688814   -0.148857    10.25000    0.07056
O53   6    0.278621    0.671922   -0.097887    10.25000    0.06839
MOLE   21
C1S   1    0.749299    0.898272    0.364477    11.00000    0.13643    0.11736 =
         0.09651    0.02260   -0.03341   -0.05709
AFIX  43
H1S   2    0.743755    0.901644    0.337268    11.00000   -1.20000
AFIX   0
C2S   1    0.743594    0.852897    0.418452    11.00000    0.14679    0.12427 =
         0.08735    0.00928   -0.00844   -0.06095
AFIX 137
H2S1  2    0.787997    0.847747    0.424476    11.00000   -1.50000
H2S2  2    0.720901    0.827988    0.423239    11.00000   -1.50000
H2S3  2    0.732021    0.875110    0.434811    11.00000   -1.50000
AFIX   0
C3S   1    0.699849    0.833286    0.354672    11.00000    0.11319    0.07990 =
         0.08952   -0.01684   -0.00313    0.00339
AFIX 137
H3S1  2    0.691907    0.843785    0.328219    11.00000   -1.50000
H3S2  2    0.660733    0.825556    0.363171    11.00000   -1.50000
H3S3  2    0.726768    0.809228    0.355526    11.00000   -1.50000
AFIX   0
N1S   4    0.729049    0.864152    0.379465    11.00000    0.10190    0.09167 =
         0.08259   -0.00322    0.00418   -0.02333
O1S   6    0.775016    0.925466    0.385195    11.00000    0.34345    0.16226 =
         0.14430    0.02898   -0.08835   -0.14657
MOLE   22
PART    1
SAME C1S C2S C3S N1S O1S
C1T   1    0.526563    0.323249    0.308665    10.65000    0.09450    0.05171 =
         0.08305   -0.00615    0.00222    0.00955
AFIX  43
H1T   2    0.492210    0.306235    0.311225    10.65000   -1.20000
AFIX   0
C2T   1    0.612357    0.361599    0.341859    10.65000    0.11285    0.10053 =
         0.09868    0.01114   -0.01552   -0.01004
AFIX  33
H2T1  2    0.615460    0.370991    0.315642    10.65000   -1.50000
H2T2  2    0.651499    0.349113    0.353136    10.65000   -1.50000
H2T3  2    0.603257    0.384976    0.357664    10.65000   -1.50000
AFIX   0
C3T   1    0.554818    0.317185    0.377150    10.65000    0.15061    0.08689 =
         0.08639   -0.00384    0.00332    0.00137
AFIX  33
H3T1  2    0.513507    0.305139    0.375078    10.65000   -1.50000
H3T2  2    0.558355    0.339670    0.395872    10.65000   -1.50000
H3T3  2    0.585761    0.296206    0.385731    10.65000   -1.50000
AFIX   0
N1T   4    0.564711    0.332446    0.340614    10.65000    0.09725    0.07917 =
         0.08101   -0.00388   -0.00094    0.01200
O1T   6    0.532463    0.335117    0.276124    10.65000    0.06312    0.04076 =
         0.07787   -0.00446   -0.01233    0.00493
PART    2
O11T  6    0.569928    0.341172    0.289035    10.35000    0.13260    0.09496 =
         0.12326    0.00194   -0.00305    0.00864
HKLF    4

REM  ODZ463A_130111man in Pn
REM R1 =  0.0663 for   48845 Fo > 4sig(Fo)  and  0.0699 for all   52904 data
REM   5333 parameters refined using   6844 restraints

END

WGHT      0.1566      2.8495

REM Highest difference peak  1.242,  deepest hole -0.601,  1-sigma level  0.105
Q1    1   0.7248  0.0580  0.0014  11.00000  0.05    1.24
Q2    1  -0.0014  0.5766 -0.0574  11.00000  0.05    1.02
Q3    1   0.3053  0.8193  0.1159  11.00000  0.05    0.95
Q4    1   0.1556  0.6397 -0.0537  11.00000  0.05    0.94
Q5    1   0.3797  0.8274  0.2712  11.00000  0.05    0.93
Q6    1   0.2366  0.6795 -0.0731  11.00000  0.05    0.92
Q7    1   0.3461  0.7958  0.0954  11.00000  0.05    0.90
Q8    1   0.8615  0.1486  0.3542  11.00000  0.05    0.87
Q9    1   0.8420  0.2776  0.0909  11.00000  0.05    0.84
Q10   1   0.6628  0.1115  0.1339  11.00000  0.05    0.84
;
_shelx_res_checksum              92707

_shelx_hkl_file                  
;
 -26  -1   3 30.2746 10.3465   4
 -26  -1   4 141.579 18.0129   4
 -26  -2   1 44.6568 11.4476   4
 -26  -2   2 9.97033 8.28266   4
 -26  -2   3 20.9502 10.2138   4
 -26  -2   4 130.575 17.5794   4
 -26  -2   5-12.9932 11.4622   4
 -26  -2   6 97.1499 17.2008   4
 -26  -2   7 19.3972 10.5722   4
 -26  -3   0 96.3071 13.4002   4
 -26  -3   1 49.1869 11.3120   4
 -26  -3   2 161.136 18.5324   4
 -26  -3   3 3.83351 9.42466   4
 -26  -3   4 265.346 24.5181   4
 -26  -3   5 14.8910 12.2008   4
 -26  -3   6 73.9163 15.5186   4
 -26  -3   7 228.093 24.4675   4
 -26  -3   8 27.9937 13.0480   4
 -26  -4   0 56.4326 11.4400   4
 -26  -4   1 60.1427 12.5710   4
 -26  -4   2 71.9554 14.1024   4
 -26  -4   3 109.691 17.5944   4
 -26  -4   4 54.5563 15.4574   4
 -26  -4   5 121.325 18.2478   4
 -26  -4   6 34.2456 13.1833   4
 -26  -4   7 26.6559 13.1920   4
 -26  -4   8 38.9187 13.2529   4
 -26  -4   9-15.9111 11.8161   4
 -26  -5  -1 21.1436 8.92883   4
 -26  -5   0 234.818 21.0682   4
 -26  -5   1 56.1405 12.3908   4
 -26  -5   2 49.1541 13.7214   4
 -26  -5   3 131.362 18.5888   4
 -26  -5   4 97.1864 17.0967   4
 -26  -5   5 18.0238 11.0670   4
 -26  -5   6 172.550 21.9845   4
 -26  -5   7 12.7642 11.5486   4
 -26  -5   8 144.387 20.9141   4
 -26  -5   9 31.3246 12.7967   4
 -26  -6  -1 21.8387 8.70672   4
 -26  -6   0 36.1557 10.9674   4
 -26  -6   1 16.7523 9.02415   4
 -26  -6   2 180.082 21.2473   4
 -26  -6   3-7.92165 11.1272   4
 -26  -6   4 141.821 20.2992   4
 -26  -6   5 178.386 22.1518   4
 -26  -6   6 157.967 21.7110   4
 -26  -6   7 128.581 19.4321   4
 -26  -6   8 14.5331 12.5000   4
 -26  -6   9-7.11258 12.4736   4
 -26  -6  10 5.48484 10.6050   4
 -26  -7  -1 58.5454 12.1885   4
 -26  -7   0 17.1612 8.51738   4
 -26  -7   1 29.7494 10.5347   4
 -26  -7   2 29.3401 12.0675   4
 -26  -7   3 0.03867 9.34466   4
 -26  -7   4 108.440 17.4750   4
 -26  -7   5 3.34379 10.6037   4
 -26  -7   6 50.6974 13.2881   4
 -26  -7   7 3.11604 11.0891   4
 -26  -7   8 445.772 34.2576   4
 -26  -7   9-19.2074 12.3144   4
 -26  -7  10 30.0013 13.9713   4
 -26  -8  -1 47.6806 11.7656   4
 -26  -8   0 96.0653 14.9158   4
 -26  -8   1 8.09432 8.57705   4
 -26  -8   2 20.3912 11.7610   4
 -26  -8   3 68.4930 14.3268   4
 -26  -8   4 101.112 16.9195   4
 -26  -8   5 294.300 27.7388   4
 -26  -8   6 191.518 23.5319   4
 -26  -8   7 95.7116 17.9052   4
 -26  -8   8 10.2434 10.8199   4
 -26  -8   9 83.5082 17.4610   4
 -26  -8  10 194.951 23.5763   4
 -26  -9  -1 71.8640 12.1386   4
 -26  -9   0 330.631 25.0389   4
 -26  -9   1-11.6079 9.78998   4
 -26  -9   2 12.8764 9.72061   4
 -26  -9   3 17.4084 10.0818   4
 -26  -9   4 56.9413 13.3828   4
 -26  -9   5 32.0640 13.3346   4
 -26  -9   6 5.02199 9.83605   4
 -26  -9   7 26.7210 13.2586   4
 -26  -9   8 163.825 21.0407   4
 -26  -9   9 69.2341 14.6068   4
 -26  -9  10 117.552 19.4647   4
 -26 -10   0 0.40605 7.49527   4
 -26 -10   1 20.9132 9.09360   4
 -26 -10   2 37.2531 11.5767   4
 -26 -10   3 60.5917 14.1744   4
 -26 -10   4 5.58919 9.93384   4
 -26 -10   5 133.500 20.1442   4
 -26 -10   6 20.4712 10.1784   4
 -26 -10   7 292.566 27.4797   4
 -26 -10   8 3.62900 9.41059   4
 -26 -10   9 26.6246 11.3051   4
 -26 -10  10 83.3706 16.1413   4
 -26 -11   1 16.0092 8.77868   4
 -26 -11   2 96.9985 15.2299   4
 -26 -11   3 51.8104 12.2679   4
 -26 -11   4 109.568 16.3739   4
 -26 -11   5 93.5072 16.9311   4
 -26 -11   6 200.169 21.7256   4
 -26 -11   7 20.5893 9.69277   4
 -26 -11   8 66.7632 13.8846   4
 -26 -11   9 136.594 18.2718   4
 -26 -11  10 42.7198 13.3043   4
 -26 -12   2 41.7203 10.9255   4
 -26 -12   3 8.44645 7.86532   4
 -26 -12   4 140.133 17.6104   4
 -26 -12   5-9.24207 9.02470   4
 -26 -12   6-4.54798 9.08859   4
 -26 -12   7 148.007 18.8827   4
 -26 -12   8 102.402 16.1271   4
 -26 -12   9 133.518 17.4725   4
 -25   0   1 381.379 30.1115   4
 -25   0   2-9.72432 13.4960   4
 -25   0   3 508.526 37.0166   4
 -25   0   4-1.41770 11.2269   4
 -25   0   5 143.416 22.0926   4
 -25   0   6-28.5382 16.3308   4
 -25   0   7 473.498 38.9039   4
 -25   0   8-18.9529 14.8507   4
 -25   0   9 129.117 22.3463   4
 -25  -1  -1 42.6279 12.3610   4
 -25  -1   0 0.16707 10.0129   4
 -25  -1   1 68.8014 15.4761   4
 -25  -1   2 55.1810 15.0635   4
 -25  -1   3 72.5313 16.5327   4
 -25   1   3 75.9138 16.3630   4
 -25  -1   4 62.3462 17.0957   4
 -25   1   4 62.8027 16.1276   4
 -25   1   5 117.372 19.0096   4
 -25  -1   5 146.470 22.8248   4
 -25  -1   6-21.5868 14.3283   4
 -25   1   6-12.1071 13.0339   4
 -25   1   7 60.3909 17.2245   4
 -25  -1   7 33.4959 15.5698   4
 -25  -1   8 161.823 24.6995   4
 -25  -1   9 184.591 26.2254   4
 -25  -1  10 18.6134 13.8149   4
 -25  -2  -2 130.628 17.1622   4
 -25  -2  -1 246.082 24.8604   4
 -25  -2   0 96.6682 17.3919   4
 -25  -2   1 56.1373 15.6958   4
 -25  -2   2 306.253 29.9453   4
 -25  -2   3 66.3798 17.3132   4
 -25   2   4 208.973 22.1883   4
 -25  -2   4 268.144 29.4526   4
 -25  -2   5 19.2469 14.4825   4
 -25   2   5 14.0669 9.52091   4
 -25  -2   6 215.919 28.9962   4
 -25  -2   7 58.2835 17.4632   4
 -25  -2   8-4.14651 14.6710   4
 -25  -2   9 294.490 31.6385   4
 -25  -2  10 361.075 35.5540   4
 -25  -2  11 257.509 31.2332   4
 -25  -3  -3 12.8192 10.3207   4
 -25  -3  -2-9.03050 10.1866   4
 -25  -3  -1 125.092 19.1211   4
 -25  -3   0 47.3604 14.7995   4
 -25  -3   1 122.358 19.8822   4
 -25  -3   2 35.2674 13.5183   4
 -25  -3   3 97.3613 19.7305   4
 -25  -3   4 591.394 43.4441   4
 -25  -3   5 93.5494 19.8077   4
 -25  -3   6 115.641 22.2538   4
 -25  -3   7 107.561 21.7811   4
 -25  -3   8 177.535 25.3417   4
 -25  -3   9 451.170 39.7789   4
 -25  -3  10 70.5755 19.6262   4
 -25  -3  11-25.1872 17.5423   4
 -25  -3  12 515.978 42.5824   4
 -25  -4  -4 198.896 20.1526   4
 -25  -4  -3 150.458 19.3819   4
 -25  -4  -2 23.5662 11.2450   4
 -25  -4  -1 470.960 35.2959   4
 -25  -4   0 67.9515 16.9047   4
 -25  -4   1 90.0927 19.3126   4
 -25  -4   2 12.3617 12.0472   4
 -25  -4   3 23.1156 14.8123   4
 -25  -4   4 10.6193 12.7038   4
 -25  -4   5 129.423 23.0148   4
 -25  -4   6 3.20284 13.4836   4
 -25  -4   7 124.786 24.3047   4
 -25  -4   8 66.5965 19.8655   4
 -25  -4   9 15.1150 13.8343   4
 -25  -4  10 104.299 22.2801   4
 -25  -4  11 21.5357 16.0712   4
 -25  -4  12 28.2728 15.8163   4
 -25  -5  -5 160.253 17.6659   4
 -25  -5  -4 39.2141 10.2168   4
 -25  -5  -3 67.8576 14.9335   4
 -25  -5  -2 8.55607 10.5214   4
 -25  -5  -1 63.6351 16.4066   4
 -25  -5   0 53.4575 15.9278   4
 -25  -5   1 26.4501 13.3160   4
 -25  -5   2 44.9571 17.8929   4
 -25  -5   3 180.598 25.5108   4
 -25  -5   4 115.496 22.7898   4
 -25  -5   5 100.503 22.6010   4
 -25  -5   6 80.1820 20.8790   4
 -25  -5   7 116.015 22.7858   4
 -25  -5   8 146.927 25.6979   4
 -25  -5   9 190.372 29.1450   4
 -25  -5  10 159.108 26.1266   4
 -25  -5  11 349.134 35.6619   4
 -25  -5  12 46.4762 17.2984   4
 -25  -5  13 25.0844 15.7733   4
 -25  -6  -6 116.673 15.2279   4
 -25  -6  -5 144.430 18.0819   4
 -25  -6  -4 30.1459 12.2305   4
 -25  -6  -3 41.9544 12.9526   4
 -25  -6  -2 362.086 30.2912   4
 -25  -6  -1 62.2518 16.2830   4
 -25  -6   0 118.131 20.9231   4
 -25  -6   1 35.1782 12.9379   4
 -25  -6   2 111.000 21.6991   4
 -25  -6   3 24.6710 15.4514   4
 -25  -6   4 9.01585 13.8292   4
 -25  -6   5 440.934 38.8965   4
 -25  -6   6 224.154 29.5523   4
 -25  -6   7 107.681 23.0251   4
 -25  -6   8 79.6820 21.2630   4
 -25  -6   9 105.742 23.1776   4
 -25  -6  10 5.14752 13.8597   4
 -25  -6  11 8.06389 15.2764   4
 -25  -6  12 85.3188 20.9873   4
 -25  -6  13 173.877 26.6026   4
 -25  -7  -6 64.7495 12.2950   4
 -25  -7  -5 116.497 17.5239   4
 -25  -7  -4 40.8566 13.9479   4
 -25  -7  -3 52.9772 13.4681   4
 -25  -7  -2 83.4912 16.2484   4
 -25  -7  -1 199.174 24.4521   4
 -25  -7   0 222.038 26.9859   4
 -25  -7   1 16.2274 12.8183   4
 -25  -7   2 11.9883 12.7216   4
 -25  -7   3 88.6100 21.2763   4
 -25  -7   4 231.670 29.0967   4
 -25  -7   5 45.8963 17.2076   4
 -25  -7   6 229.538 30.4926   4
 -25  -7   7 11.3469 14.5085   4
 -25  -7   8 162.077 26.5635   4
 -25  -7   9 61.6615 19.6126   4
 -25  -7  10 43.6498 16.9262   4
 -25  -7  11 91.0884 21.5267   4
 -25  -7  12 29.9312 14.7100   4
 -25  -7  13 51.3161 17.2164   4
 -25  -8  -6 54.3207 11.5048   4
 -25  -8  -5 21.8897 11.1123   4
 -25  -8  -4 7.66621 9.34466   4
 -25  -8  -3 79.8353 16.7881   4
 -25  -8  -2 86.9193 17.1369   4
 -25  -8  -1 52.6449 14.9612   4
 -25  -8   0 256.059 28.3161   4
 -25  -8   1 170.615 24.4997   4
 -25  -8   2 89.6629 21.0483   4
 -25  -8   3 26.7289 13.2665   4
 -25  -8   4 58.7608 17.7482   4
 -25  -8   5 115.386 22.6011   4
 -25  -8   6 281.094 31.9508   4
 -25  -8   7 488.190 41.6708   4
 -25  -8   8 26.3789 15.0060   4
 -25  -8   9-0.81719 13.6862   4
 -25  -8  10 166.580 26.7559   4
 -25  -8  11 100.436 21.4060   4
 -25  -8  12-1.59731 13.3417   4
 -25  -8  13-3.78045 13.8705   4
 -25  -9  -6-12.8102 10.1199   4
 -25  -9  -5 22.7919 10.9779   4
 -25  -9  -4 0.54641 9.71591   4
 -25  -9  -3 175.937 22.2757   4
 -25  -9  -2-11.1359 11.1976   4
 -25  -9  -1 460.354 35.7486   4
 -25  -9   0-5.18661 14.2539   4
 -25  -9   1 182.421 25.2733   4
 -25  -9   2 2.66482 13.3138   4
 -25  -9   3 26.1717 16.8349   4
 -25  -9   4 172.195 25.7880   4
 -25  -9   5 107.923 21.9142   4
 -25  -9   6 65.8676 19.3844   4
 -25  -9   7 142.335 24.8263   4
 -25  -9   8 201.145 28.2859   4
 -25  -9   9 17.9360 15.9917   4
 -25  -9  10 7.77202 14.2773   4
 -25  -9  11 125.172 22.8619   4
 -25  -9  12 66.1662 16.9652   4
 -25  -9  13 51.0061 16.1058   4
 -25 -10  -6 108.101 15.1245   4
 -25 -10  -5 107.232 15.6161   4
 -25 -10  -4 117.272 17.5825   4
 -25 -10  -3 79.1869 16.2766   4
 -25 -10  -2 41.6593 13.7261   4
 -25 -10  -1 30.8909 12.4196   4
 -25 -10   0 136.291 21.8316   4
 -25 -10   1 107.132 21.2673   4
 -25 -10   2 114.052 21.8869   4
 -25 -10   3-9.25571 14.7036   4
 -25 -10   4 82.6643 19.6155   4
 -25 -10   5 154.450 25.4883   4
 -25 -10   6 131.828 23.6876   4
 -25 -10   7 36.5679 15.0199   4
 -25 -10   8 262.404 31.1608   4
 -25 -10   9 195.077 27.7805   4
 -25 -10  10 88.9407 20.1307   4
 -25 -10  11 24.9937 15.3438   4
 -25 -10  12 204.689 26.5000   4
 -25 -10  13 74.2032 17.5938   4
 -25 -11  -5 112.691 15.5856   4
 -25 -11  -4 116.888 18.0132   4
 -25 -11  -3 43.2546 13.4716   4
 -25 -11  -2 175.671 22.0218   4
 -25 -11  -1 5.37920 11.6540   4
 -25 -11   0 336.214 31.2386   4
 -25 -11   1-0.04635 11.6553   4
 -25 -11   2 125.960 21.6829   4
 -25 -11   3 44.7532 16.5680   4
 -25 -11   4 282.422 30.8906   4
 -25 -11   5 36.7253 15.4836   4
 -25 -11   6 38.7576 15.3287   4
 -25 -11   7 1.22702 14.1349   4
 -25 -11   8 107.074 21.8804   4
 -25 -11   9 156.625 23.8992   4
 -25 -11  10 25.7808 13.5359   4
 -25 -11  11 178.275 25.4010   4
 -25 -11  12 140.201 21.7386   4
 -25 -11  13 11.2020 11.9736   4
 -25 -12  -5 31.5342 10.1694   4
 -25 -12  -4 385.436 27.9674   4
 -25 -12  -3 54.2367 13.8860   4
 -25 -12  -2 10.5747 10.9149   4
 -25 -12  -1 713.440 41.9736   4
 -25 -12   0 169.234 23.0941   4
 -25 -12   1 302.918 30.0295   4
 -25 -12   2 463.731 36.2864   4
 -25 -12   3 2.68933 11.5694   4
 -25 -12   4 14.5537 12.3206   4
 -25 -12   5 149.884 22.6501   4
 -25 -12   6 41.2273 15.7389   4
 -25 -12   7 87.1949 19.4120   4
 -25 -12   8 533.355 39.2424   4
 -25 -12   9 70.5129 18.5871   4
 -25 -12  10 37.3216 14.8962   4
 -25 -12  11 73.8283 17.4686   4
 -25 -12  12 8.65258 11.8595   4
 -25 -13  -4 34.7813 10.8274   4
 -25 -13  -3 148.408 18.4304   4
 -25 -13  -2 50.7392 13.2410   4
 -25 -13  -1 38.1841 13.4077   4
 -25 -13   0 169.443 21.6474   4
 -25 -13   1 72.6905 16.2915   4
 -25 -13   2 94.2779 17.8187   4
 -25 -13   3 190.041 24.1122   4
 -25 -13   4 205.835 25.3777   4
 -25 -13   5-27.7333 13.3714   4
 -25 -13   6 23.8403 12.6301   4
 -25 -13   7 27.2586 14.2331   4
 -25 -13   8 34.5955 14.2966   4
 -25 -13   9 7.79553 11.3971   4
 -25 -13  10 10.4644 10.8580   4
 -25 -13  11 98.0414 18.0343   4
 -25 -13  12 75.1181 16.1557   4
 -25 -14  -3 169.956 19.0311   4
 -25 -14  -2 128.791 17.0806   4
 -25 -14  -1 145.419 20.3753   4
 -25 -14   0 27.9729 12.2899   4
 -25 -14   1 76.9872 16.0657   4
 -25 -14   2 26.6845 13.2549   4
 -25 -14   3 58.8202 15.0244   4
 -25 -14   4-1.86813 11.8567   4
 -25 -14   5 324.927 29.0108   4
 -25 -14   6 3.98047 10.5194   4
 -25 -14   7 12.0333 10.7660   4
 -25 -14   8 7.58225 10.2970   4
 -25 -14   9 210.063 23.8535   4
 -25 -14  10 18.1593 11.0516   4
 -25 -14  11-8.86571 9.85185   4
 -25 -15  -1 54.3900 13.8211   4
 -25 -15   0 69.3775 14.4727   4
 -25 -15   1 7.05735 9.11558   4
 -25 -15   2 17.6657 9.76391   4
 -25 -15   3 153.372 20.1189   4
 -25 -15   4 10.6113 9.98736   4
 -25 -15   5 45.9759 13.3888   4
 -25 -15   6-7.76798 10.9673   4
 -25 -15   7 18.8829 10.5273   4
 -25 -15   8 255.476 24.9427   4
 -25 -15   9 29.9672 10.7539   4
 -25 -15  10 9.45200 10.2990   4
 -25 -15  11 13.2475 8.94587   4
 -25 -16   1 60.0175 12.8103   4
 -25 -16   2 76.9486 13.8587   4
 -25 -16   3 56.5174 12.9991   4
 -25 -16   4 43.5171 12.3125   4
 -25 -16   5 35.0000 10.9865   4
 -25 -16   6 98.8007 16.3522   4
 -25 -16   7 247.228 22.1338   4
 -25 -16   8 29.8165 11.0750   4
 -24   0 -14 79.6182 14.6534   6
 -24   0 -13-10.7442 10.0588   6
 -24   0 -12 159.561 20.6365   6
 -24   0 -11-9.46744 12.3150   6
 -24   0 -10 462.832 35.3541   6
 -24   0  -9 21.8186 14.2111   6
 -24   0  -8 61.0528 17.0738   6
 -24   0  -7-6.21660 12.6307   6
 -24   0  -6 192.561 26.4581   6
 -24   0  -5 24.1427 13.7524   6
 -24   0  -4 338.934 32.1691   6
 -24   0  -2 75.3041 15.7764   4
 -24   0  -1 7.05115 11.9149   4
 -24   0   0 405.709 34.9961   4
 -24   0   1-2.81230 12.3412   4
 -24   0   2 515.193 41.5660   4
 -24   0   3-39.0516 17.8845   4
 -24   0   4 1535.34 72.4505   4
 -24   0   5-17.1455 16.0960   4
 -24   0   6 113.808 24.9348   4
 -24   0   7 8.82827 16.8407   4
 -24   0   8 586.124 48.2688   4
 -24   0   9 2.09488 15.9238   4
 -24   0  10 263.743 34.5143   4
 -24   0  11-8.16408 17.8823   4
 -24   0  12 437.751 42.8994   4
 -24  -1 -14 47.7346 12.3011   6
 -24   1 -13 37.0652 13.9940   6
 -24  -1 -13 20.5571 10.4319   6
 -24  -1 -12 1.24425 10.5353   6
 -24   1 -12 22.1959 12.4478   6
 -24  -1 -11 22.0909 11.2010   6
 -24   1 -11 20.9422 12.2527   6
 -24   1 -10 48.6977 15.5112   6
 -24  -1 -10 62.9631 15.5525   6
 -24  -1  -9 10.1173 11.9312   6
 -24   1  -9 6.61304 14.0037   6
 -24   1  -8 530.548 38.9117   6
 -24  -1  -8 476.343 35.5132   6
 -24   1  -7-1.17220 15.5369   6
 -24  -1  -7 31.9965 13.8432   6
 -24  -1  -6-14.3821 13.7778   6
 -24   1  -6 13.1385 14.2037   6
 -24   1  -5 52.9335 17.9177   6
 -24  -1  -5 9.91649 13.2460   6
 -24  -1  -4 116.400 20.2496   6
 -24  -1  -3-10.5349 12.3921   4
 -24  -1  -2 187.012 24.7056   4
 -24  -1  -1 58.5347 15.6767   4
 -24  -1   0 57.0120 18.1907   4
 -24   1   0 52.0834 14.7381   4
 -24   1   1 456.642 35.9890   4
 -24  -1   1 490.344 40.6118   4
 -24  -1   2 329.937 35.3929   4
 -24   1   2 287.701 30.4057   4
 -24   1   3 24.4761 13.2615   4
 -24  -1   3 71.8524 19.7109   4
 -24  -1   4 445.786 41.1530   4
 -24   1   4 452.670 40.5314   4
 -24  -1   5 211.268 30.3535   4
 -24   1   5 234.657 29.1343   4
 -24   1   6 417.658 39.2847   4
 -24  -1   6 460.943 43.2603   4
 -24  -1   7 204.495 31.0722   4
 -24   1   7 161.718 27.6399   4
 -24  -1   8 313.224 37.5779   4
 -24   1   8 278.049 34.3623   4
 -24   1   9 14.7076 14.9426   4
 -24  -1   9-15.6303 18.7551   4
 -24   1  10 79.3672 22.8067   4
 -24  -1  10 60.3849 21.6589   4
 -24   1  11 139.084 25.9215   4
 -24  -1  11 150.411 27.8892   4
 -24  -1  12-10.4257 16.1948   4
 -24  -1  13 104.554 26.2452   4
 -24  -2 -14 21.9064 8.65162   6
 -24  -2 -13 0.94572 9.92404   6
 -24  -2 -12 385.386 29.3506   6
 -24   2 -11 69.9639 16.2766   6
 -24  -2 -11 75.8823 16.3502   6
 -24   2 -10 540.047 37.4016   6
 -24  -2 -10 473.924 34.2147   6
 -24  -2  -9 41.6287 14.8124   6
 -24   2  -9 8.12878 12.2863   6
 -24  -2  -8-2.76294 12.5333   6
 -24   2  -8-5.45409 14.7237   6
 -24  -2  -7 118.187 20.3677   6
 -24   2  -7 146.824 23.8438   6
 -24  -2  -6 107.307 19.9349   6
 -24  -2  -5 122.471 19.3188   4
 -24  -2  -5 128.680 20.2673   6
 -24  -2  -4 26.1302 13.2622   4
 -24  -2  -3 142.843 22.2906   4
 -24  -2  -2 185.565 26.0366   4
 -24  -2  -1 231.371 29.8867   4
 -24  -2   0 68.9932 18.5030   4
 -24  -2   1 202.700 29.6041   4
 -24  -2   2 0.69089 14.5964   4
 -24   2   2 33.2370 14.5501   4
 -24  -2   3 580.769 46.3055   4
 -24   2   3 544.090 40.5953   4
 -24  -2   4 257.657 33.5736   4
 -24   2   4 230.730 27.9818   4
 -24   2   5 102.812 21.2457   4
 -24  -2   5 101.371 22.9176   4
 -24  -2   6 48.6292 16.6759   4
 -24   2   6 59.1482 18.0401   4
 -24  -2   7 351.664 38.7042   4
 -24   2   7 329.178 35.2062   4
 -24   2   8 736.488 51.0037   4
 -24  -2   8 772.674 56.2887   4
 -24   2   9 86.5245 20.1948   4
 -24  -2   9 67.7776 21.2155   4
 -24  -2  10 143.798 27.3621   4
 -24   2  10 117.032 22.8107   4
 -24  -2  11 30.5661 19.8034   4
 -24  -2  12 333.777 38.3861   4
 -24  -2  13 83.7857 21.3966   4
 -24  -3 -13 24.1131 9.56717   6
 -24  -3 -12 104.166 16.3045   6
 -24  -3 -11 20.2205 12.1067   6
 -24  -3 -10 81.2427 16.7519   6
 -24  -3  -9 1.92677 11.3475   6
 -24  -3  -8 15.2375 13.6738   6
 -24  -3  -7 18.0171 12.1862   6
 -24  -3  -6 13.0179 11.5243   6
 -24  -3  -6 12.7701 12.1091   4
 -24  -3  -5 63.1504 16.3858   4
 -24  -3  -4 14.6103 11.3428   4
 -24  -3  -3 48.6231 16.4734   4
 -24  -3  -2 16.6067 12.4589   4
 -24  -3  -1 104.319 21.6942   4
 -24  -3   0 211.043 29.6688   4
 -24  -3   1 217.288 30.3639   4
 -24  -3   2 38.8453 16.7622   4
 -24  -3   3 286.117 35.6766   4
 -24  -3   4 1064.75 64.7161   4
 -24   3   4 953.847 52.7366   4
 -24  -3   5 296.877 35.9685   4
 -24   3   5 264.500 29.9771   4
 -24   3   6 53.6374 17.0178   4
 -24  -3   6 37.8557 19.1308   4
 -24   3   7 664.443 46.1554   4
 -24  -3   7 858.643 60.9384   4
 -24   3   8 313.846 33.8091   4
 -24  -3   8 347.471 39.7311   4
 -24  -3   9 40.0288 19.4820   4
 -24  -3  10 417.365 44.1278   4
 -24  -3  11 205.959 31.4493   4
 -24  -3  12-22.2968 20.7774   4
 -24  -3  13 172.027 32.2947   4
 -24  -3  14 42.2174 20.1516   4
 -24  -4 -13 52.3484 11.8946   6
 -24  -4 -12 63.9638 13.5608   6
 -24  -4 -11-1.09918 9.60385   6
 -24  -4 -10 64.3639 13.8012   6
 -24  -4  -9 14.5790 10.3598   6
 -24  -4  -8 87.6087 15.1576   6
 -24  -4  -7 28.4353 12.5124   6
 -24  -4  -7-5.97464 10.8909   4
 -24  -4  -6 25.3785 10.9541   4
 -24  -4  -5 66.2494 16.2003   4
 -24  -4  -4 232.875 27.6679   4
 -24  -4  -3 25.2637 13.3637   4
 -24  -4  -2 461.212 38.7319   4
 -24  -4  -1-21.5729 17.0311   4
 -24  -4   0 145.273 25.8559   4
 -24  -4   1-7.88844 15.4313   4
 -24  -4   2 64.7328 20.1224   4
 -24  -4   3 82.8398 23.1034   4
 -24  -4   4 324.941 38.4236   4
 -24  -4   5-4.23837 17.0032   4
 -24  -4   6 5.76470 16.2129   4
 -24  -4   7 497.038 46.4378   4
 -24  -4   8 27.6189 19.7086   4
 -24  -4   9 297.844 37.4415   4
 -24  -4  10 334.808 40.1905   4
 -24  -4  11 294.373 38.0470   4
 -24  -4  12 179.807 31.8431   4
 -24  -4  13 349.390 39.6110   4
 -24  -4  14 34.3062 19.2254   4
 -24  -5 -12-7.12870 10.2373   6
 -24  -5 -11 42.2237 11.9087   6
 -24  -5 -10 67.8741 14.5497   6
 -24  -5  -9 56.0537 15.5725   6
 -24  -5  -8 39.4134 12.9598   6
 -24  -5  -8 32.0146 10.3660   4
 -24  -5  -7 125.328 18.6986   4
 -24  -5  -6 34.2453 14.3809   4
 -24  -5  -5 260.353 27.9099   4
 -24  -5  -4 482.500 37.8084   4
 -24  -5  -3 118.309 21.3933   4
 -24  -5  -2 133.436 23.9071   4
 -24  -5  -1 251.898 32.3538   4
 -24  -5   0 95.1073 21.8865   4
 -24  -5   1-15.4552 18.6679   4
 -24  -5   2 584.345 48.8292   4
 -24  -5   3 360.033 39.1589   4
 -24  -5   4 90.6035 23.8715   4
 -24  -5   5 92.5863 23.1648   4
 -24  -5   6 78.2685 23.0148   4
 -24  -5   7 72.5216 22.2903   4
 -24  -5   8 98.9604 25.9575   4
 -24  -5   9 249.945 35.7054   4
 -24  -5  10 265.147 37.6171   4
 -24  -5  11 421.122 43.9780   4
 -24  -5  12 323.345 40.4398   4
 -24  -5  13 85.5029 23.6620   4
 -24  -5  14 300.350 38.3625   4
 -24  -5  15-19.7472 18.3446   4
 -24  -6 -11 42.1565 11.7803   6
 -24  -6 -10 31.2527 9.97662   6
 -24  -6  -9 64.3007 12.9422   4
 -24  -6  -9 86.4879 15.1557   6
 -24  -6  -8 122.366 17.3555   4
 -24  -6  -7 49.9704 13.2784   4
 -24  -6  -6 139.030 20.9116   4
 -24  -6  -5 42.0117 15.8215   4
 -24  -6  -4 26.1214 15.3558   4
 -24  -6  -3 108.343 21.3170   4
 -24  -6  -2 580.326 45.2714   4
 -24  -6  -1 244.033 30.9872   4
 -24  -6   0 316.514 36.1733   4
 -24  -6   1 208.562 31.0423   4
 -24  -6   2 7.59829 15.9752   4
 -24  -6   3 337.195 38.1941   4
 -24  -6   4 265.050 33.9804   4
 -24  -6   5 86.3215 24.4736   4
 -24  -6   6 206.496 32.0614   4
 -24  -6   7 61.0487 22.5544   4
 -24  -6   8 153.513 29.1609   4
 -24  -6   9-22.8660 21.1064   4
 -24  -6  10 341.713 39.4853   4
 -24  -6  11-9.86545 18.9465   4
 -24  -6  12 88.8504 24.6586   4
 -24  -6  13 245.734 34.6099   4
 -24  -6  14 38.1286 19.0802   4
 -24  -6  15 113.110 23.8119   4
 -24  -7  -9 103.817 15.5231   4
 -24  -7  -8-3.37289 9.91907   4
 -24  -7  -7 51.7632 15.4896   4
 -24  -7  -6 40.0096 13.0850   4
 -24  -7  -5 22.8219 14.2622   4
 -24  -7  -4 35.9277 16.2616   4
 -24  -7  -3 36.2251 17.6863   4
 -24  -7  -2 126.109 23.2598   4
 -24  -7  -1 866.408 56.6212   4
 -24  -7   0 39.6864 18.4041   4
 -24  -7   1 204.023 31.6517   4
 -24  -7   2 120.970 26.0247   4
 -24  -7   3-4.81095 17.2327   4
 -24  -7   4 184.773 30.6237   4
 -24  -7   5 148.624 28.9358   4
 -24  -7   6 606.447 51.2180   4
 -24  -7   7 196.486 31.3343   4
 -24  -7   8 842.182 59.4922   4
 -24  -7   9 31.8842 19.0685   4
 -24  -7  10 275.271 34.9957   4
 -24  -7  11 39.6911 19.3713   4
 -24  -7  12 233.964 34.1581   4
 -24  -7  13 65.6823 21.7863   4
 -24  -7  14 9.05812 16.8958   4
 -24  -7  15 171.762 28.5996   4
 -24  -8 -10 76.8667 12.7307   4
 -24  -8  -9 38.2638 11.5125   4
 -24  -8  -8 402.998 30.7136   4
 -24  -8  -7 68.5563 15.3777   4
 -24  -8  -6 56.2942 17.7638   4
 -24  -8  -5 381.655 35.0192   4
 -24  -8  -4 249.728 29.7184   4
 -24  -8  -3 231.130 29.1126   4
 -24  -8  -2 140.757 24.9862   4
 -24  -8  -1 25.8849 15.9949   4
 -24  -8   0 19.9749 15.1798   4
 -24  -8   1 105.717 22.5756   4
 -24  -8   2 287.810 35.5463   4
 -24  -8   3 30.2365 18.2129   4
 -24  -8   4 206.572 32.4989   4
 -24  -8   5 120.634 27.2706   4
 -24  -8   6 187.188 30.9359   4
 -24  -8   7 166.051 29.9474   4
 -24  -8   8 95.7756 25.6499   4
 -24  -8   9 42.0040 22.1780   4
 -24  -8  10 102.967 26.3806   4
 -24  -8  11 80.9947 22.7361   4
 -24  -8  12 6.81173 16.3893   4
 -24  -8  13 274.161 35.8059   4
 -24  -8  14 398.151 39.6897   4
 -24  -8  15-10.7605 16.7058   4
 -24  -9 -10 6.90042 7.57330   4
 -24  -9  -9 192.227 20.2458   4
 -24  -9  -8 68.2235 14.2875   4
 -24  -9  -7 17.6054 10.2177   4
 -24  -9  -6 296.239 30.4667   4
 -24  -9  -5 11.2384 13.5372   4
 -24  -9  -4 121.046 22.3233   4
 -24  -9  -3 54.2146 17.4366   4
 -24  -9  -2 158.744 26.1968   4
 -24  -9  -1 36.3348 19.1454   4
 -24  -9   0 325.182 36.3943   4
 -24  -9   1 47.7062 18.5783   4
 -24  -9   2 180.076 30.9753   4
 -24  -9   3 141.348 28.2233   4
 -24  -9   4 365.652 41.0175   4
 -24  -9   5 141.538 27.3458   4
 -24  -9   6 74.1340 22.9519   4
 -24  -9   7 176.017 30.7465   4
 -24  -9   8-24.6758 21.1906   4
 -24  -9   9 97.5915 24.5639   4
 -24  -9  10 61.7421 21.0769   4
 -24  -9  11 136.602 28.7099   4
 -24  -9  12 245.033 33.1929   4
 -24  -9  13 96.0314 24.1493   4
 -24  -9  14 11.6950 16.9691   4
 -24  -9  15 402.101 39.2755   4
 -24 -10 -10 51.5643 11.5057   4
 -24 -10  -9 33.7653 11.5069   4
 -24 -10  -8 313.335 26.7714   4
 -24 -10  -7 187.393 23.3807   4
 -24 -10  -6 27.7896 12.1632   4
 -24 -10  -5 158.112 23.2182   4
 -24 -10  -4 147.974 22.5289   4
 -24 -10  -3 221.314 29.3250   4
 -24 -10  -2 10.5983 14.3751   4
 -24 -10  -1 69.7352 19.7149   4
 -24 -10   0 108.101 25.1418   4
 -24 -10   1 278.337 35.0024   4
 -24 -10   2 201.271 30.9851   4
 -24 -10   3 0.03178 17.5889   4
 -24 -10   4 125.393 26.7314   4
 -24 -10   5 496.554 45.6799   4
 -24 -10   6 95.4235 24.5467   4
 -24 -10   7 215.171 32.7640   4
 -24 -10   8 24.4781 16.5804   4
 -24 -10   9 146.261 28.2995   4
 -24 -10  10 171.926 30.3266   4
 -24 -10  11 49.8890 20.3840   4
 -24 -10  12 411.359 40.7757   4
 -24 -10  13 3.74576 15.1058   4
 -24 -10  14 594.015 46.6179   4
 -24 -10  15 112.539 22.7020   4
 -24 -11  -9 31.4051 10.4162   4
 -24 -11  -8 15.3658 10.6234   4
 -24 -11  -7 28.1614 13.4407   4
 -24 -11  -6 24.3157 14.4758   4
 -24 -11  -5 320.642 30.9288   4
 -24 -11  -4 39.0186 15.2805   4
 -24 -11  -3 130.452 23.6187   4
 -24 -11  -2 23.5858 16.1385   4
 -24 -11  -1 120.643 24.8197   4
 -24 -11   0 251.657 32.4044   4
 -24 -11   1 4.32394 16.1134   4
 -24 -11   2 500.571 45.3241   4
 -24 -11   3 80.7705 23.4877   4
 -24 -11   4 127.354 27.1366   4
 -24 -11   5 365.135 39.4831   4
 -24 -11   6 177.113 30.6039   4
 -24 -11   7 171.184 29.2999   4
 -24 -11   8 237.331 33.7419   4
 -24 -11   9 26.0097 18.6562   4
 -24 -11  10 10.9879 17.2553   4
 -24 -11  11 163.497 28.4103   4
 -24 -11  12 47.9362 18.8679   4
 -24 -11  13 137.965 25.9881   4
 -24 -11  14 124.169 24.7274   4
 -24 -11  15 124.995 22.7656   4
 -24 -12  -9 107.507 15.5959   4
 -24 -12  -8 311.065 25.9092   4
 -24 -12  -7 99.7450 17.2175   4
 -24 -12  -6 547.289 37.7273   4
 -24 -12  -5 172.093 24.0535   4
 -24 -12  -4 379.739 34.7991   4
 -24 -12  -3 131.514 24.1431   4
 -24 -12  -2 179.839 28.0432   4
 -24 -12  -1 170.505 27.4491   4
 -24 -12   0 76.9725 20.9539   4
 -24 -12   1 145.108 26.5595   4
 -24 -12   2 59.3973 19.8969   4
 -24 -12   3 104.543 23.8548   4
 -24 -12   4 431.868 42.8472   4
 -24 -12   5 5.39298 17.5618   4
 -24 -12   6 409.520 40.9612   4
 -24 -12   7 33.7843 16.5885   4
 -24 -12   8 68.7200 21.1543   4
 -24 -12   9 767.909 53.7406   4
 -24 -12  10 76.4210 21.0692   4
 -24 -12  11 56.1551 16.4598   4
 -24 -12  12 275.279 32.8234   4
 -24 -12  13 23.1158 15.0408   4
 -24 -12  14 12.0688 13.4396   4
 -24 -12  15 58.6015 17.5668   4
 -24 -13  -9 178.104 18.0992   4
 -24 -13  -8 82.8987 15.5609   4
 -24 -13  -7 140.548 19.5738   4
 -24 -13  -6 149.536 21.8638   4
 -24 -13  -5 237.690 27.1151   4
 -24 -13  -4 527.812 39.7224   4
 -24 -13  -3 121.047 21.0916   4
 -24 -13  -2 507.829 41.0713   4
 -24 -13  -1 46.0066 17.3559   4
 -24 -13   0 175.967 27.5347   4
 -24 -13   1 294.447 33.8563   4
 -24 -13   2 140.924 26.2944   4
 -24 -13   3 40.8018 19.8061   4
 -24 -13   4 25.0718 17.1404   4
 -24 -13   5 133.127 26.3481   4
 -24 -13   6 270.127 34.1529   4
 -24 -13   7 227.893 31.7188   4
 -24 -13   8 107.313 23.6181   4
 -24 -13   9 134.678 25.9335   4
 -24 -13  10 217.067 28.3250   4
 -24 -13  11 118.371 23.4661   4
 -24 -13  12 61.0676 17.8751   4
 -24 -13  13 18.0810 12.8306   4
 -24 -13  14 7.56117 12.5283   4
 -24 -14  -8 94.2472 14.6572   4
 -24 -14  -7 96.5645 16.5053   4
 -24 -14  -6 40.2059 13.8379   4
 -24 -14  -5 245.938 26.2619   4
 -24 -14  -4 94.6338 18.9432   4
 -24 -14  -3 176.753 24.1512   4
 -24 -14  -2 174.837 25.2474   4
 -24 -14  -1 37.6818 15.8838   4
 -24 -14   0 334.915 34.4147   4
 -24 -14   1 108.976 22.5070   4
 -24 -14   2 15.6960 14.9101   4
 -24 -14   3 67.5155 20.5141   4
 -24 -14   4 60.2711 18.3146   4
 -24 -14   5 70.7801 19.1604   4
 -24 -14   6 191.486 26.8360   4
 -24 -14   7-13.1859 15.2234   4
 -24 -14   8 264.921 31.1134   4
 -24 -14   9 35.0475 16.0386   4
 -24 -14  10 280.856 31.6160   4
 -24 -14  11 383.697 35.4736   4
 -24 -14  12 446.843 37.0013   4
 -24 -14  13 117.375 20.2136   4
 -24 -14  14 110.373 19.1509   4
 -24 -15  -7 48.7997 11.3720   4
 -24 -15  -6 173.360 21.7354   4
 -24 -15  -5 197.405 22.6610   4
 -24 -15  -4 16.2216 12.1213   4
 -24 -15  -3 54.9686 16.1776   4
 -24 -15  -2 160.698 23.4479   4
 -24 -15  -1 5.31527 12.6626   4
 -24 -15   0 134.691 21.9570   4
 -24 -15   1-6.45956 14.2453   4
 -24 -15   2 321.619 32.8387   4
 -24 -15   3 99.9535 20.8987   4
 -24 -15   4 20.1521 15.3475   4
 -24 -15   5 22.5471 13.9557   4
 -24 -15   6 368.821 34.9135   4
 -24 -15   7 199.081 27.4380   4
 -24 -15   8 368.350 34.6983   4
 -24 -15   9-7.05069 14.2193   4
 -24 -15  10 86.3248 18.2367   4
 -24 -15  11 274.327 28.7584   4
 -24 -15  12-7.70632 12.1251   4
 -24 -15  13 79.9783 17.6266   4
 -24 -16  -6 21.6514 9.99270   4
 -24 -16  -5 26.6715 9.72918   4
 -24 -16  -4 17.0168 10.7690   4
 -24 -16  -3 41.9044 14.3052   4
 -24 -16  -2 107.013 19.1780   4
 -24 -16  -1 4.18773 11.6643   4
 -24 -16   0 57.5623 16.2242   4
 -24 -16   1 93.5635 19.0649   4
 -24 -16   2 40.5841 15.1127   4
 -24 -16   3 25.0344 13.4093   4
 -24 -16   4 32.5386 13.6344   4
 -24 -16   5 61.2329 18.6342   4
 -24 -16   6 134.570 22.3849   4
 -24 -16   7 126.358 20.8320   4
 -24 -16   8 157.782 22.5088   4
 -24 -16   9 48.9168 14.9706   4
 -24 -16  10 11.1472 11.1755   4
 -24 -16  11 402.029 31.8909   4
 -24 -16  12 1.78471 10.9823   4
 -24 -16  13 81.1881 16.6390   4
 -24 -17  -4 63.7486 13.1142   4
 -24 -17  -3 26.4565 11.3633   4
 -24 -17  -2 17.4176 10.9321   4
 -24 -17  -1 135.421 19.0302   4
 -24 -17   0 42.5868 14.3950   4
 -24 -17   1 55.2276 14.7704   4
 -24 -17   2 308.835 29.4988   4
 -24 -17   3-9.12056 12.7468   4
 -24 -17   4 279.701 28.4586   4
 -24 -17   5 197.297 24.5449   4
 -24 -17   6 63.1159 15.8928   4
 -24 -17   7 73.1306 15.9987   4
 -24 -17   8 377.955 31.0114   4
 -24 -17   9 114.741 17.5408   4
 -24 -17  10 165.534 19.9347   4
 -24 -17  11 125.960 18.4282   4
 -24 -17  12 379.527 27.6686   4
 -24 -18  -2 29.2763 11.1813   4
 -24 -18  -1 63.4694 14.2127   4
 -24 -18   0 73.6576 15.3048   4
 -24 -18   1 90.4626 15.7668   4
 -24 -18   2 44.4018 13.0441   4
 -24 -18   3 30.6686 11.6064   4
 -24 -18   4 133.510 18.4883   4
 -24 -18   5 204.828 23.3907   4
 -24 -18   6 49.7419 13.4444   4
 -24 -18   7 58.4881 14.8739   4
 -24 -18   8 48.4798 13.0505   4
 -24 -18   9 43.3729 11.1745   4
 -24 -18  10 88.0484 14.3724   4
 -24 -19   3 267.025 22.2738   4
 -24 -19   4 110.845 15.6292   4
 -23   0 -18-8.72822 10.1349   6
 -23   0 -17 298.107 26.3720   6
 -23   0 -16 25.1000 14.1955   6
 -23   0 -15 233.792 26.8744   6
 -23   0 -14-16.4848 16.3453   6
 -23   0 -13 12.1658 15.0212   6
 -23   0 -12-15.9206 17.1954   6
 -23   0 -11 194.973 28.8519   6
 -23   0 -10 8.69839 16.6604   6
 -23   0  -9 283.855 34.5993   6
 -23   0  -8-26.5182 19.7421   6
 -23   0  -7 52.4601 20.5658   6
 -23   0  -6-2.46644 16.3787   6
 -23   0  -5 980.031 59.6208   6
 -23   0  -4 4.41406 12.7321   4
 -23   0  -4-35.1709 20.4455   6
 -23   0  -3 887.485 54.1737   4
 -23   0  -3 857.938 55.7749   6
 -23   0  -2-13.5951 14.6645   4
 -23   0  -2 9.65835 15.0102   6
 -23   0  -1 102.523 21.7150   4
 -23   0   0-9.20960 15.7535   4
 -23   0   1 1048.51 63.6533   4
 -23   0   2-2.94166 16.5179   4
 -23   0   3 2031.49 90.1202   4
 -23   0   4 3.59490 16.6040   4
 -23   0   5 159.106 28.7182   4
 -23   0   6-72.0458 24.9598   4
 -23   0   7 1539.26 82.3652   4
 -23   0   8-4.78722 18.3410   4
 -23   0   9 1955.55 94.1651   4
 -23   0  10-22.7516 25.0524   4
 -23   0  11 23.9445 21.2099   4
 -23   0  12 12.4589 20.2082   4
 -23   0  13 270.409 38.6835   4
 -23   0  14-28.6851 19.4986   4
 -23  -1 -18 140.922 17.6082   6
 -23   1 -18 135.178 17.8952   6
 -23   1 -17 53.2842 13.0929   6
 -23  -1 -17 30.3806 12.7068   6
 -23  -1 -16 61.6632 16.1251   6
 -23   1 -16 54.1473 16.1495   6
 -23   1 -15 70.3757 16.2430   6
 -23  -1 -15 78.3958 18.3147   6
 -23  -1 -14 307.692 30.7590   6
 -23   1 -14 347.865 33.6690   6
 -23   1 -13 558.765 41.9682   6
 -23  -1 -13 541.283 41.5755   6
 -23   1 -12 9.13356 15.1647   6
 -23  -1 -12 28.6469 19.0733   6
 -23  -1 -11 58.4640 19.2548   6
 -23   1 -11 21.9324 16.0504   6
 -23  -1 -10 20.3448 14.9620   6
 -23   1 -10 11.6606 17.0972   6
 -23  -1  -9 41.7727 20.8255   6
 -23   1  -9 54.7882 19.6443   6
 -23   1  -8 25.0936 16.7502   6
 -23  -1  -8 43.2848 19.2649   6
 -23   1  -7-4.71813 15.8080   6
 -23  -1  -7-39.5870 19.7223   6
 -23   1  -6 118.288 26.9550   6
 -23  -1  -6 122.560 24.7837   6
 -23  -1  -5 196.262 25.8052   4
 -23   1  -5 134.460 25.8457   6
 -23  -1  -5 181.400 28.2200   6
 -23  -1  -4 333.063 34.3862   4
 -23   1  -4 360.290 37.1051   6
 -23  -1  -4 321.405 35.8292   6
 -23  -1  -3 294.351 33.9759   6
 -23  -1  -3 330.924 34.4633   4
 -23   1  -3 362.467 38.3035   6
 -23   1  -2 49.2739 17.6789   6
 -23   1  -2 90.4553 21.0784   4
 -23  -1  -2 95.4963 23.3067   4
 -23  -1  -1 100.194 22.2291   4
 -23   1  -1 86.1515 21.1028   6
 -23   1  -1 84.9930 21.1747   4
 -23   1   0 76.6540 20.3902   4
 -23  -1   0 10.3699 16.5772   4
 -23   1   1 141.574 24.3870   4
 -23  -1   1 133.135 26.1457   4
 -23  -1   2 221.153 31.7802   4
 -23   1   2 232.095 30.8811   4
 -23  -1   3 140.295 28.7300   4
 -23   1   3 148.027 26.1412   4
 -23  -1   4 45.5762 18.8846   4
 -23   1   4 36.9806 18.8026   4
 -23  -1   5 1432.42 79.9334   4
 -23   1   5 1327.11 73.3167   4
 -23  -1   6 4.03326 20.8506   4
 -23   1   6-15.4346 20.8177   4
 -23   1   7 231.401 35.9746   4
 -23  -1   7 242.468 35.9812   4
 -23   1   8 177.499 30.2699   4
 -23  -1   8 147.900 31.5697   4
 -23  -1   9 274.323 39.1726   4
 -23   1   9 294.551 37.9217   4
 -23  -1  10 385.622 44.7121   4
 -23   1  10 351.487 41.9304   4
 -23  -1  11 399.334 46.1848   4
 -23   1  11 355.109 42.5100   4
 -23   1  12 74.8876 24.9759   4
 -23  -1  12 76.1746 25.3289   4
 -23   1  13 165.792 30.1139   4
 -23  -1  13 159.512 32.4980   4
 -23  -1  14 87.8245 28.1463   4
 -23  -1  15 677.376 57.5734   4
 -23   2 -17 100.360 17.5596   6
 -23  -2 -17 72.3174 14.7856   6
 -23   2 -16 30.8042 14.4669   6
 -23  -2 -16 19.3963 12.2522   6
 -23   2 -15 56.1477 16.4972   6
 -23  -2 -15 76.8776 16.7280   6
 -23  -2 -14 104.688 20.5541   6
 -23   2 -14 101.962 21.9298   6
 -23  -2 -13 311.304 31.9726   6
 -23   2 -13 341.624 34.6228   6
 -23  -2 -12 196.589 26.9332   6
 -23   2 -12 149.545 25.2436   6
 -23  -2 -11 355.151 34.7515   6
 -23   2 -11 325.128 36.6043   6
 -23  -2 -10 125.372 24.9768   6
 -23   2 -10 106.999 24.8012   6
 -23  -2  -9 119.242 24.1175   6
 -23   2  -9 84.6326 23.0758   6
 -23  -2  -8 98.5729 23.4999   6
 -23   2  -8 74.1611 23.9356   6
 -23  -2  -7 38.0450 15.6280   4
 -23  -2  -7 86.3625 24.2688   6
 -23   2  -7 49.2068 19.7768   6
 -23  -2  -6 165.417 27.5759   6
 -23  -2  -6 105.936 19.3646   4
 -23   2  -6 163.450 28.4538   6
 -23   2  -5 56.7005 21.0034   6
 -23  -2  -5 47.7668 16.6136   6
 -23  -2  -5 77.8248 18.0591   4
 -23  -2  -4 1366.56 67.7099   6
 -23  -2  -4 1568.59 72.8505   4
 -23   2  -4 1484.54 74.4282   6
 -23   2  -3-3.08682 18.1461   6
 -23  -2  -3 18.4058 16.4818   6
 -23  -2  -3-19.1962 16.9806   4
 -23   2  -2 457.252 41.8890   6
 -23  -2  -2 461.622 42.9585   4
 -23  -2  -1 18.8211 19.0265   4
 -23   2  -1-0.70640 14.6855   6
 -23  -2   0 62.3238 19.9448   4
 -23   2   0 40.7807 14.2379   4
 -23  -2   1 873.176 61.0929   4
 -23   2   1 860.889 54.3117   4
 -23  -2   2 243.956 35.0706   4
 -23   2   2 266.713 30.9409   4
 -23   2   3 646.427 48.8557   4
 -23  -2   3 743.017 57.7631   4
 -23   2   4 65.8703 20.5394   4
 -23  -2   4 58.2324 21.7320   4
 -23   2   5 579.280 48.4267   4
 -23  -2   5 597.520 53.4169   4
 -23   2   6 182.612 29.6301   4
 -23  -2   6 216.407 35.4915   4
 -23  -2   7 325.508 40.9346   4
 -23   2   7 324.928 38.6530   4
 -23   2   8 244.836 33.9132   4
 -23  -2   8 299.971 40.3154   4
 -23  -2   9 227.274 36.8495   4
 -23   2   9 175.425 31.3328   4
 -23  -2  10 211.705 36.1087   4
 -23   2  10 162.587 30.7175   4
 -23  -2  11 13.6470 21.2196   4
 -23   2  11 20.6769 17.4364   4
 -23   2  12 233.547 34.1486   4
 -23  -2  12 320.734 42.6215   4
 -23  -2  13 20.7143 20.5649   4
 -23  -2  14 557.445 53.1463   4
 -23  -2  15 64.3652 25.8636   4
 -23   3 -17 64.6692 14.4375   6
 -23  -3 -17 58.6087 12.8987   6
 -23  -3 -16 43.3370 13.9050   6
 -23   3 -16 46.5749 15.8118   6
 -23   3 -15 9.14827 12.8444   6
 -23  -3 -15 6.82916 11.1491   6
 -23   3 -14-0.72012 14.2088   6
 -23  -3 -14 27.8561 14.8808   6
 -23   3 -13 34.4202 17.1582   6
 -23  -3 -13 36.6475 16.1053   6
 -23  -3 -12 129.243 23.0369   6
 -23   3 -12 91.5331 21.0365   6
 -23  -3 -11 88.0069 19.4175   6
 -23   3 -11 68.5412 21.6530   6
 -23  -3 -10 89.2551 20.1840   6
 -23   3 -10 107.472 22.7363   6
 -23   3  -9 88.2616 21.7484   6
 -23  -3  -9 91.5651 22.2684   6
 -23  -3  -8-3.28060 15.2204   6
 -23  -3  -8 12.9997 12.7507   4
 -23   3  -8-29.3133 19.8516   6
 -23  -3  -7 268.330 29.1386   4
 -23  -3  -7 259.161 31.6996   6
 -23   3  -7 293.237 36.0726   6
 -23   3  -6 95.2839 24.8486   6
 -23  -3  -6 87.4784 19.9429   4
 -23  -3  -6 49.5977 19.3616   6
 -23  -3  -5 444.142 40.2295   6
 -23  -3  -5 462.673 41.0805   4
 -23   3  -5 444.662 42.9300   6
 -23   3  -4 321.818 37.5232   6
 -23  -3  -4 350.881 36.1394   4
 -23  -3  -4 298.461 32.6952   6
 -23  -3  -3 91.5547 22.4268   4
 -23   3  -3 90.4639 23.5122   6
 -23  -3  -2 551.990 47.5426   4
 -23   3  -2 470.238 42.3564   6
 -23  -3  -1 162.221 29.5797   4
 -23  -3   0 458.894 44.6129   4
 -23  -3   1 46.6304 23.6610   4
 -23   3   2 120.043 22.4791   4
 -23  -3   2 143.328 29.1483   4
 -23   3   3 234.311 31.2970   4
 -23  -3   3 281.677 39.0857   4
 -23   3   4 42.7721 16.7908   4
 -23  -3   4 95.3933 27.5568   4
 -23   3   5 33.6778 18.9218   4
 -23  -3   5 38.5114 23.6907   4
 -23  -3   6 32.6792 20.8811   4
 -23   3   6 17.9874 16.5763   4
 -23   3   7 221.801 31.9253   4
 -23  -3   7 251.203 36.9024   4
 -23  -3   8 11.5783 19.6905   4
 -23   3   8 10.1810 16.0926   4
 -23  -3   9 60.3668 25.8525   4
 -23   3   9 19.5929 14.7968   4
 -23   3  10 8.74933 17.3841   4
 -23  -3  10-18.9696 24.3987   4
 -23   3  11 301.008 37.4885   4
 -23  -3  11 305.097 41.6482   4
 -23  -3  12 144.789 30.8384   4
 -23  -3  13 72.1624 26.1934   4
 -23  -3  14 137.544 31.4589   4
 -23  -3  15 348.993 43.6803   4
 -23  -3  16 200.345 35.4877   4
 -23  -4 -17 1.50249 8.47330   6
 -23  -4 -16-13.2653 10.2525   6
 -23  -4 -15 54.6919 14.9373   6
 -23   4 -15 27.5884 14.1816   6
 -23  -4 -14-4.82507 13.9428   6
 -23   4 -14 36.3888 17.0214   6
 -23  -4 -13 223.147 26.5309   6
 -23   4 -13 227.594 29.1242   6
 -23   4 -12 43.2382 17.8278   6
 -23  -4 -12 37.6792 17.2362   6
 -23   4 -11 11.5019 16.0509   6
 -23  -4 -11 2.49715 13.3847   6
 -23   4 -10 44.5271 18.3699   6
 -23  -4 -10 55.0932 17.8189   6
 -23  -4  -9 56.4199 18.9419   6
 -23   4  -9 45.4035 19.4477   6
 -23  -4  -9 73.0822 16.8946   4
 -23  -4  -8 12.0964 14.8220   6
 -23  -4  -8 17.0604 11.7736   4
 -23   4  -8 3.88960 18.2625   6
 -23   4  -7 111.475 23.2893   6
 -23  -4  -7 94.4180 20.7565   6
 -23   4  -6 920.239 59.3453   6
 -23  -4  -6 1009.73 58.3615   4
 -23  -4  -6 885.566 54.6432   6
 -23   4  -5 453.429 42.8206   6
 -23  -4  -5 551.574 44.9373   4
 -23  -4  -5 476.896 39.6645   6
 -23  -4  -4 105.604 23.9913   4
 -23   4  -4 28.7685 17.1450   6
 -23  -4  -3 193.244 29.0040   4
 -23   4  -3 187.710 30.2469   6
 -23  -4  -2 584.923 50.1688   4
 -23  -4  -1 632.602 51.6607   4
 -23  -4   0 258.349 36.2637   4
 -23  -4   1 66.9309 22.9954   4
 -23  -4   2 632.408 54.8939   4
 -23  -4   3 30.1472 18.9675   4
 -23   4   4 295.050 33.1758   4
 -23  -4   4 288.891 39.4300   4
 -23  -4   5 741.887 60.3786   4
 -23   4   5 623.774 47.2279   4
 -23   4   6 1.30746 14.0957   4
 -23  -4   6-20.0001 23.0697   4
 -23   4   7 436.447 41.7644   4
 -23  -4   7 521.038 52.1233   4
 -23   4   8 91.3579 22.9504   4
 -23  -4   8 95.9630 26.8640   4
 -23  -4   9 303.213 42.2822   4
 -23   4   9 258.988 34.0549   4
 -23  -4  10 171.121 33.3817   4
 -23  -4  11 1150.17 75.3310   4
 -23  -4  12 34.6200 22.1452   4
 -23  -4  13 195.267 34.3972   4
 -23  -4  14 52.4526 23.8811   4
 -23  -4  15 535.853 50.4023   4
 -23  -4  16 3.51237 18.5778   4
 -23  -5 -16 15.6138 10.0835   6
 -23  -5 -15 21.5964 12.5255   6
 -23   5 -14 97.9261 21.5286   6
 -23  -5 -14 117.679 20.5630   6
 -23   5 -13 78.8098 20.3797   6
 -23  -5 -13 101.139 18.8077   6
 -23  -5 -12 40.7128 15.1273   6
 -23   5 -12 35.3961 16.0566   6
 -23  -5 -11 90.8053 15.4999   4
 -23  -5 -11 106.072 20.9615   6
 -23  -5 -10 226.612 29.3271   6
 -23  -5 -10 214.341 24.2909   4
 -23   5 -10 262.574 33.3928   6
 -23  -5  -9 127.952 23.3551   6
 -23   5  -9 142.754 26.3157   6
 -23  -5  -9 162.607 22.8625   4
 -23  -5  -8 98.9725 20.6581   6
 -23  -5  -8 123.859 22.0077   4
 -23   5  -8 109.939 24.5587   6
 -23   5  -7 124.583 25.8875   6
 -23  -5  -7 71.8804 17.8981   4
 -23  -5  -7 104.838 22.5890   6
 -23  -5  -6 452.427 40.7393   4
 -23  -5  -6 377.854 35.5346   6
 -23   5  -6 374.274 40.1917   6
 -23  -5  -5 619.650 48.0821   4
 -23  -5  -5 567.069 42.6533   6
 -23   5  -5 589.524 48.2967   6
 -23  -5  -4 52.1751 19.8873   4
 -23  -5  -3 65.5769 20.0678   4
 -23  -5  -2 705.716 54.8721   4
 -23  -5  -1 172.235 31.0981   4
 -23  -5   0 32.3338 18.2526   4
 -23  -5   1 82.0767 22.8116   4
 -23  -5   2 526.658 51.0789   4
 -23  -5   3 690.252 58.6970   4
 -23  -5   4 133.830 31.2248   4
 -23  -5   5 325.988 43.1463   4
 -23   5   5 303.491 38.5831   4
 -23  -5   6 81.6608 27.2190   4
 -23   5   6 52.5252 16.8198   4
 -23  -5   7 35.3736 22.1293   4
 -23   5   7 30.6842 17.3821   4
 -23  -5   8 13.2252 21.8855   4
 -23  -5   9 370.922 46.0763   4
 -23  -5  10 277.715 40.4289   4
 -23  -5  11 837.294 65.9878   4
 -23  -5  12 134.376 32.5157   4
 -23  -5  13 1488.39 85.3661   4
 -23  -5  14 64.6215 25.7314   4
 -23  -5  15 430.989 46.8538   4
 -23  -5  16 23.4354 21.0414   4
 -23  -6 -16 43.6566 13.3063   6
 -23  -6 -15 116.093 17.5762   6
 -23  -6 -14 8.85234 11.6109   6
 -23  -6 -13 166.766 21.9191   6
 -23  -6 -12 318.020 30.3426   6
 -23  -6 -12 280.114 23.4319   4
 -23  -6 -11 57.3949 15.2222   4
 -23   6 -11 48.1122 18.4285   6
 -23  -6 -11 31.9484 15.2137   6
 -23  -6 -10 133.030 20.5279   4
 -23  -6 -10 88.0147 20.3909   6
 -23   6 -10 114.796 23.7131   6
 -23  -6  -9 81.4890 18.5181   4
 -23  -6  -9 48.5743 15.7231   6
 -23   6  -9 98.7527 24.3591   6
 -23  -6  -8 24.2836 12.9097   4
 -23  -6  -8 17.6210 12.8807   6
 -23   6  -8 35.6891 18.6987   6
 -23  -6  -7 120.523 22.6527   4
 -23  -6  -7 107.226 21.5699   6
 -23  -6  -6 180.516 28.1866   4
 -23  -6  -6 113.219 20.6492   6
 -23  -6  -5 125.384 25.2477   4
 -23  -6  -4 345.757 39.0898   4
 -23  -6  -3 445.960 44.9732   4
 -23  -6  -2 67.3799 21.7793   4
 -23  -6  -1 13.7560 18.0463   4
 -23  -6   0 68.8078 23.7097   4
 -23  -6   1 542.176 50.5656   4
 -23  -6   2 178.288 34.4372   4
 -23  -6   3 359.797 44.1122   4
 -23  -6   4 50.0740 24.0538   4
 -23  -6   5 30.2033 22.7021   4
 -23  -6   6 247.849 37.7165   4
 -23  -6   7 343.526 43.9687   4
 -23  -6   8 52.7466 24.9240   4
 -23  -6   9 461.019 50.2448   4
 -23  -6  10 86.5464 28.4267   4
 -23  -6  11 184.275 34.7798   4
 -23  -6  12 380.541 46.0700   4
 -23  -6  13 236.099 37.7858   4
 -23  -6  14 803.125 61.8415   4
 -23  -6  15 25.1155 18.7798   4
 -23  -6  16 136.785 28.4400   4
 -23  -6  17 111.377 27.0878   4
 -23  -7 -15-5.01259 9.79228   6
 -23  -7 -14 26.6532 11.7424   6
 -23  -7 -13 242.224 25.3580   6
 -23  -7 -12-5.42398 13.5598   6
 -23  -7 -12 15.8636 8.59207   4
 -23  -7 -11 142.741 21.1581   6
 -23  -7 -11 141.738 20.2270   4
 -23  -7 -10 61.6611 16.5472   6
 -23  -7 -10 66.0063 16.1648   4
 -23  -7  -9 256.056 27.6214   6
 -23  -7  -9 269.105 28.8336   4
 -23  -7  -8 38.1430 16.9974   4
 -23  -7  -8 22.5200 13.1151   6
 -23  -7  -7 18.3486 14.5375   6
 -23  -7  -7 16.9153 13.8327   4
 -23  -7  -6 428.598 40.8357   4
 -23  -7  -5 144.531 25.6855   4
 -23  -7  -4 48.6643 20.3973   4
 -23  -7  -3 158.211 28.6764   4
 -23  -7  -2 388.329 42.6738   4
 -23  -7  -1-5.68419 20.4741   4
 -23  -7   0 138.268 29.9606   4
 -23  -7   1 547.996 52.1200   4
 -23  -7   2 123.932 30.3075   4
 -23  -7   3 918.565 67.3976   4
 -23  -7   4 129.310 30.9115   4
 -23  -7   5 183.108 33.1527   4
 -23  -7   6 77.4045 26.9996   4
 -23  -7   7 80.2943 28.4772   4
 -23  -7   8 174.000 34.6024   4
 -23  -7   9 54.9622 25.1815   4
 -23  -7  10 4.13279 21.8090   4
 -23  -7  11 254.467 38.5903   4
 -23  -7  12 191.521 37.2730   4
 -23  -7  13 536.276 52.4246   4
 -23  -7  14 33.9923 21.9376   4
 -23  -7  15 221.436 35.4082   4
 -23  -7  16 54.0056 23.0745   4
 -23  -7  17 197.020 31.9816   4
 -23  -8 -15 65.6417 12.1684   6
 -23  -8 -14 83.7185 14.7071   6
 -23  -8 -13 3.81466 7.34917   4
 -23  -8 -13 31.7668 12.9729   6
 -23  -8 -12 120.475 17.4693   4
 -23  -8 -12 67.9971 15.5111   6
 -23  -8 -11 22.6388 13.2227   4
 -23  -8 -11 38.7137 15.1945   6
 -23  -8 -10 113.780 21.7659   6
 -23  -8 -10 101.121 18.9895   4
 -23  -8  -9 29.3363 15.7302   4
 -23  -8  -9 11.9130 13.6686   6
 -23  -8  -8 99.4123 19.1922   6
 -23  -8  -8 105.950 22.5637   4
 -23  -8  -7 304.595 34.8380   4
 -23  -8  -6 141.085 26.5192   4
 -23  -8  -5 80.6186 20.7575   4
 -23  -8  -4 47.3644 18.9306   4
 -23  -8  -3 424.934 43.3718   4
 -23  -8  -2 230.083 33.7745   4
 -23  -8  -1 152.062 31.0299   4
 -23  -8   0 274.950 39.4126   4
 -23  -8   1 26.1730 19.1084   4
 -23  -8   2 1154.72 74.6896   4
 -23  -8   3 182.607 36.0601   4
 -23  -8   4 71.5636 26.7849   4
 -23  -8   5-0.27365 20.4575   4
 -23  -8   6 107.121 29.3888   4
 -23  -8   7 566.381 55.0206   4
 -23  -8   8 123.803 30.8859   4
 -23  -8   9 36.9060 24.8689   4
 -23  -8  10 485.202 50.6013   4
 -23  -8  11 165.851 33.8037   4
 -23  -8  12 365.857 45.3398   4
 -23  -8  13 151.492 30.3102   4
 -23  -8  14 250.934 37.4199   4
 -23  -8  15 369.080 42.7684   4
 -23  -8  16 18.8709 18.7337   4
 -23  -8  17 145.801 28.4010   4
 -23  -9 -14 50.3077 11.7694   6
 -23  -9 -13 45.4035 11.6603   4
 -23  -9 -13 49.3638 13.2504   6
 -23  -9 -12 8.52351 12.4294   6
 -23  -9 -12 34.4327 11.9394   4
 -23  -9 -11 34.1037 13.0902   4
 -23  -9 -11 42.1919 13.7015   6
 -23  -9 -10 28.0362 13.6333   4
 -23  -9 -10 13.2752 11.5500   6
 -23  -9  -9 40.1945 12.8616   6
 -23  -9  -9 93.6526 20.6487   4
 -23  -9  -8 125.682 23.0074   4
 -23  -9  -7 90.1895 21.5338   4
 -23  -9  -6 138.219 26.2591   4
 -23  -9  -5 212.729 31.0922   4
 -23  -9  -4 143.612 28.4786   4
 -23  -9  -3 195.159 31.0007   4
 -23  -9  -2 0.07015 18.5549   4
 -23  -9  -1-9.50292 19.9143   4
 -23  -9   0 253.098 37.1979   4
 -23  -9   1 97.4782 26.7874   4
 -23  -9   2 355.789 43.2909   4
 -23  -9   3 55.6889 22.5835   4
 -23  -9   4 70.6559 28.3959   4
 -23  -9   5 605.990 55.3547   4
 -23  -9   6 571.800 55.3254   4
 -23  -9   7 2801.42 116.004   4
 -23  -9   8 449.650 51.0979   4
 -23  -9   9 1422.65 83.2173   4
 -23  -9  10-24.0632 24.0852   4
 -23  -9  11 532.585 50.4895   4
 -23  -9  12 162.923 32.9914   4
 -23  -9  13 72.1195 24.7286   4
 -23  -9  14 623.407 54.0131   4
 -23  -9  15 92.9348 26.1757   4
 -23  -9  16 103.809 27.3529   4
 -23  -9  17-18.6767 17.9841   4
 -23 -10 -13 41.4284 10.7497   4
 -23 -10 -12-22.9573 11.5506   4
 -23 -10 -12 6.84473 8.78341   6
 -23 -10 -11 207.446 24.0225   4
 -23 -10 -11 142.584 18.7211   6
 -23 -10 -10-5.03081 13.3219   4
 -23 -10 -10 7.13818 11.0602   6
 -23 -10  -9 464.431 37.7426   4
 -23 -10  -8 152.937 25.1517   4
 -23 -10  -7 137.895 25.4475   4
 -23 -10  -6 42.0219 18.4586   4
 -23 -10  -5 307.909 36.3604   4
 -23 -10  -4 80.1167 22.6464   4
 -23 -10  -3 97.6899 25.7062   4
 -23 -10  -2 33.5865 21.5872   4
 -23 -10  -1 100.784 25.6179   4
 -23 -10   0 214.917 33.9928   4
 -23 -10   1 44.5053 20.8364   4
 -23 -10   2 143.097 32.0296   4
 -23 -10   3 406.060 46.1136   4
 -23 -10   4 236.628 37.3738   4
 -23 -10   5 216.648 36.9565   4
 -23 -10   6 233.837 35.4457   4
 -23 -10   7 95.6309 29.8121   4
 -23 -10   8 628.303 56.6174   4
 -23 -10   9 273.128 40.3929   4
 -23 -10  10-7.19969 20.5062   4
 -23 -10  11 426.826 46.8129   4
 -23 -10  12 14.2164 19.7820   4
 -23 -10  13 688.533 56.5852   4
 -23 -10  14 477.214 47.0832   4
 -23 -10  15 334.228 38.8401   4
 -23 -10  16 55.1663 19.4209   4
 -23 -10  17 80.0293 22.1099   4
 -23 -11 -13 19.6467 9.34773   4
 -23 -11 -12 38.5720 11.8390   4
 -23 -11 -11 194.646 22.5362   4
 -23 -11 -10 300.445 29.5233   4
 -23 -11  -9 35.5223 15.5321   4
 -23 -11  -8 60.5256 18.2610   4
 -23 -11  -7 23.2663 14.0945   4
 -23 -11  -6 165.966 28.2991   4
 -23 -11  -5 417.331 41.8157   4
 -23 -11  -4 289.312 35.7724   4
 -23 -11  -3 38.5186 20.2348   4
 -23 -11  -2 453.352 46.1564   4
 -23 -11  -1 82.7364 22.7544   4
 -23 -11   0 95.5525 28.2514   4
 -23 -11   1 144.686 30.6246   4
 -23 -11   2 762.256 59.9755   4
 -23 -11   3 56.9291 26.1551   4
 -23 -11   4 124.577 30.9380   4
 -23 -11   5 66.8076 24.1915   4
 -23 -11   6 590.195 53.8410   4
 -23 -11   7 72.3099 28.9004   4
 -23 -11   8 108.071 27.3776   4
 -23 -11   9 6.80692 19.6260   4
 -23 -11  10 233.239 34.5675   4
 -23 -11  11 146.580 29.6050   4
 -23 -11  12 239.200 35.0601   4
 -23 -11  13 48.5292 21.5546   4
 -23 -11  14 210.537 32.3633   4
 -23 -11  15 40.8992 20.3733   4
 -23 -11  16 405.962 41.0889   4
 -23 -11  17 22.8579 15.0430   4
 -23 -12 -12-5.23146 8.91807   4
 -23 -12 -11 39.5639 13.7748   4
 -23 -12 -10 36.9411 12.6466   4
 -23 -12  -9 130.242 22.1549   4
 -23 -12  -8 323.177 32.9279   4
 -23 -12  -7 173.315 27.5760   4
 -23 -12  -6 6.83062 14.6299   4
 -23 -12  -5 197.749 29.3961   4
 -23 -12  -4 666.708 51.3975   4
 -23 -12  -3 161.978 29.4566   4
 -23 -12  -2 225.424 33.5596   4
 -23 -12  -1 149.570 29.8566   4
 -23 -12   0 259.502 37.6732   4
 -23 -12   1 222.966 34.9371   4
 -23 -12   2 648.630 55.4481   4
 -23 -12   3 231.886 35.8329   4
 -23 -12   4 111.896 29.5571   4
 -23 -12   5 324.285 41.8084   4
 -23 -12   6 673.211 56.4275   4
 -23 -12   7 339.304 41.5364   4
 -23 -12   8 140.891 29.8418   4
 -23 -12   9 93.6314 26.8422   4
 -23 -12  10 216.859 33.1345   4
 -23 -12  11 124.974 26.0404   4
 -23 -12  12 0.75488 17.0026   4
 -23 -12  13 81.8625 23.9199   4
 -23 -12  14 31.5623 16.3831   4
 -23 -12  15 46.0729 17.6621   4
 -23 -12  16 198.975 28.7511   4
 -23 -13 -12 19.8055 10.4437   4
 -23 -13 -11 256.996 24.4787   4
 -23 -13 -10 271.791 26.6960   4
 -23 -13  -9 34.0027 14.1216   4
 -23 -13  -8 28.7841 15.5926   4
 -23 -13  -7 67.5526 19.9666   4
 -23 -13  -6 203.391 28.6764   4
 -23 -13  -5 167.945 26.9591   4
 -23 -13  -4 510.955 44.5292   4
 -23 -13  -3 227.181 32.7418   4
 -23 -13  -2 50.4023 20.8113   4
 -23 -13  -1-5.48543 21.7099   4
 -23 -13   0 93.0564 25.8712   4
 -23 -13   1 266.841 36.5678   4
 -23 -13   2 44.1105 22.0509   4
 -23 -13   3 38.0527 23.2254   4
 -23 -13   4 40.9094 22.7069   4
 -23 -13   5 728.861 57.0989   4
 -23 -13   6 350.994 42.1563   4
 -23 -13   7 759.925 59.0055   4
 -23 -13   8 238.893 35.2356   4
 -23 -13   9 29.5385 19.4902   4
 -23 -13  10 156.392 29.4703   4
 -23 -13  11 306.699 36.9676   4
 -23 -13  12 85.1045 25.3555   4
 -23 -13  13 62.7435 18.7541   4
 -23 -13  14 83.4867 20.6569   4
 -23 -13  15 3.55601 15.2782   4
 -23 -13  16 108.388 21.8131   4
 -23 -14 -12 24.0581 8.83002   4
 -23 -14 -11 5.91989 8.88999   4
 -23 -14 -10 1.79601 10.3975   4
 -23 -14  -9 254.274 27.0753   4
 -23 -14  -8-13.0464 14.8807   4
 -23 -14  -7 66.7528 19.7745   4
 -23 -14  -6 10.4997 13.3926   4
 -23 -14  -5 324.862 35.3781   4
 -23 -14  -4 79.8723 22.5275   4
 -23 -14  -3 341.404 38.3183   4
 -23 -14  -2 38.4585 19.4894   4
 -23 -14  -1 149.949 28.3490   4
 -23 -14   0 87.3906 24.7134   4
 -23 -14   1 277.058 36.7233   4
 -23 -14   2 146.441 29.3162   4
 -23 -14   3 977.245 63.9178   4
 -23 -14   4 155.373 29.5631   4
 -23 -14   5 883.697 60.6669   4
 -23 -14   6 257.368 36.0819   4
 -23 -14   7 216.590 34.3030   4
 -23 -14   8 8.22877 16.9681   4
 -23 -14   9 448.020 43.8333   4
 -23 -14  10 411.886 41.4653   4
 -23 -14  11 100.064 23.2408   4
 -23 -14  12 127.514 26.7124   4
 -23 -14  13 16.9619 16.4677   4
 -23 -14  14 26.8350 15.9478   4
 -23 -14  15 117.117 21.4903   4
 -23 -14  16 137.985 22.9825   4
 -23 -15 -11 15.4996 9.79275   4
 -23 -15 -10 18.1802 10.2652   4
 -23 -15  -9-10.2442 11.2873   4
 -23 -15  -8 106.671 18.5403   4
 -23 -15  -7 64.7152 17.3552   4
 -23 -15  -6 270.689 30.9810   4
 -23 -15  -5 105.148 21.6943   4
 -23 -15  -4 27.9229 14.6670   4
 -23 -15  -3 42.9325 18.2436   4
 -23 -15  -2 211.063 30.2099   4
 -23 -15  -1 114.814 24.1155   4
 -23 -15   0 156.926 27.6788   4
 -23 -15   1 187.905 30.6495   4
 -23 -15   2 43.6700 20.4833   4
 -23 -15   3 122.252 25.6850   4
 -23 -15   4 305.255 36.1223   4
 -23 -15   5 86.9550 23.3784   4
 -23 -15   6 654.179 50.9721   4
 -23 -15   7 493.188 44.2270   4
 -23 -15   8 154.437 28.3169   4
 -23 -15   9 132.906 25.6983   4
 -23 -15  10 190.301 29.5714   4
 -23 -15  11 423.906 39.7516   4
 -23 -15  12 208.801 29.3663   4
 -23 -15  13 166.628 25.0991   4
 -23 -15  14 49.8922 16.6404   4
 -23 -15  15 76.2061 18.1233   4
 -23 -16 -10 14.2579 8.77074   4
 -23 -16  -9 316.064 27.0669   4
 -23 -16  -8 144.756 21.1028   4
 -23 -16  -7 13.2985 13.3250   4
 -23 -16  -6 36.8404 16.1353   4
 -23 -16  -5 93.0803 20.7735   4
 -23 -16  -4 132.557 23.6743   4
 -23 -16  -3 4.70711 16.3371   4
 -23 -16  -2 204.172 29.6512   4
 -23 -16  -1 13.2702 15.9336   4
 -23 -16   0 265.684 32.8057   4
 -23 -16   1 64.0708 20.3604   4
 -23 -16   2 985.805 61.0370   4
 -23 -16   3 90.9357 23.2226   4
 -23 -16   4 10.4164 15.2994   4
 -23 -16   5 82.6242 23.0859   4
 -23 -16   6-4.17987 17.1087   4
 -23 -16   7 18.7777 16.4530   4
 -23 -16   8 100.183 24.3421   4
 -23 -16   9 181.126 27.7245   4
 -23 -16  10 10.7981 13.8792   4
 -23 -16  11 44.8010 16.5595   4
 -23 -16  12 122.988 22.9871   4
 -23 -16  13 28.6145 14.5715   4
 -23 -16  14 15.8405 11.3466   4
 -23 -16  15 79.5562 17.4701   4
 -23 -17  -9 213.276 22.4705   4
 -23 -17  -8 29.6440 11.5985   4
 -23 -17  -7 120.835 20.3161   4
 -23 -17  -6 362.553 31.3827   4
 -23 -17  -5 43.8806 15.6688   4
 -23 -17  -4-28.5893 14.4387   4
 -23 -17  -3 281.727 30.3219   4
 -23 -17  -2 38.5291 15.0390   4
 -23 -17  -1 220.970 29.5874   4
 -23 -17   0 208.181 30.0980   4
 -23 -17   1 464.606 40.6393   4
 -23 -17   2 23.7671 15.7672   4
 -23 -17   3 355.089 36.2548   4
 -23 -17   4 81.2906 20.6145   4
 -23 -17   5 100.464 21.7725   4
 -23 -17   6 68.5294 21.2767   4
 -23 -17   7 108.395 23.5391   4
 -23 -17   8 399.221 36.2036   4
 -23 -17   9-22.7231 14.3589   4
 -23 -17  10-1.74224 12.3840   4
 -23 -17  11 45.6347 14.7850   4
 -23 -17  12 67.2191 16.2915   4
 -23 -17  13 63.5503 16.4392   4
 -23 -17  14 25.5709 12.8216   4
 -23 -18  -8 168.396 18.1681   4
 -23 -18  -7 95.7722 16.4011   4
 -23 -18  -6 70.7564 15.8996   4
 -23 -18  -5 3.10392 10.9556   4
 -23 -18  -4 12.1450 12.6928   4
 -23 -18  -3 22.9073 13.1554   4
 -23 -18  -2 117.057 22.4408   4
 -23 -18  -1 15.9341 13.6738   4
 -23 -18   0 45.6662 16.0811   4
 -23 -18   1-19.3335 16.6933   4
 -23 -18   2 361.895 34.6946   4
 -23 -18   3-1.18411 12.5074   4
 -23 -18   4 54.8774 18.9579   4
 -23 -18   5 241.572 28.6335   4
 -23 -18   6-3.15918 12.8191   4
 -23 -18   7 155.211 22.1275   4
 -23 -18   8 101.719 20.2117   4
 -23 -18   9 128.828 21.2927   4
 -23 -18  10 46.3378 14.0810   4
 -23 -18  11 0.73635 10.0798   4
 -23 -18  12 191.379 22.8089   4
 -23 -18  13 95.8625 16.6278   4
 -23 -19  -6 142.728 18.6230   4
 -23 -19  -5 8.15985 9.23656   4
 -23 -19  -4 99.2827 17.7985   4
 -23 -19  -3 112.396 19.4039   4
 -23 -19  -2 203.895 24.4977   4
 -23 -19  -1-13.2052 11.8184   4
 -23 -19   0 63.0345 16.3610   4
 -23 -19   1 129.627 22.4882   4
 -23 -19   2 187.452 24.3616   4
 -23 -19   3 24.9569 13.7959   4
 -23 -19   4-1.85546 11.3385   4
 -23 -19   5 84.2950 17.5976   4
 -23 -19   6 165.660 22.8179   4
 -23 -19   7 141.533 21.0929   4
 -23 -19   8 18.9894 11.2856   4
 -23 -19   9 58.0038 13.4305   4
 -23 -19  10 88.2811 15.7491   4
 -23 -19  11 105.933 16.4455   4
 -23 -19  12 22.4314 10.0192   4
 -23 -20  -4 3.98477 8.23199   4
 -23 -20  -3 40.1829 12.3605   4
 -23 -20  -2 41.6816 11.8763   4
 -23 -20  -1 6.48528 10.8783   4
 -23 -20   0 245.001 24.6579   4
 -23 -20   1 118.973 18.2079   4
 -23 -20   2 36.1948 12.3066   4
 -23 -20   3 2.61513 11.2986   4
 -23 -20   4 22.9411 11.8464   4
 -23 -20   5 76.4679 15.9806   4
 -23 -20   6 50.1215 13.4342   4
 -23 -20   7 9.41654 8.79169   4
 -23 -20   8 382.983 27.8336   4
 -23 -20   9 35.3517 11.2474   4
 -23 -21   1 181.931 19.3926   4
 -23 -21   2 69.9313 12.9073   4
 -23 -21   3 17.0739 8.82917   4
 -23 -21   4 13.3823 7.75948   4
 -22   0 -20 239.436 24.7840   6
 -22   0 -19 19.1362 13.0011   6
 -22   0 -18 664.544 44.3434   6
 -22   0 -17 2.64814 15.2158   6
 -22   0 -16 225.385 30.9113   6
 -22   0 -15-10.0280 17.7718   6
 -22   0 -14 125.055 27.6874   6
 -22   0 -13 28.4185 19.6429   6
 -22   0 -12 432.925 44.5747   6
 -22   0 -11-1.63519 18.3869   6
 -22   0 -10 367.884 41.6030   6
 -22   0  -9-49.1715 24.0413   6
 -22   0  -8 1101.28 70.0783   6
 -22   0  -7 9.63683 18.6420   6
 -22   0  -6 6.93023 18.2378   6
 -22   0  -5-20.3345 18.4957   4
 -22   0  -5-3.46350 18.4238   6
 -22   0  -4 694.284 55.4389   6
 -22   0  -4 703.659 51.2934   4
 -22   0  -3-27.3863 17.0044   4
 -22   0  -3-6.49165 17.8081   6
 -22   0  -2 488.054 47.9484   6
 -22   0  -2 515.695 45.7471   4
 -22   0  -1-26.0948 17.8469   4
 -22   0  -1-75.4362 24.1945   6
 -22   0   0 295.720 36.8268   4
 -22   0   1-39.7045 23.7272   4
 -22   0   2 2237.20 99.8853   4
 -22   0   3 5.01543 19.4341   4
 -22   0   4 1479.17 84.4469   4
 -22   0   5 0.36470 18.2756   4
 -22   0   6 434.635 48.2523   4
 -22   0   7-24.4027 21.5122   4
 -22   0   8 1653.12 91.4357   4
 -22   0   9-31.3983 23.4412   4
 -22   0  10 1411.51 87.5219   4
 -22   0  11 7.90505 23.0669   4
 -22   0  12 543.007 55.5396   4
 -22   0  13 9.14533 23.3227   4
 -22   0  14 1074.21 77.0311   4
 -22   0  15-3.43286 24.3637   4
 -22   1 -20 47.9180 13.4242   6
 -22  -1 -20 57.5477 14.3968   6
 -22  -1 -19 29.2767 12.9306   6
 -22   1 -19 15.2320 12.4692   6
 -22  -1 -18 19.7296 13.5555   6
 -22   1 -18 16.2655 14.4152   6
 -22  -1 -17 61.5199 20.1987   6
 -22   1 -17 23.8336 15.3849   6
 -22   1 -16 43.2738 19.7610   6
 -22  -1 -16 41.4721 19.1168   6
 -22   1 -15 155.009 27.4262   6
 -22  -1 -15 145.906 26.8226   6
 -22   1 -14 1371.91 71.7372   6
 -22  -1 -14 1291.68 68.9839   6
 -22  -1 -13 65.8548 24.3869   6
 -22   1 -13 72.4195 23.8961   6
 -22   1 -12 17.2483 20.0445   6
 -22  -1 -12-16.8207 17.5811   6
 -22   1 -11 35.9713 21.4927   6
 -22  -1 -11 72.2962 22.6302   6
 -22  -1 -10 911.082 62.7672   6
 -22   1 -10 876.820 62.9818   6
 -22   1  -9 198.722 33.6606   6
 -22  -1  -9 193.457 31.7413   6
 -22   1  -8 102.842 25.2594   6
 -22  -1  -8 71.4809 25.5596   6
 -22  -1  -7 454.776 45.4163   6
 -22   1  -7 458.642 47.4695   6
 -22  -1  -7 453.489 39.6627   4
 -22  -1  -6 224.138 35.4702   6
 -22   1  -6 145.288 29.1320   6
 -22  -1  -6 153.751 27.3760   4
 -22   1  -5 247.354 37.2109   6
 -22  -1  -5 284.819 34.2654   4
 -22  -1  -5 258.096 35.5868   6
 -22  -1  -4 310.470 39.0030   6
 -22   1  -4 279.886 35.9247   6
 -22   1  -4 302.110 34.0554   4
 -22  -1  -4 289.235 35.2702   4
 -22   1  -3 38.8064 21.4925   6
 -22  -1  -3 31.9160 19.1763   4
 -22  -1  -3 29.4350 16.6222   6
 -22   1  -3 38.7201 15.2863   4
 -22   1  -2 302.885 36.6710   6
 -22  -1  -2 305.101 37.0470   4
 -22   1  -2 320.076 36.0759   4
 -22  -1  -2 320.380 37.4768   6
 -22  -1  -1 343.134 38.3617   6
 -22  -1  -1 337.381 39.8642   4
 -22   1  -1 290.845 35.7444   4
 -22   1  -1 290.956 37.3434   6
 -22   1   0 1111.14 66.7369   6
 -22   1   0 1209.37 70.7611   4
 -22  -1   0 1214.61 73.6341   4
 -22  -1   1 187.043 34.2133   4
 -22   1   1 188.066 30.6708   4
 -22  -1   2 626.179 55.2672   4
 -22   1   2 667.847 54.1778   4
 -22   1   3 181.073 29.3593   4
 -22  -1   3 234.508 37.8008   4
 -22  -1   4 432.582 47.3810   4
 -22   1   4 469.048 47.8276   4
 -22   1   5 115.646 27.0278   4
 -22  -1   5 110.902 30.6617   4
 -22  -1   6 871.263 67.0569   4
 -22   1   6 796.372 61.6398   4
 -22   1   7 339.181 43.0417   4
 -22  -1   7 326.954 44.8761   4
 -22  -1   8 150.016 33.1778   4
 -22   1   8 126.961 32.1105   4
 -22   1   9 294.401 41.0551   4
 -22  -1   9 287.947 42.4111   4
 -22  -1  10 505.219 54.2967   4
 -22   1  10 531.381 53.0770   4
 -22  -1  11 465.471 53.2084   4
 -22   1  11 432.523 48.7699   4
 -22   1  12 219.085 37.5955   4
 -22  -1  12 168.101 35.2420   4
 -22   1  13 710.133 62.6525   4
 -22  -1  13 754.753 66.0932   4
 -22  -1  14 10.0743 23.2811   4
 -22   1  14 7.65762 23.0378   4
 -22  -1  15 243.532 41.3172   4
 -22   1  15 233.328 38.7026   4
 -22  -1  16 259.688 39.1789   4
 -22   2 -20 10.3448 9.60951   6
 -22  -2 -20 35.0997 11.0523   6
 -22   2 -19 119.285 20.1979   6
 -22  -2 -19 124.901 19.6492   6
 -22   2 -18 271.312 29.8674   6
 -22  -2 -18 241.105 28.0570   6
 -22   2 -17 54.6814 18.4122   6
 -22  -2 -17 68.7010 17.7504   6
 -22   2 -16 33.8393 18.1793   6
 -22  -2 -16 9.03048 14.7537   6
 -22  -2 -15 31.2599 19.6940   6
 -22   2 -15-38.1835 21.2369   6
 -22   2 -14 53.9313 21.3228   6
 -22  -2 -14 36.2179 20.1812   6
 -22   2 -13 102.528 27.4617   6
 -22  -2 -13 94.5996 24.4689   6
 -22   2 -12 91.6814 27.5702   6
 -22  -2 -12 121.254 27.4306   6
 -22  -2 -11 268.916 36.8750   6
 -22   2 -11 254.444 37.1480   6
 -22   2 -10 49.0198 24.4529   6
 -22  -2 -10 59.3195 20.9555   6
 -22  -2  -9 405.204 43.1754   6
 -22   2  -9 415.349 45.0270   6
 -22  -2  -9 406.039 36.6294   4
 -22  -2  -8 14.1950 19.2384   6
 -22   2  -8 30.9208 20.0219   6
 -22  -2  -8 50.9779 17.5827   4
 -22  -2  -7 177.748 32.1951   6
 -22  -2  -7 197.863 29.6659   4
 -22   2  -7 185.082 34.4205   6
 -22  -2  -6 88.9997 21.8875   4
 -22  -2  -6 121.214 26.1639   6
 -22   2  -6 99.8052 25.8730   6
 -22  -2  -5 106.607 26.1465   6
 -22  -2  -5 155.541 28.9864   4
 -22   2  -5 169.908 31.2556   6
 -22  -2  -4 38.0891 17.8163   4
 -22  -2  -4 15.3967 18.2700   6
 -22   2  -4 41.2527 18.8120   6
 -22   2  -3 130.537 28.5700   6
 -22  -2  -3 109.105 25.0882   4
 -22  -2  -3 143.372 27.9723   6
 -22  -2  -2 182.194 32.1476   4
 -22  -2  -2 175.600 29.1540   6
 -22   2  -2 162.072 29.3510   6
 -22   2  -2 121.568 23.1707   4
 -22   2  -1 64.3194 24.5036   6
 -22  -2  -1 90.0729 24.5779   4
 -22   2  -1 80.6173 21.3678   4
 -22   2   0 113.894 25.0244   6
 -22  -2   0 167.570 30.1731   4
 -22   2   0 198.349 30.5466   4
 -22   2   1 25.0477 18.6813   4
 -22  -2   1 6.93745 19.6739   4
 -22   2   2 337.002 38.8144   4
 -22  -2   2 297.864 39.8116   4
 -22   2   3 111.038 26.6908   4
 -22  -2   3 88.1884 25.7844   4
 -22   2   4 50.1031 22.6977   4
 -22  -2   4 42.3040 23.7915   4
 -22   2   5 762.372 58.4075   4
 -22  -2   5 789.765 65.2381   4
 -22  -2   6 668.725 59.9777   4
 -22   2   6 562.948 52.0111   4
 -22   2   7 37.1109 22.0024   4
 -22  -2   7 44.6178 21.8007   4
 -22  -2   8 103.595 28.8684   4
 -22   2   8 68.6717 24.3366   4
 -22   2   9 2144.95 102.438   4
 -22  -2   9 2317.75 112.579   4
 -22  -2  10 579.450 59.1926   4
 -22   2  10 489.483 51.6250   4
 -22   2  11 155.743 33.3631   4
 -22  -2  11 161.696 34.6486   4
 -22   2  12 139.019 30.0463   4
 -22  -2  12 136.483 32.9824   4
 -22  -2  13 299.225 43.8641   4
 -22   2  13 302.676 41.8754   4
 -22   2  14 428.301 50.3749   4
 -22  -2  14 357.423 46.9512   4
 -22  -2  15 18.4497 22.4945   4
 -22  -2  16 546.011 56.0739   4
 -22  -2  17 4.05096 20.2511   4
 -22   3 -20 36.6848 13.3375   6
 -22  -3 -20 27.4034 11.4493   6
 -22   3 -19 21.6667 13.0661   6
 -22  -3 -19 17.3567 10.8888   6
 -22   3 -18 118.057 22.6166   6
 -22  -3 -18 84.6489 18.9152   6
 -22  -3 -17 104.682 20.8343   6
 -22   3 -17 119.586 23.5966   6
 -22   3 -16 260.598 33.5319   6
 -22  -3 -16 239.713 31.0975   6
 -22  -3 -15 29.6608 18.5490   6
 -22   3 -15 59.6438 21.1319   6
 -22   3 -14 13.4193 17.2624   6
 -22  -3 -14-15.8339 19.2634   6
 -22  -3 -13 221.476 31.9636   6
 -22   3 -13 265.570 35.3901   6
 -22   3 -12 96.3091 27.8151   6
 -22  -3 -12 93.3518 24.4665   6
 -22  -3 -11 51.7034 22.3757   6
 -22   3 -11 89.8606 26.2229   6
 -22   3 -10 294.647 38.8168   6
 -22  -3 -10 225.261 28.5458   4
 -22  -3 -10 262.703 36.2071   6
 -22  -3  -9 792.926 58.0901   6
 -22   3  -9 833.692 62.8554   6
 -22  -3  -9 846.627 53.2000   4
 -22  -3  -8 151.271 26.4153   4
 -22   3  -8 107.674 27.9410   6
 -22  -3  -8 108.651 28.1893   6
 -22   3  -7 479.413 47.6764   6
 -22  -3  -7 546.671 46.2577   4
 -22  -3  -7 526.352 48.7384   6
 -22   3  -6 826.567 61.7251   6
 -22  -3  -6 765.135 57.4309   6
 -22  -3  -6 848.652 57.3699   4
 -22   3  -5 126.514 29.5510   6
 -22  -3  -5 177.165 30.3982   4
 -22  -3  -5 178.911 31.0129   6
 -22  -3  -4 138.176 28.4052   6
 -22  -3  -4 101.187 26.1923   4
 -22   3  -4 106.884 29.2251   6
 -22   3  -3 259.214 35.0357   6
 -22  -3  -3 202.521 29.8600   6
 -22  -3  -3 264.455 36.9692   4
 -22  -3  -2 286.242 36.4766   4
 -22   3  -2 267.265 38.8517   6
 -22  -3  -2 286.059 36.1896   6
 -22   3  -1 48.9496 21.4755   6
 -22  -3  -1 56.2558 21.8655   4
 -22   3   0 238.745 31.1286   4
 -22   3   0 236.338 34.6078   6
 -22  -3   0 231.547 36.4927   4
 -22  -3   1 24.8838 18.6645   4
 -22   3   1 38.9072 18.1793   6
 -22   3   1 27.6079 14.8990   4
 -22  -3   2 475.861 49.5003   4
 -22   3   2 378.920 40.6418   4
 -22  -3   3 376.110 46.0147   4
 -22   3   3 366.612 41.1763   4
 -22  -3   4 95.8559 30.1039   4
 -22   3   4 102.864 24.8967   4
 -22   3   5-11.6908 16.8134   4
 -22  -3   5 11.9113 21.2172   4
 -22   3   6 447.531 46.6800   4
 -22  -3   6 445.915 51.7131   4
 -22  -3   7 402.565 50.0101   4
 -22   3   7 338.716 41.6659   4
 -22   3   8 710.481 58.3394   4
 -22  -3   8 715.456 63.1060   4
 -22   3   9 110.022 27.0787   4
 -22  -3   9 135.558 33.7245   4
 -22  -3  10 198.826 38.6164   4
 -22   3  10 157.966 29.2720   4
 -22   3  11 546.937 52.9119   4
 -22  -3  11 610.414 60.7211   4
 -22   3  12 282.432 40.6696   4
 -22  -3  12 247.953 42.1773   4
 -22  -3  13 185.547 36.9765   4
 -22   3  13 139.005 29.4981   4
 -22  -3  14 38.7602 23.3860   4
 -22  -3  15 350.328 47.4894   4
 -22  -3  16 13.6726 22.4868   4
 -22  -3  17 328.320 43.8375   4
 -22  -4 -20 89.9731 15.4325   6
 -22   4 -19 40.4660 14.3635   6
 -22  -4 -19 61.1579 15.1052   6
 -22  -4 -18 21.5606 14.6388   6
 -22   4 -18-11.9552 16.1207   6
 -22  -4 -17-4.29249 12.7553   6
 -22   4 -17 1.42073 14.9034   6
 -22  -4 -16 149.438 24.9714   6
 -22   4 -16 178.312 27.3267   6
 -22   4 -15 11.1498 17.5843   6
 -22  -4 -15 21.0948 17.3851   6
 -22   4 -14 160.385 29.5147   6
 -22  -4 -14 116.484 23.1430   6
 -22   4 -13 376.551 41.6398   6
 -22  -4 -13 351.901 37.9783   6
 -22   4 -12 296.642 39.2517   6
 -22  -4 -12 242.820 32.7081   6
 -22  -4 -11 25.0136 12.9843   4
 -22   4 -11 43.2572 22.0063   6
 -22  -4 -11 36.2671 18.1464   6
 -22  -4 -10 15.3626 20.1149   6
 -22  -4 -10 51.7199 16.9928   4
 -22   4 -10 73.0730 26.5409   6
 -22   4  -9 61.5581 26.9101   6
 -22  -4  -9 79.2447 20.6877   4
 -22  -4  -9 63.7401 23.6719   6
 -22  -4  -8 211.042 32.1293   6
 -22   4  -8 217.782 35.5754   6
 -22  -4  -8 214.473 30.0020   4
 -22   4  -7 2.81015 21.3520   6
 -22  -4  -7-23.8010 19.9689   6
 -22  -4  -7 0.89358 16.6645   4
 -22   4  -6 203.564 33.0492   6
 -22  -4  -6 164.799 29.9369   6
 -22  -4  -6 263.382 35.2418   4
 -22  -4  -5 447.881 44.8805   4
 -22  -4  -5 362.403 39.4938   6
 -22   4  -5 421.912 46.0511   6
 -22  -4  -4 240.376 33.2559   6
 -22   4  -4 205.070 30.8726   6
 -22  -4  -4 236.999 34.5919   4
 -22  -4  -3 190.629 32.4777   4
 -22   4  -3 161.207 31.3676   6
 -22  -4  -3 181.221 29.9017   6
 -22  -4  -2 315.989 40.4186   4
 -22   4  -2 253.541 35.8196   6
 -22  -4  -1 206.059 36.9669   4
 -22   4  -1 228.553 34.6627   6
 -22  -4   0 1.17695 19.3593   4
 -22   4   0-36.2206 21.8687   6
 -22  -4   1 811.503 63.6619   4
 -22  -4   2 393.858 48.0261   4
 -22   4   2 311.434 34.0259   4
 -22  -4   3 103.635 27.8025   4
 -22   4   3 101.326 24.3033   4
 -22   4   4 302.917 36.2840   4
 -22  -4   4 288.051 42.2377   4
 -22  -4   5 108.519 31.0758   4
 -22   4   5 66.4097 22.9564   4
 -22  -4   6 1327.00 85.0674   4
 -22   4   6 1250.42 72.0973   4
 -22  -4   7 236.766 41.3424   4
 -22   4   7 207.395 32.9637   4
 -22  -4   8 1204.28 82.3026   4
 -22   4   8 1000.96 66.9490   4
 -22  -4   9 966.861 74.3050   4
 -22   4   9 837.166 61.7761   4
 -22  -4  10 138.117 34.0510   4
 -22   4  10 95.9743 23.9908   4
 -22   4  11 409.328 46.1206   4
 -22  -4  11 494.286 55.8059   4
 -22  -4  12 46.1906 26.9334   4
 -22   4  12 44.8138 21.3756   4
 -22  -4  13 156.508 33.3664   4
 -22  -4  14 111.771 30.1660   4
 -22  -4  15 820.940 68.3058   4
 -22  -4  16 324.695 44.8979   4
 -22  -4  17 17.0994 22.1712   4
 -22  -5 -20 42.6465 11.9207   6
 -22  -5 -19 16.0365 12.5846   6
 -22  -5 -18 72.7065 16.2343   6
 -22   5 -18 103.359 20.3222   6
 -22   5 -17 91.4157 21.6721   6
 -22  -5 -17 78.8085 19.3797   6
 -22   5 -16-22.1654 19.2078   6
 -22  -5 -16-3.49072 13.7057   6
 -22  -5 -15-15.7702 16.4091   6
 -22   5 -15 5.51412 16.1324   6
 -22  -5 -14 174.966 27.9200   6
 -22   5 -14 151.200 28.6697   6
 -22  -5 -13 238.440 24.8248   4
 -22  -5 -13 293.087 35.7501   6
 -22   5 -13 243.734 35.4899   6
 -22  -5 -12-25.1282 19.9696   6
 -22  -5 -12-1.70328 11.0674   4
 -22   5 -12-14.1288 22.1458   6
 -22  -5 -11 470.599 44.5595   6
 -22  -5 -11 442.313 37.0414   4
 -22  -5 -10 3.34157 17.8961   6
 -22  -5 -10 1.93137 12.8591   4
 -22   5 -10 19.9228 20.8844   6
 -22  -5  -9 136.482 25.1804   4
 -22  -5  -9 140.554 26.8154   6
 -22   5  -9 189.439 32.5810   6
 -22  -5  -8 29.4125 19.4467   6
 -22   5  -8 25.5319 19.3094   6
 -22  -5  -8-2.67830 15.5559   4
 -22   5  -7-5.37089 22.7828   6
 -22  -5  -7-22.6610 20.1285   6
 -22  -5  -7-4.15263 14.9155   4
 -22  -5  -6 229.016 33.3870   6
 -22   5  -6 181.673 33.8604   6
 -22  -5  -6 214.573 34.0419   4
 -22  -5  -5 963.302 62.5250   6
 -22  -5  -5 1092.92 69.7490   4
 -22   5  -5 962.147 67.1356   6
 -22  -5  -4 294.824 39.7045   4
 -22  -5  -4 235.504 33.4863   6
 -22   5  -4 215.954 32.6995   6
 -22  -5  -3 728.596 60.6507   4
 -22   5  -3 726.183 58.4131   6
 -22   5  -2 33.1205 23.6772   6
 -22  -5  -2-5.38347 18.7989   4
 -22  -5  -1 135.029 31.5214   4
 -22   5  -1 88.5634 23.8288   6
 -22  -5   0 387.103 47.1070   4
 -22  -5   1 125.756 31.3955   4
 -22  -5   2-16.1575 22.3473   4
 -22  -5   3 413.368 49.5231   4
 -22  -5   4 778.328 65.6528   4
 -22   5   4 644.047 49.1242   4
 -22  -5   5-37.2290 23.1324   4
 -22   5   5 18.4101 17.4734   4
 -22   5   6 78.3446 23.7370   4
 -22  -5   6 37.7431 24.4649   4
 -22  -5   7 30.9163 24.1430   4
 -22   5   7 16.3227 18.1489   4
 -22   5   8 986.862 65.1875   4
 -22  -5   8 1279.43 85.2177   4
 -22   5   9 118.120 26.6815   4
 -22  -5   9 136.858 34.2277   4
 -22   5  10 263.436 36.5547   4
 -22  -5  10 351.829 46.9322   4
 -22  -5  11 245.146 40.6245   4
 -22  -5  12 596.806 59.3315   4
 -22  -5  13 78.0954 29.6786   4
 -22  -5  14 153.012 34.1963   4
 -22  -5  15 19.7503 22.0983   4
 -22  -5  16 223.348 37.2985   4
 -22  -5  17 154.139 31.1623   4
 -22  -5  18 140.651 34.2078   4
 -22  -6 -19 14.9016 11.2159   6
 -22  -6 -18 342.287 29.4800   6
 -22   6 -17 27.3756 15.4889   6
 -22  -6 -17 18.6550 12.3210   6
 -22   6 -16 106.132 22.8120   6
 -22  -6 -16 73.2700 18.0261   6
 -22   6 -15 128.619 26.0481   6
 -22  -6 -15 131.776 23.4434   6
 -22  -6 -14 34.2258 17.3965   6
 -22   6 -14 48.8882 19.5734   6
 -22  -6 -14 36.6284 11.5725   4
 -22  -6 -13 21.1390 16.1188   6
 -22   6 -13 6.41138 18.1189   6
 -22  -6 -13-1.64958 10.6952   4
 -22  -6 -12 1.20820 18.1300   6
 -22  -6 -12 26.5757 14.3052   4
 -22   6 -12-9.27618 19.5941   6
 -22  -6 -11 174.591 25.6125   4
 -22  -6 -11 199.588 30.2615   6
 -22   6 -11 207.173 34.1853   6
 -22   6 -10 199.331 33.1301   6
 -22  -6 -10 183.370 26.0222   4
 -22  -6 -10 165.451 26.9279   6
 -22  -6  -9 332.812 36.4082   6
 -22  -6  -9 366.163 38.2458   4
 -22   6  -9 360.880 43.8231   6
 -22   6  -8 179.994 31.4384   6
 -22  -6  -8 178.422 29.1430   4
 -22  -6  -8 144.086 26.8781   6
 -22  -6  -7-6.85210 17.5587   6
 -22   6  -7-1.49806 21.2581   6
 -22   6  -6 485.535 48.7173   6
 -22  -6  -6 562.183 50.1072   4
 -22  -6  -6 501.515 46.1505   6
 -22  -6  -5 83.9923 21.5897   6
 -22  -6  -5 64.6972 23.0261   4
 -22   6  -5 18.0374 19.8825   6
 -22  -6  -4 130.235 26.0825   6
 -22  -6  -4 202.369 33.8810   4
 -22   6  -4 221.519 35.2552   6
 -22  -6  -3 444.193 47.7354   4
 -22   6  -3 366.776 41.8892   6
 -22  -6  -2 316.712 42.5282   4
 -22   6  -2 335.943 41.3504   6
 -22  -6  -1 128.493 30.9524   4
 -22  -6   0 83.5540 27.7255   4
 -22  -6   1 91.1918 27.3964   4
 -22  -6   2 858.651 69.1115   4
 -22  -6   3 153.930 35.1312   4
 -22  -6   4 543.824 56.3282   4
 -22  -6   5 777.616 65.8729   4
 -22   6   6 4.74778 13.6836   4
 -22  -6   6 27.5478 22.7509   4
 -22   6   7 433.451 41.1042   4
 -22  -6   7 594.573 59.9682   4
 -22  -6   8 71.6994 28.0229   4
 -22   6   8 59.7687 21.3259   4
 -22  -6   9 382.019 49.0226   4
 -22  -6  10 34.6825 22.5499   4
 -22  -6  11 65.1761 27.7554   4
 -22  -6  12 950.215 73.3633   4
 -22  -6  13 334.372 46.9236   4
 -22  -6  14 139.832 33.3879   4
 -22  -6  15 1229.26 82.0393   4
 -22  -6  16-17.3615 25.4223   4
 -22  -6  17 170.971 35.5637   4
 -22  -6  18 125.880 31.0745   4
 -22  -7 -19 12.3183 8.65126   6
 -22  -7 -18-3.31610 10.3391   6
 -22  -7 -17 11.9069 12.3812   6
 -22  -7 -16 52.8538 16.2898   6
 -22  -7 -15 47.3704 17.3387   6
 -22   7 -15 33.5328 16.7292   6
 -22   7 -14 21.6716 18.1738   6
 -22  -7 -14 47.1608 16.6044   6
 -22  -7 -14 29.0970 12.0470   4
 -22  -7 -13 210.034 24.2542   4
 -22   7 -13 234.281 34.7232   6
 -22  -7 -13 253.006 31.8387   6
 -22   7 -12 1034.12 65.6358   6
 -22  -7 -12 866.600 55.3363   6
 -22  -7 -12 918.603 52.2547   4
 -22  -7 -11 124.912 23.8323   4
 -22   7 -11 155.617 29.8183   6
 -22  -7 -11 164.691 28.0700   6
 -22   7 -10 599.900 51.9166   6
 -22  -7 -10 594.180 46.4075   4
 -22  -7 -10 583.979 47.1280   6
 -22  -7  -9 129.342 25.2311   4
 -22  -7  -9 133.889 25.8400   6
 -22   7  -9 94.8835 26.2713   6
 -22   7  -8 245.290 38.2180   6
 -22  -7  -8 232.469 33.5717   4
 -22  -7  -8 241.417 31.4332   6
 -22   7  -7 159.364 33.7988   6
 -22  -7  -7 80.7090 22.1699   6
 -22  -7  -7 117.581 25.0847   4
 -22  -7  -6 432.030 43.9352   4
 -22  -7  -6 400.051 40.3689   6
 -22   7  -6 484.713 49.3710   6
 -22  -7  -5 43.9825 20.3532   6
 -22   7  -5-3.81571 19.7736   6
 -22  -7  -5 67.1704 24.0240   4
[truncated: 21,784,996 more chars]
